# Supplementary material for: Combination of RNAseq and SNP nanofluidic array reveals the center of genetic diversity of cacao pathogen Moniliophthora roreri in the upper Magdalena Valley of Colombia and its clonality
Source: Front Microbiol. 2015 Aug 27;6:850. doi: 10.3389/fmicb.2015.00850 (PMC4550789; doi:10.3389/fmicb.2015.00850)
Supplement: Supplementary file 1 [file Data_Sheet_1.ZIP]

Archive with 5 entries (5 files):
- All supplementary materials/Supplementary Excel file 1.xlsx
- All supplementary materials/Supplementary Excel file 2.xlsx
- All supplementary materials/Supplementary Excel file 3.xlsx
- All supplementary materials/Supplementary Excel file 4.xlsx
- All supplementary materials/Supplementary Material.docx
