# Supplementary material for: Combination of RNAseq and SNP nanofluidic array reveals the center of genetic diversity of cacao pathogen Moniliophthora roreri in the upper Magdalena Valley of Colombia and its clonality
Source: Front Microbiol. 2015 Aug 27;6:850. doi: 10.3389/fmicb.2015.00850 (PMC4550789; doi:10.3389/fmicb.2015.00850)
Supplement: Supplementary file 1 [file Data_Sheet_1.ZIP › All supplementary materials/Supplementary Excel file 1.xlsx]

## Sheet: Isolates
Supplementary Excel file 1: Geographic origin of 172 Moniliophthora roreri isolate and thair SNP profile.
Isolates	Origin				Synonymous Grp	SNP Id
	Host	Country	Place	Year		005_3_35569	112_1_50358	251_3_4488	006_5_190126	253_2_13292	007_1_389216	022_2_213401	285_1_14071	019_3_4682	294_2_1004	003_4_114902	022_2_215186	128_3_831	251_4_7835	003_5_3633	011_2_167175	223_1-13272	351_3_37305	299_2_18162	011_2_94611	064_1_5323	236_1_1840	371_3_3583	013_1_29530	072_2_48583	425_2_19648	005_2_186295	249_2_17352	529_1_20196	185_1_34368	001_2_478051	033_2_18107	070_2_21877	010_2_73242	253_1_19439	011_2_264020	017_2_50682	151_2_15134	012_1_97241	041_4_30779	021_2_171552	047_4_18295	012_2_10096	320_2_2162
C9	T. cacao	Costa Rica	Upala, Alajuela	1999	Synonymous Grp 1	G G	T T	G G	T T	T T	C C	C C	A A	C C	C C	G G	T T	C C	T T	C C	G G	G G	T T	G G	T T	A A	A A	A A	G G	T T	A A	G G	G G	C C	G G	T T	T T	G G	G G	A A	G G	C C	T T	G G	C C	G G	G G	A A	T T
ATCC42952	T. cacao	Costa Rica	Unknown	1978	Synonymous Grp 1	G G	T T	G G	T T	T T	C C	C C	A A	C C	C C	G G	T T	C C	T T	C C	G G	G G	T T	G G	T T	A A	A A	A A	G G	T T	A A	G G	G G	C C	G G	T T	T T	0 0	G G	A A	G G	C C	T T	G G	C C	G G	G G	A A	T T
ATCC64239	T. cacao	Costa Rica	Unknown	1984	Synonymous Grp 1	G G	T T	G G	T T	T T	C C	C C	A A	C C	C C	G G	T T	C C	T T	C C	G G	G G	T T	G G	T T	A A	A A	A A	G G	T T	A A	G G	G G	C C	G G	T T	T T	G G	G G	A A	G G	C C	T T	G G	C C	G G	G G	A A	T T
C7	T. cacao	Costa Rica	Buenos Aires, Puntarenas	1999	Synonymous Grp 1	G G	T T	G G	T T	T T	C C	C C	A A	C C	C C	G G	T T	C C	T T	C C	G G	G G	T T	G G	T T	A A	A A	A A	G G	T T	A A	G G	G G	C C	G G	T T	T T	G G	G G	A A	G G	C C	T T	G G	C C	G G	G G	A A	T T
C13	T. cacao	Costa Rica	La Fortuna, Alajuela	1999	Synonymous Grp 1	G G	T T	G G	T T	T T	C C	C C	A A	C C	C C	G G	T T	C C	T T	C C	G G	G G	T T	G G	T T	A A	A A	A A	G G	T T	A A	G G	G G	C C	G G	T T	T T	G G	G G	A A	G G	C C	T T	G G	C C	G G	G G	A A	T T
C20m	H.Nitida	Costa Rica	Cabiria, CATIE, Cartago	1999	Synonymous Grp 1	G G	T T	G G	T T	T T	C C	C C	A A	C C	C C	G G	T T	C C	T T	C C	G G	G G	T T	G G	T T	A A	A A	A A	G G	T T	A A	G G	G G	C C	G G	T T	T T	G G	G G	A A	G G	C C	T T	G G	C C	G G	G G	A A	T T
C23	H.Albiflora	Costa Rica	Cabiria, CATIE, Cartago	1999	Synonymous Grp 1	G G	T T	G G	T T	T T	C C	C C	A A	C C	C C	G G	T T	C C	T T	C C	G G	G G	T T	G G	T T	A A	A A	A A	G G	T T	A A	G G	G G	C C	G G	T T	T T	G G	G G	A A	G G	C C	T T	G G	C C	G G	G G	A A	T T
C26	T. cacao	Costa Rica	Guayabo Abajo, Cartago	1999	Synonymous Grp 1	G G	T T	G G	T T	T T	C C	C C	A A	C C	C C	G G	T T	C C	T T	C C	G G	G G	T T	G G	T T	A A	A A	A A	G G	T T	A A	G G	G G	C C	G G	T T	T T	G G	G G	A A	G G	C C	T T	G G	C C	G G	G G	A A	T T
C30m	T. cacao	Costa Rica	Cabiria, CATIE, Cartago	1999	Synonymous Grp 1	G G	T T	G G	T T	T T	C C	C C	A A	C C	C C	G G	T T	C C	T T	C C	G G	G G	T T	G G	T T	A A	A A	A A	G G	T T	A A	G G	G G	C C	G G	T T	T T	G G	G G	A A	G G	C C	T T	G G	C C	G G	G G	A A	T T
C32m	T. cacao	Costa Rica	CATIE, Turrialba	2007	Synonymous Grp 1	G G	T T	G G	T T	T T	C C	C C	A A	C C	C C	G G	T T	C C	T T	C C	G G	G G	T T	G G	T T	A A	A A	A A	G G	T T	A A	G G	G G	C C	G G	T T	T T	G G	G G	A A	G G	C C	T T	G G	C C	G G	G G	A A	T T
C33	T. cacao	Costa Rica	Unknown	1999	Synonymous Grp 1	G G	T T	G G	T T	T T	C C	C C	A A	C C	C C	G G	T T	C C	T T	C C	G G	G G	T T	G G	T T	A A	A A	A A	G G	T T	A A	G G	G G	C C	G G	T T	T T	G G	G G	A A	G G	C C	T T	G G	C C	G G	G G	A A	T T
Co20m	T. cacao	Colombia	El Carmen de Chucurí, Santander	2004	Synonymous Grp 1	G G	T T	G G	T T	T T	C C	C C	A A	C C	C C	G G	T T	C C	T T	C C	G G	G G	T T	G G	T T	A A	A A	A A	G G	T T	A A	G G	G G	C C	G G	T T	T T	G G	G G	A A	G G	C C	T T	G G	C C	G G	G G	A A	T T
Co33	T. cacao	Colombia	Gigante, Huila	2004	Synonymous Grp 1	G G	T T	G G	T T	T T	C C	C C	A A	C C	C C	G G	T T	C C	T T	C C	G G	G G	T T	G G	T T	A A	A A	A A	G G	T T	A A	G G	G G	C C	G G	T T	T T	G G	G G	A A	G G	C C	T T	G G	C C	G G	G G	A A	T T
C28m	T. cacao	Costa Rica	Betania, Siquirres, Limón	1999	Synonymous Grp 1	G G	T T	G G	T T	T T	C C	C C	A A	C C	C C	G G	T T	C C	T T	C C	G G	G G	T T	G G	T T	A A	A A	A A	G G	T T	A A	G G	G G	C C	G G	T T	T T	G G	G G	A A	G G	C C	T T	G G	C C	G G	0 0	A A	T T
E32	T. cacao	Ecuador	Tenguel, Guayas	1999	Synonymous Grp 1	G G	T T	G G	T T	T T	C C	C C	A A	C C	C C	G G	T T	C C	T T	C C	G G	G G	T T	G G	T T	A A	A A	A A	G G	T T	A A	G G	G G	C C	G G	T T	T T	G G	G G	A A	G G	C C	T T	G G	C C	G G	G G	A A	T T
C5	T. cacao	Costa Rica	La Purruja, Golfito, Puntarenas	1999	Synonymous Grp 1	G G	T T	G G	T T	T T	C C	C C	A A	C C	C C	G G	T T	C C	T T	C C	G G	G G	T T	G G	T T	A A	A A	A A	G G	T T	A A	G G	G G	C C	G G	T T	T T	G T	G G	A A	G G	C C	T T	G G	C C	G G	G G	A A	T T
C-09m	T. cacao	Costa Rica	Upala, Alajuela	1999	Synonymous Grp 1	G G	T T	G G	T T	T T	C C	C C	A A	C C	C C	G G	T T	C C	T T	C C	G G	G G	T T	G G	T T	A A	A A	A A	G G	T T	A A	G G	G G	C C	G G	T T	T T	G G	G A	A A	G G	C C	C T	G G	C C	G G	G G	A A	T T
C-L300	T. cacao	Costa Rica	La lola, Limon	2013	Synonymous Grp 1	G G	T T	G G	T T	T T	C C	C C	A A	C C	C C	G G	T T	C C	T T	C C	G G	G G	T T	G G	T T	A A	A A	A A	G G	T T	A A	G G	G G	C C	G G	T T	T T	G G	0 0	A A	G G	C C	T T	G G	C C	G G	G G	A A	T T
C-L171	T. cacao	Costa Rica	La lola, Limon	2013	Synonymous Grp 1	G G	T T	G G	T T	T T	C C	C C	A A	C C	C C	G G	T T	C C	T T	C C	G G	G G	T T	G G	T T	A A	A A	A A	G G	T T	A A	G G	G G	C C	G G	T T	T T	G G	G A	A A	G G	C C	T T	G G	C C	G G	G G	A A	T T
C-L292	T. cacao	Costa Rica	La lola, Limon	2013	Synonymous Grp 1	G G	T T	G G	T T	T T	C C	C C	A A	C C	C C	G G	T T	C C	T T	C C	G G	G G	T T	G G	T T	A A	A A	A A	G G	T T	A A	G G	G G	C C	G G	T T	T T	G G	G A	A A	G G	C C	T T	G G	C C	G G	G G	A A	T T
C-L336	T. cacao	Costa Rica	La lola, Limon	2013	Synonymous Grp 1	G G	T T	G G	T T	T T	C C	C C	A A	C C	C C	G G	T T	C C	T T	C C	G G	G G	T T	G G	T T	A A	A A	A A	G G	T T	A A	G G	G G	C C	G G	T T	T T	G G	G A	A A	G G	C C	T T	G G	C C	G G	G G	A A	T T
C-L151	T. cacao	Costa Rica	La lola, Limon	2013	Synonymous Grp 1	G G	T T	G G	T T	T T	C C	C C	A A	C C	C C	G G	T T	C C	0 0	C C	G G	G G	T T	G G	T T	A A	A A	A A	G G	T T	A A	G G	G G	C C	G G	T T	T T	G G	G G	A A	G G	C C	T T	G G	C C	G G	G G	A A	T T
C-07m	T. cacao	Costa Rica	Buenos Aires, Puntarenas	1999	Synonymous Grp 1	G G	T T	G G	T T	T T	C C	C C	A A	C C	C C	G G	T T	0 0	T T	C C	G G	G G	T T	G G	T T	A A	A A	A A	G G	T T	A A	G G	G G	C C	G G	T T	T T	G G	G G	A A	G G	C C	T T	G G	C C	G G	G G	A A	T T
C-L007	T. cacao	Costa Rica	La lola, Limon	2013	Synonymous Grp 1	G G	T T	G G	T T	T T	C C	C C	A A	C C	C C	G G	T T	C C	T T	C C	G G	G G	T T	G G	T T	A A	A A	A A	G G	T T	A A	G G	G G	C C	G G	T T	T T	G G	G G	A A	G G	C C	T T	G G	C C	G G	G G	A A	T T
C-L008	T. cacao	Costa Rica	La lola, Limon	2013	Synonymous Grp 1	G G	T T	G G	T T	T T	C C	C C	A A	C C	C C	G G	T T	C C	T T	C C	G G	G G	T T	G G	T T	A A	A A	A A	G G	T T	A A	G G	G G	C C	G G	T T	T T	G G	G G	A A	G G	C C	T T	G G	C C	G G	G G	A A	T T
C-L010	T. cacao	Costa Rica	La lola, Limon	2013	Synonymous Grp 1	G G	T T	G G	T T	T T	C C	C C	A A	C C	C C	G G	T T	C C	T T	C C	G G	G G	T T	G G	T T	A A	A A	A A	G G	T T	A A	G G	G G	C C	G G	T T	T T	G G	G G	A A	G G	C C	T T	G G	C C	G G	G G	A A	T T
C-L022	T. cacao	Costa Rica	La lola, Limon	2013	Synonymous Grp 1	G G	T T	G G	T T	T T	C C	C C	A A	C C	C C	G G	T T	C C	T T	C C	G G	G G	T T	G G	T T	A A	A A	A A	G G	T T	A A	G G	G G	C C	G G	T T	T T	G G	G G	A A	G G	C C	T T	G G	C C	G G	G G	A A	T T
C-L023	T. cacao	Costa Rica	La lola, Limon	2013	Synonymous Grp 1	G G	T T	G G	T T	T T	C C	C C	A A	C C	C C	G G	T T	C C	T T	C C	G G	G G	T T	G G	T T	A A	A A	A A	G G	T T	A A	G G	G G	C C	G G	T T	T T	G G	G G	A A	G G	C C	T T	G G	C C	G G	G G	A A	T T
C-L055	T. cacao	Costa Rica	La lola, Limon	2013	Synonymous Grp 1	G G	T T	G G	T T	T T	C C	C C	A A	C C	C C	G G	T T	C C	T T	C C	G G	G G	T T	G G	T T	A A	A A	A A	G G	T T	A A	G G	G G	C C	G G	T T	T T	G G	G G	A A	G G	C C	T T	G G	C C	G G	G G	A A	T T
C-L056	T. cacao	Costa Rica	La lola, Limon	2013	Synonymous Grp 1	G G	T T	G G	T T	T T	C C	C C	A A	C C	C C	G G	T T	C C	T T	C C	G G	G G	T T	G G	T T	A A	A A	A A	G G	T T	A A	G G	G G	C C	G G	T T	T T	G G	G G	A A	G G	C C	T T	G G	C C	G G	G G	A A	T T
C-L062	T. cacao	Costa Rica	La lola, Limon	2013	Synonymous Grp 1	G G	T T	G G	T T	T T	C C	C C	A A	C C	C C	G G	T T	C C	T T	C C	G G	G G	T T	G G	T T	A A	A A	A A	G G	T T	A A	G G	G G	C C	G G	T T	T T	G G	G G	A A	G G	C C	T T	G G	C C	G G	G G	A A	T T
C-L076	T. cacao	Costa Rica	La lola, Limon	2013	Synonymous Grp 1	G G	T T	G G	T T	T T	C C	C C	A A	C C	C C	G G	T T	C C	T T	C C	G G	G G	T T	G G	T T	A A	A A	A A	G G	T T	A A	G G	G G	C C	G G	T T	T T	G G	G G	A A	G G	C C	T T	G G	C C	G G	G G	A A	T T
C-L078	T. cacao	Costa Rica	La lola, Limon	2013	Synonymous Grp 1	G G	T T	G G	T T	T T	C C	C C	A A	C C	C C	G G	T T	C C	T T	C C	G G	G G	T T	G G	T T	A A	A A	A A	G G	T T	A A	G G	G G	C C	G G	T T	T T	G G	G G	A A	G G	C C	T T	G G	C C	G G	G G	A A	T T
C-L082	T. cacao	Costa Rica	La lola, Limon	2013	Synonymous Grp 1	G G	T T	G G	T T	T T	C C	C C	A A	C C	C C	G G	T T	C C	T T	C C	G G	G G	T T	G G	T T	A A	A A	A A	G G	T T	A A	G G	G G	C C	G G	T T	T T	G G	G G	A A	G G	C C	T T	G G	C C	G G	G G	A A	T T
C-L095	T. cacao	Costa Rica	La lola, Limon	2013	Synonymous Grp 1	G G	T T	G G	T T	T T	C C	C C	A A	C C	C C	G G	T T	C C	T T	C C	G G	G G	T T	G G	T T	A A	A A	A A	G G	T T	A A	G G	G G	C C	G G	T T	T T	G G	G G	A A	G G	C C	T T	G G	C C	G G	G G	A A	T T
C-L108	T. cacao	Costa Rica	La lola, Limon	2013	Synonymous Grp 1	G G	T T	G G	T T	T T	C C	C C	A A	C C	C C	G G	T T	C C	T T	C C	G G	G G	T T	G G	T T	A A	A A	A A	G G	T T	A A	G G	G G	C C	G G	T T	T T	G G	G G	A A	G G	C C	T T	G G	C C	G G	G G	A A	T T
C-L117	T. cacao	Costa Rica	La lola, Limon	2013	Synonymous Grp 1	G G	T T	G G	T T	T T	C C	C C	A A	C C	C C	G G	T T	C C	T T	C C	G G	G G	T T	G G	T T	A A	A A	A A	G G	T T	A A	G G	G G	C C	G G	T T	T T	G G	G G	A A	G G	C C	T T	G G	C C	G G	G G	A A	T T
C-L131	T. cacao	Costa Rica	La lola, Limon	2013	Synonymous Grp 1	G G	T T	G G	T T	T T	C C	C C	A A	C C	C C	G G	T T	C C	T T	C C	G G	G G	T T	G G	T T	A A	A A	A A	G G	T T	A A	G G	G G	C C	G G	T T	T T	G G	G G	A A	G G	C C	T T	G G	C C	G G	G G	A A	T T
C-L141	T. cacao	Costa Rica	La lola, Limon	2013	Synonymous Grp 1	G G	T T	G G	T T	T T	C C	C C	A A	C C	C C	G G	T T	C C	T T	C C	G G	G G	T T	G G	T T	A A	A A	A A	G G	T T	A A	G G	G G	C C	G G	T T	T T	G G	G G	A A	G G	C C	T T	G G	C C	G G	G G	A A	T T
C-L148	T. cacao	Costa Rica	La lola, Limon	2013	Synonymous Grp 1	G G	T T	G G	T T	T T	C C	C C	A A	C C	C C	G G	T T	C C	T T	C C	G G	G G	T T	G G	T T	A A	A A	A A	G G	T T	A A	G G	G G	C C	G G	T T	T T	G G	G G	A A	G G	C C	T T	G G	C C	G G	G G	A A	T T
C-L152	T. cacao	Costa Rica	La lola, Limon	2013	Synonymous Grp 1	G G	T T	G G	T T	T T	C C	C C	A A	C C	C C	G G	T T	C C	T T	C C	G G	G G	T T	G G	T T	A A	A A	A A	G G	T T	A A	G G	G G	C C	G G	T T	T T	G G	G G	A A	G G	C C	T T	G G	C C	G G	G G	A A	T T
C-L153	T. cacao	Costa Rica	La lola, Limon	2013	Synonymous Grp 1	G G	T T	G G	T T	T T	C C	C C	A A	C C	C C	G G	T T	C C	T T	C C	G G	G G	T T	G G	T T	A A	A A	A A	G G	T T	A A	G G	G G	C C	G G	T T	T T	G G	G G	A A	G G	C C	T T	G G	C C	G G	G G	A A	T T
C-L157	T. cacao	Costa Rica	La lola, Limon	2013	Synonymous Grp 1	G G	T T	G G	T T	T T	C C	C C	A A	C C	C C	G G	T T	C C	T T	C C	G G	G G	T T	G G	T T	A A	A A	A A	G G	T T	A A	G G	G G	C C	G G	T T	T T	G G	G G	A A	G G	C C	T T	G G	C C	G G	G G	A A	T T
C-L162	T. cacao	Costa Rica	La lola, Limon	2013	Synonymous Grp 1	G G	T T	G G	T T	T T	C C	C C	A A	C C	C C	G G	T T	C C	T T	C C	G G	G G	T T	G G	T T	A A	A A	A A	G G	T T	A A	G G	G G	C C	G G	T T	T T	G G	G G	A A	G G	C C	T T	G G	C C	G G	G G	A A	T T
C-L164	T. cacao	Costa Rica	La lola, Limon	2013	Synonymous Grp 1	G G	T T	G G	T T	T T	C C	C C	A A	C C	C C	G G	T T	C C	T T	C C	G G	G G	T T	G G	T T	A A	A A	A A	G G	T T	A A	G G	G G	C C	G G	T T	T T	G G	G G	A A	G G	C C	T T	G G	C C	G G	G G	A A	T T
C-L173	T. cacao	Costa Rica	La lola, Limon	2013	Synonymous Grp 1	G G	T T	G G	T T	T T	C C	C C	A A	C C	C C	G G	T T	C C	T T	C C	G G	G G	T T	G G	T T	A A	A A	A A	G G	T T	A A	G G	G G	C C	G G	T T	T T	G G	G G	A A	G G	C C	T T	G G	C C	G G	G G	A A	T T
C-L184	T. cacao	Costa Rica	La lola, Limon	2013	Synonymous Grp 1	G G	T T	G G	T T	T T	C C	C C	A A	C C	C C	G G	T T	C C	T T	C C	G G	G G	T T	G G	T T	A A	A A	A A	G G	T T	A A	G G	G G	C C	G G	T T	T T	G G	G G	A A	G G	C C	T T	G G	C C	G G	G G	A A	T T
C-L185	T. cacao	Costa Rica	La lola, Limon	2013	Synonymous Grp 1	G G	T T	G G	T T	T T	C C	C C	A A	C C	C C	G G	T T	C C	T T	C C	G G	G G	T T	G G	T T	A A	A A	A A	G G	T T	A A	G G	G G	C C	G G	T T	T T	G G	G G	A A	G G	C C	T T	G G	C C	G G	G G	A A	T T
C-L190	T. cacao	Costa Rica	La lola, Limon	2013	Synonymous Grp 1	G G	T T	G G	T T	T T	C C	C C	A A	C C	C C	G G	T T	C C	T T	C C	G G	G G	T T	G G	T T	A A	A A	A A	G G	T T	A A	G G	G G	C C	G G	T T	T T	G G	G G	A A	G G	C C	T T	G G	C C	G G	G G	A A	T T
C-L191	T. cacao	Costa Rica	La lola, Limon	2013	Synonymous Grp 1	G G	T T	G G	T T	T T	C C	C C	A A	C C	C C	G G	T T	C C	T T	C C	G G	G G	T T	G G	T T	A A	A A	A A	G G	T T	A A	G G	G G	C C	G G	T T	T T	G G	G G	A A	G G	C C	T T	G G	C C	G G	G G	A A	T T
C-L193	T. cacao	Costa Rica	La lola, Limon	2013	Synonymous Grp 1	G G	T T	G G	T T	T T	C C	C C	A A	C C	C C	G G	T T	C C	T T	C C	G G	G G	T T	G G	T T	A A	A A	A A	G G	T T	A A	G G	G G	C C	G G	T T	T T	G G	G G	A A	G G	C C	T T	G G	C C	G G	G G	A A	T T
C-L216	T. cacao	Costa Rica	La lola, Limon	2013	Synonymous Grp 1	G G	T T	G G	T T	T T	C C	C C	A A	C C	C C	G G	T T	C C	T T	C C	G G	G G	T T	G G	T T	A A	A A	A A	G G	T T	A A	G G	G G	C C	G G	T T	T T	G G	G G	A A	G G	C C	T T	G G	C C	G G	G G	A A	T T
C-L219	T. cacao	Costa Rica	La lola, Limon	2013	Synonymous Grp 1	G G	T T	G G	T T	T T	C C	C C	A A	C C	C C	G G	T T	C C	T T	C C	G G	G G	T T	G G	T T	A A	A A	A A	G G	T T	A A	G G	G G	C C	G G	T T	T T	G G	G G	A A	G G	C C	T T	G G	C C	G G	G G	A A	T T
C-L221	T. cacao	Costa Rica	La lola, Limon	2013	Synonymous Grp 1	G G	T T	G G	T T	T T	C C	C C	A A	C C	C C	G G	T T	C C	T T	C C	G G	G G	T T	G G	T T	A A	A A	A A	G G	T T	A A	G G	G G	C C	G G	T T	T T	G G	G G	A A	G G	C C	T T	G G	C C	G G	G G	A A	T T
C-L223	T. cacao	Costa Rica	La lola, Limon	2013	Synonymous Grp 1	G G	T T	G G	T T	T T	C C	C C	A A	C C	C C	G G	T T	C C	T T	C C	G G	G G	T T	G G	T T	A A	A A	A A	G G	T T	A A	G G	G G	C C	G G	T T	T T	G G	G G	A A	G G	C C	T T	G G	C C	G G	G G	A A	T T
C-L236	T. cacao	Costa Rica	La lola, Limon	2013	Synonymous Grp 1	G G	T T	G G	T T	T T	C C	C C	A A	C C	C C	G G	T T	C C	T T	C C	G G	G G	T T	G G	T T	A A	A A	A A	G G	T T	A A	G G	G G	C C	G G	T T	T T	G G	G G	A A	G G	C C	T T	G G	C C	G G	G G	A A	T T
C-L241	T. cacao	Costa Rica	La lola, Limon	2013	Synonymous Grp 1	G G	T T	G G	T T	T T	C C	C C	A A	C C	C C	G G	T T	C C	T T	C C	G G	G G	T T	G G	T T	A A	A A	A A	G G	T T	A A	G G	G G	C C	G G	T T	T T	G G	G G	A A	G G	C C	T T	G G	C C	G G	G G	A A	T T
C-L243	T. cacao	Costa Rica	La lola, Limon	2013	Synonymous Grp 1	G G	T T	G G	T T	T T	C C	C C	A A	C C	C C	G G	T T	C C	T T	C C	G G	G G	T T	G G	T T	A A	A A	A A	G G	T T	A A	G G	G G	C C	G G	T T	T T	G G	G G	A A	G G	C C	T T	G G	C C	G G	G G	A A	T T
C-L244	T. cacao	Costa Rica	La lola, Limon	2013	Synonymous Grp 1	G G	T T	G G	T T	T T	C C	C C	A A	C C	C C	G G	T T	C C	T T	C C	G G	G G	T T	G G	T T	A A	A A	A A	G G	T T	A A	G G	G G	C C	G G	T T	T T	G G	G G	A A	G G	C C	T T	G G	C C	G G	G G	A A	T T
C-L247	T. cacao	Costa Rica	La lola, Limon	2013	Synonymous Grp 1	G G	T T	G G	T T	T T	C C	C C	A A	C C	C C	G G	T T	C C	T T	C C	G G	G G	T T	G G	T T	A A	A A	A A	G G	T T	A A	G G	G G	C C	G G	T T	T T	G G	G G	A A	G G	C C	T T	G G	C C	G G	G G	A A	T T
C-L249	T. cacao	Costa Rica	La lola, Limon	2013	Synonymous Grp 1	G G	T T	G G	T T	T T	C C	C C	A A	C C	C C	G G	T T	C C	T T	C C	G G	G G	T T	G G	T T	A A	A A	A A	G G	T T	A A	G G	G G	C C	G G	T T	T T	G G	G G	A A	G G	C C	T T	G G	C C	G G	G G	A A	T T
C-L251	T. cacao	Costa Rica	La lola, Limon	2013	Synonymous Grp 1	G G	T T	G G	T T	T T	C C	C C	A A	C C	C C	G G	T T	C C	T T	C C	G G	G G	T T	G G	T T	A A	A A	A A	G G	T T	A A	G G	G G	C C	G G	T T	T T	G G	G G	A A	G G	C C	T T	G G	C C	G G	G G	A A	T T
C-L261	T. cacao	Costa Rica	La lola, Limon	2013	Synonymous Grp 1	G G	T T	G G	T T	T T	C C	C C	A A	C C	C C	G G	T T	C C	T T	C C	G G	G G	T T	G G	T T	A A	A A	A A	G G	T T	A A	G G	G G	C C	G G	T T	T T	G G	G G	A A	G G	C C	T T	G G	C C	G G	G G	A A	T T
C-L263	T. cacao	Costa Rica	La lola, Limon	2013	Synonymous Grp 1	G G	T T	G G	T T	T T	C C	C C	A A	C C	C C	G G	T T	C C	T T	C C	G G	G G	T T	G G	T T	A A	A A	A A	G G	T T	A A	G G	G G	C C	G G	T T	T T	G G	G G	A A	G G	C C	T T	G G	C C	G G	G G	A A	T T
C-L279	T. cacao	Costa Rica	La lola, Limon	2013	Synonymous Grp 1	G G	T T	G G	T T	T T	C C	C C	A A	C C	C C	G G	T T	C C	T T	C C	G G	G G	T T	G G	T T	A A	A A	A A	G G	T T	A A	G G	G G	C C	G G	T T	T T	G G	G G	A A	G G	C C	T T	G G	C C	G G	G G	A A	T T
C-L284	T. cacao	Costa Rica	La lola, Limon	2013	Synonymous Grp 1	G G	T T	G G	T T	T T	C C	C C	A A	C C	C C	G G	T T	C C	T T	C C	G G	G G	T T	G G	T T	A A	A A	A A	G G	T T	A A	G G	G G	C C	G G	T T	T T	G G	G G	A A	G G	C C	T T	G G	C C	G G	G G	A A	T T
C-L287	T. cacao	Costa Rica	La lola, Limon	2013	Synonymous Grp 1	G G	T T	G G	T T	T T	C C	C C	A A	C C	C C	G G	T T	C C	T T	C C	G G	G G	T T	G G	T T	A A	A A	A A	G G	T T	A A	G G	G G	C C	G G	T T	T T	G G	G G	A A	G G	C C	T T	G G	C C	G G	G G	A A	T T
C-L291	T. cacao	Costa Rica	La lola, Limon	2013	Synonymous Grp 1	G G	T T	G G	T T	T T	C C	C C	A A	C C	C C	G G	T T	C C	T T	C C	G G	G G	T T	G G	T T	A A	A A	A A	G G	T T	A A	G G	G G	C C	G G	T T	T T	G G	G G	A A	G G	C C	T T	G G	C C	G G	G G	A A	T T
C-L306	T. cacao	Costa Rica	La lola, Limon	2013	Synonymous Grp 1	G G	T T	G G	T T	T T	C C	C C	A A	C C	C C	G G	T T	C C	T T	C C	G G	G G	T T	G G	T T	A A	A A	A A	G G	T T	A A	G G	G G	C C	G G	T T	T T	G G	G G	A A	G G	C C	T T	G G	C C	G G	G G	A A	T T
C-L308	T. cacao	Costa Rica	La lola, Limon	2013	Synonymous Grp 1	G G	T T	G G	T T	T T	C C	C C	A A	C C	C C	G G	T T	C C	T T	C C	G G	G G	T T	G G	T T	A A	A A	A A	G G	T T	A A	G G	G G	C C	G G	T T	T T	G G	G G	A A	G G	C C	T T	G G	C C	G G	G G	A A	T T
C-L309	T. cacao	Costa Rica	La lola, Limon	2013	Synonymous Grp 1	G G	T T	G G	T T	T T	C C	C C	A A	C C	C C	G G	T T	C C	T T	C C	G G	G G	T T	G G	T T	A A	A A	A A	G G	T T	A A	G G	G G	C C	G G	T T	T T	G G	G G	A A	G G	C C	T T	G G	C C	G G	G G	A A	T T
C-L310	T. cacao	Costa Rica	La lola, Limon	2013	Synonymous Grp 1	G G	T T	G G	T T	T T	C C	C C	A A	C C	C C	G G	T T	C C	T T	C C	G G	G G	T T	G G	T T	A A	A A	A A	G G	T T	A A	G G	G G	C C	G G	T T	T T	G G	G G	A A	G G	C C	T T	G G	C C	G G	G G	A A	T T
C-L313	T. cacao	Costa Rica	La lola, Limon	2013	Synonymous Grp 1	G G	T T	G G	T T	T T	C C	C C	A A	C C	C C	G G	T T	C C	T T	C C	G G	G G	T T	G G	T T	A A	A A	A A	G G	T T	A A	G G	G G	C C	G G	T T	T T	G G	G G	A A	G G	C C	T T	G G	C C	G G	G G	A A	T T
C-L318	T. cacao	Costa Rica	La lola, Limon	2013	Synonymous Grp 1	G G	T T	G G	T T	T T	C C	C C	A A	C C	C C	G G	T T	C C	T T	C C	G G	G G	T T	G G	T T	A A	A A	A A	G G	T T	A A	G G	G G	C C	G G	T T	T T	G G	G G	A A	G G	C C	T T	G G	C C	G G	G G	A A	T T
C-L319	T. cacao	Costa Rica	La lola, Limon	2013	Synonymous Grp 1	G G	T T	G G	T T	T T	C C	C C	A A	C C	C C	G G	T T	C C	T T	C C	G G	G G	T T	G G	T T	A A	A A	A A	G G	T T	A A	G G	G G	C C	G G	T T	T T	G G	G G	A A	G G	C C	T T	G G	C C	G G	G G	A A	T T
C-L321	T. cacao	Costa Rica	La lola, Limon	2013	Synonymous Grp 1	G G	T T	G G	T T	T T	C C	C C	A A	C C	C C	G G	T T	C C	T T	C C	G G	G G	T T	G G	T T	A A	A A	A A	G G	T T	A A	G G	G G	C C	G G	T T	T T	G G	G G	A A	G G	C C	T T	G G	C C	G G	G G	A A	T T
C-L327	T. cacao	Costa Rica	La lola, Limon	2013	Synonymous Grp 1	G G	T T	G G	T T	T T	C C	C C	A A	C C	C C	G G	T T	C C	T T	C C	G G	G G	T T	G G	T T	A A	A A	A A	G G	T T	A A	G G	G G	C C	G G	T T	T T	G G	G G	A A	G G	C C	T T	G G	C C	G G	G G	A A	T T
C-L328	T. cacao	Costa Rica	La lola, Limon	2013	Synonymous Grp 1	G G	T T	G G	T T	T T	C C	C C	A A	C C	C C	G G	T T	C C	T T	C C	G G	G G	T T	G G	T T	A A	A A	A A	G G	T T	A A	G G	G G	C C	G G	T T	T T	G G	G G	A A	G G	C C	T T	G G	C C	G G	G G	A A	T T
C-L334	T. cacao	Costa Rica	La lola, Limon	2013	Synonymous Grp 1	G G	T T	G G	T T	T T	C C	C C	A A	C C	C C	G G	T T	C C	T T	C C	G G	G G	T T	G G	T T	A A	A A	A A	G G	T T	A A	G G	G G	C C	G G	T T	T T	G G	G G	A A	G G	C C	T T	G G	C C	G G	G G	A A	T T
C-L344	T. cacao	Costa Rica	La lola, Limon	2013	Synonymous Grp 1	G G	T T	G G	T T	T T	C C	C C	A A	C C	C C	G G	T T	C C	T T	C C	G G	G G	T T	G G	T T	A A	A A	A A	G G	T T	A A	G G	G G	C C	G G	T T	T T	G G	G G	A A	G G	C C	T T	G G	C C	G G	G G	A A	T T
C-L275	T. cacao	Costa Rica	La lola, Limon	2013	Synonymous Grp 1	G G	T T	G G	T T	T T	C C	C C	A A	C C	C C	G G	T T	C C	T T	C C	G G	G G	T T	G G	T T	A A	A A	A A	G G	T T	A A	G G	G G	C C	G G	T T	T T	G G	G G	A A	G G	C C	T T	G G	C C	G G	G G	A A	T T
C-L187	T. cacao	Costa Rica	La lola, Limon	2013	Synonymous Grp 1	G G	T T	G G	T T	T T	C C	C C	A A	C C	C C	G G	T T	C C	T T	C C	G G	G G	T T	G G	T T	A A	A A	A A	G G	T T	A A	G G	G G	C C	G G	T T	T T	G G	G G	A A	G G	C C	T T	C G	C C	G G	G G	A A	T T
C-L112	T. cacao	Costa Rica	La lola, Limon	2013	Synonymous Grp 1	G G	T T	G G	T T	T T	C C	C C	A A	0 0	C C	G G	T T	C C	T T	C C	G G	G G	T T	G G	T T	A A	A A	A A	G G	T T	A A	G G	G G	C C	G G	T T	T T	G G	0 0	A A	G G	C C	T T	G G	C C	G G	G G	A A	T T
C-L068	T. cacao	Costa Rica	La lola, Limon	2013	Synonymous Grp 1	G G	T T	G G	T T	T T	C C	C C	A A	C C	C C	G G	T T	C C	T T	C C	G G	G G	T T	G G	T T	A A	A A	A A	G G	T T	A A	G G	G G	C C	G G	T T	T T	G G	G A	A A	G G	C C	T T	G G	C C	G G	G G	A A	T T
C-L018	T. cacao	Costa Rica	La lola, Limon	2013	Synonymous Grp 1	G G	T T	G G	T T	T T	C C	C C	A A	C C	C C	G G	T T	C C	T T	C C	G G	G G	T T	G G	T T	A A	A A	A A	G G	T T	A A	G G	G G	C C	G G	T T	T T	G G	G G	A A	G G	C C	T T	G G	C C	G G	G G	A A	T T
C-L019	T. cacao	Costa Rica	La lola, Limon	2013	Synonymous Grp 1	G G	T T	G G	T T	T T	C C	C C	A A	C C	C C	G G	T T	C C	T T	C C	G G	G G	T T	G G	T T	A A	A A	A A	G G	T T	A A	G G	G G	C C	G G	T T	T T	G G	G G	A A	G G	C C	T T	G G	C C	G G	G G	A A	T T
C-L036	T. cacao	Costa Rica	La lola, Limon	2013	Synonymous Grp 1	G G	T T	G G	T T	T T	C C	C C	A A	C C	C C	G G	T T	C C	T T	C C	G G	G G	T T	G G	T T	A A	A A	A A	G G	T T	A A	G G	G G	C C	G G	T T	T T	G G	G G	A A	G G	C C	T T	G G	C C	G G	G G	A A	T T
C-L266	T. cacao	Costa Rica	La lola, Limon	2013	Synonymous Grp 1	G G	T T	G G	T T	T T	C C	C C	A A	C C	C C	G G	T T	C C	T T	C C	G G	G G	T T	G G	T T	A A	A A	A A	G G	T T	A A	G G	G G	C C	G G	T T	T T	G G	G G	A A	G G	C C	T T	G G	C C	G G	G G	A A	T T
C-L297	T. cacao	Costa Rica	La lola, Limon	2013	Synonymous Grp 1	G G	T T	G G	T T	T T	C C	C C	A A	C C	C C	G G	T T	C C	T T	C C	G G	G G	T T	G G	T T	A A	A A	A A	G G	T T	A A	G G	G G	C C	G G	T T	T T	G G	G G	A A	G G	C C	T T	G G	C C	G G	G G	A A	T T
B3	T. cacao	Bolivia	Porvenir, Caranavi, La Paz	2012	Synonymous Grp 2	T T	C C	A A	T T	A A	C C	C C	C C	T T	G G	G G	T T	C C	C C	C C	G G	A A	C C	G G	T T	C C	G G	0 0	G G	C C	G G	G G	C C	T T	G G	C C	T T	G G	G G	G G	A A	T T	C C	C C	T T	A A	G G	T T	T T
B1a	T. cacao	Bolivia	Subyungas, La Paz	2012	Synonymous Grp 2	T T	C C	A A	T T	A A	C C	C C	C C	T T	G G	G G	T T	C C	C C	C C	G G	A A	C C	G G	T T	C C	G G	G G	G G	C C	G G	G G	C C	T T	G G	C C	T T	G G	G G	G G	A A	T T	C C	C C	T T	A A	G G	T T	T T
B4	T. cacao	Bolivia	La Paz	2012	Synonymous Grp 2	T T	C C	A A	T T	A A	C C	C C	C C	T T	G G	G G	T T	C C	C C	C C	G G	A A	C C	G G	T T	C C	G G	G G	G G	C C	G G	G G	C C	T T	G G	C C	T T	G G	G G	G G	A A	T T	C C	C C	T T	A A	G G	T T	T T
E21	T. cacao	Ecuador	Chone, Manabí	1999	Synonymous Grp 2	T T	C C	A A	T T	A A	C C	C C	C C	T T	G G	G G	T T	C C	C C	C C	G G	A A	C C	G G	T T	C C	G G	G G	G G	C C	G G	G G	C C	T T	G G	C C	T T	G G	G G	G G	A A	T T	C C	C C	T T	A A	G G	T T	T T
P-05	T. cacao	Peru	Castillo Papayal, Huánuco	1997	Synonymous Grp 2	T T	C C	A A	T T	A A	C C	C C	C C	T T	G G	G G	T T	C C	C C	C C	G G	A A	C C	G G	T T	C C	G G	G G	G G	C C	G G	G G	C C	T T	G G	C C	T T	G G	G G	G G	A A	T T	C C	C C	T T	A A	G G	T T	T T
P-06	T. cacao	Peru	Juanjui, Huánuco	1997	Synonymous Grp 2	T T	C C	A A	T T	A A	C C	C C	C C	T T	G G	G G	T T	C C	C C	C C	G G	A A	C C	G G	T T	C C	G G	G G	G G	C C	G G	G G	C C	T T	G G	C C	T T	G G	G G	G G	A A	T T	C C	C C	T T	A A	G G	T T	T T
B2b	T. cacao	Bolivia	Litoral, Caranavi, La Paz	2012	Synonymous Grp 2	T T	C C	A A	T T	A A	C C	C C	C C	T T	G G	G G	T T	C C	C C	C C	G G	A A	C C	G G	T T	C C	G G	G G	G G	C C	G G	G G	C C	T T	G G	C C	T T	G T	G G	G G	A A	T T	C C	C C	T T	A A	G G	T T	T T
B1b	T. cacao	Bolivia	Subyungas, La Paz	2012	Synonymous Grp 2	T T	C C	A A	T T	A A	C C	C C	C C	T T	G G	G G	T T	C C	C C	C C	G G	A A	C C	G G	T T	C C	G G	G G	G G	C C	G G	G G	C C	T T	G G	C C	T T	G G	G G	G G	A A	T T	C C	C C	T T	A A	G G	T T	T T
B2a	T. cacao	Bolivia	Litoral, Caranavi, La Paz	2012	Synonymous Grp 2	T T	C C	A A	T T	A A	C C	C C	C C	T T	G G	G G	T T	C C	C C	C C	G G	A A	C C	G G	T T	C C	G G	G G	G G	C C	G G	G G	C C	T T	G G	C C	T T	G G	G G	G G	A A	T T	C C	C C	T T	A A	G G	T T	T T
Co13m	T. cacao	Colombia	Urabá, Antioquia	1999	Synonymous Grp 3	G G	C C	A A	T T	T T	C C	C C	A A	C C	C C	G G	T T	C C	C C	C C	G G	G G	T T	G G	T T	C C	A A	G G	G G	T T	A A	G G	C C	C C	C C	C C	C C	G G	G G	A A	G G	C C	T T	G G	C C	A A	G G	A A	T T
Co49	T. cacao	Colombia	Sierra Nevada, Magdalena	2006	Synonymous Grp 3	G G	C C	A A	T T	T T	C C	C C	A A	C C	C C	G G	T T	C C	C C	C C	G G	G G	T T	G G	T T	C C	A A	G G	G G	T T	A A	G G	C C	C C	C C	C C	C C	G G	G G	A A	G G	C C	T T	G G	C C	A A	G G	A A	T T
Co51	T. cacao	Colombia	Sierra Nevada, Magdalena	2006	Synonymous Grp 3	G G	C C	A A	T T	T T	C C	C C	A A	C C	C C	G G	T T	C C	C C	C C	G G	G G	T T	G G	T T	C C	A A	G G	G G	T T	A A	G G	C C	C C	C C	C C	C C	G G	G G	A A	G G	C C	T T	G G	C C	A A	G G	A A	T T
V-08	T. cacao	Venezuela	Municipio Colón, Zulia	2006	Synonymous Grp 3	G G	C C	A A	T T	T T	C C	C C	A A	C C	C C	G G	T T	C C	C C	C C	G G	G G	T T	G G	T T	C C	A A	G G	G G	T T	A A	G G	C C	C C	C C	C C	C C	G G	G G	A A	G G	C C	T T	G G	C C	A A	G G	A A	T T
E-01m	T. cacao	Ecuador	Naranjal, Guayas	1999	Synonymous Grp 4	G G	C C	A A	T T	A A	C C	C C	C C	T T	C C	G G	T T	C C	C C	C C	G G	A A	C C	G G	T T	C C	G G	A A	G G	T T	G G	G G	G G	C C	G G	T T	T T	G G	G G	G G	G G	C C	T T	G G	C C	G G	G G	A A	T T
E1b	T. cacao	Ecuador	Naranjal, Guayas	1999	Synonymous Grp 4	G G	C C	A A	T T	A A	C C	C C	C C	T T	C C	G G	T T	C C	C C	C C	G G	A A	C C	G G	T T	C C	G G	A A	G G	T T	G G	G G	G G	C C	G G	T T	T T	G G	G G	G G	G G	C C	T T	G G	C C	G G	G G	A A	T T
E24v	T. cacao	Ecuador	San Mateo, Esmeraldas	1999	Synonymous Grp 4	G G	C C	A A	T T	A A	C C	C C	C C	T T	C C	G G	T T	C C	C C	C C	G G	A A	C C	G G	T T	C C	G G	A A	G G	T T	G G	G G	G G	C C	G G	T T	T T	G G	G G	G G	G G	C C	T T	G G	C C	G G	G G	A A	T T
E27	T. cacao	Ecuador	Quinindé, Esmeraldas	1999	Synonymous Grp 4	G G	C C	A A	T T	A A	C C	C C	C C	T T	C C	G G	T T	C C	C C	C C	G G	A A	C C	G G	T T	C C	G G	A A	G G	T T	G G	G G	G G	C C	G G	T T	T T	G G	G G	G G	G G	C C	T T	G G	C C	G G	G G	A A	T T
E-04	T. cacao	Ecuador	Mocache, Los Ríos	1999	Synonymous Grp 4	G G	C C	A A	T T	A A	C C	C C	C C	T T	C C	G G	T T	C C	C C	C C	G G	A A	C C	G G	T T	C C	G G	A A	G G	T T	G G	G G	G G	C C	G G	T T	T T	G G	G G	G G	G G	C C	T T	G G	C C	G G	G G	A A	T T
E44	T. cacao	Ecuador	Buena Fe, Los Ríos	1999	Synonymous Grp 4	G G	C C	A A	T T	A A	C C	C C	C C	T T	C C	G G	T T	C C	C C	C C	G G	A A	C C	G G	T T	C C	G G	A A	G G	T T	G G	G G	G G	C C	G G	T T	T T	G G	G G	G G	G G	C C	T T	G G	C C	G G	G G	A A	T T
E45	T. cacao	Ecuador	Pichilingue, Los Ríos	1999	Synonymous Grp 4	G G	C C	A A	T T	A A	C C	C C	C C	T T	C C	G G	T T	C C	C C	C C	G G	A A	C C	G G	T T	C C	G G	A A	G G	T T	G G	G G	G G	C C	G G	T T	T T	G G	G G	G G	G G	C C	T T	G G	C C	G G	G G	A A	T T
Co37m	T. cacao	Colombia	Apartadó, Antioquia	2006	Synonymous Grp 4	G G	C C	A A	T T	A A	C C	C C	C C	T T	C C	G G	T T	C C	C C	C C	G G	A A	C C	G G	T T	C C	G G	A A	G G	T T	G G	G G	G G	C C	G G	T T	T T	G G	G G	G G	G G	C C	T T	G G	C C	G G	G G	A A	T T
Co46	T. cacao	Colombia	Chigorodó, Antioquia	2006	Synonymous Grp 4	G G	C C	A A	T T	A A	C C	C C	C C	T T	C C	G G	T T	C C	C C	C C	G G	A A	C C	G G	T T	C C	G G	A A	G G	T T	G G	G G	G G	C C	G G	T T	T T	G G	G G	G G	G G	C C	T T	G G	C C	G G	G G	A A	T T
Co76	T. cacao	Colombia	Andalucía, Valle del Cauca	2006	Synonymous Grp 5	T T	C C	A A	T T	T T	C C	T T	C C	T T	G G	G G	C C	T T	C C	C C	A A	A A	C C	G G	C C	C C	G G	G G	G G	C C	G G	G G	C C	C C	C C	C C	C C	G G	G G	G G	0 0	C C	T T	G G	C C	A A	G G	A A	T T
Co23m	T. cacao	Colombia	San Juan de Girón, Santander	2004	Synonymous Grp 5	T T	C C	A A	T T	T T	C C	T T	C C	T T	G G	G G	C C	T T	C C	C C	A A	A A	C C	G G	C C	C C	G G	0 0	G G	C C	G G	G G	C C	C C	C C	C C	C C	G G	G G	G G	A A	C C	T T	G G	C C	A A	G G	A A	T T
E-06	T. cacao	Ecuador	Mocache, Los Ríos	1999	Synonymous Grp 5	T T	0 0	A A	T T	T T	C C	T T	C C	T T	G G	G G	C C	T T	C C	C C	A A	A A	C C	G G	C C	C C	G G	G G	G G	C C	G G	G G	C C	C C	C C	C C	C C	G G	G G	G G	A A	C C	T T	G G	C C	A A	G G	A A	T T
Co22	T. cacao	Colombia	San Juan de Girón, Santander	2004	Synonymous Grp 5	T T	C C	A A	T T	T T	C C	T T	C C	T T	G G	G G	C C	T T	C C	C C	A A	A A	C C	G G	C C	C C	G G	G G	G G	C C	G G	G G	C C	C C	C C	C C	C C	G G	G G	G G	A A	C C	T T	G G	C C	A A	G G	A A	T T
Co53	T. cacao	Colombia	Lebrija, Sandander	2006	Synonymous Grp 5	T T	C C	A A	T T	T T	C C	T T	C C	T T	G G	G G	C C	T T	C C	C C	A A	A A	C C	G G	C C	C C	G G	G G	G G	C C	G G	G G	C C	C C	C C	C C	C C	G G	G G	G G	A A	C C	T T	G G	C C	A A	G G	A A	T T
Co75	T. cacao	Colombia	El Carmen de Chucurí, Santander	2006	Synonymous Grp 5	T T	C C	A A	T T	T T	C C	T T	C C	T T	G G	G G	C C	T T	C C	C C	A A	A A	C C	G G	C C	C C	G G	G G	G G	C C	G G	G G	C C	C C	C C	C C	C C	G G	G G	G G	A A	C C	T T	G G	C C	A A	G G	A A	T T
E-07	T. cacao	Ecuador	Mocache, Los Ríos	1999	Synonymous Grp 5	T T	C C	A A	T T	T T	C C	T T	C C	T T	G G	G G	C C	T T	C C	C C	A A	A A	C C	G G	C C	C C	G G	G G	G G	C C	G G	G G	C C	C C	C C	C C	C C	G G	G G	G G	A A	C C	T T	G G	C C	A A	G G	A A	T T
Co21m	T. cacao	Colombia	El Carmen de Chucurí, Santander	2004	Synonymous Grp 5	T T	C C	A A	T T	T T	C C	T T	C C	T T	G G	G G	C C	T T	C C	C C	A A	A A	C C	G G	C C	C C	G G	G G	G G	C C	G G	G G	C C	C C	C C	C C	C C	G G	G G	G G	A A	C C	T T	G G	C C	A A	G G	A A	T T
Co52	T. cacao	Colombia	Lebrija, Sandander	2006	Synonymous Grp 5	T T	C C	A A	T T	T T	C C	T T	C C	T T	G G	G G	C C	T T	C C	C C	A A	A A	C C	G G	C C	C C	G G	G G	G G	C C	G G	G G	C C	C C	C C	C C	C C	G G	G G	G G	A A	C C	T T	G G	C C	A A	G G	A A	T T
Co15	T. cacao	Colombia	El Carmen de Chucurí, Santander	1999	Synonymous Grp 6	G G	0 0	A A	T T	A A	C C	C C	A A	C C	C C	G G	T T	C C	C C	C C	G G	G G	T T	G G	T T	C C	A A	A A	G G	T T	G G	G G	G G	C C	G G	T T	T T	G G	G G	G G	G G	C C	T T	G G	C C	G G	G G	A A	T T
Co100	T. cacao	Colombia	Unguia, Antioquia	2007	Synonymous Grp 6	G G	C C	A A	T T	A A	C C	C C	A A	C C	C C	G G	T T	C C	C C	C C	G G	G G	T T	G G	T T	C C	A A	A A	G G	T T	G G	G G	G G	C C	G G	T T	T T	G G	G G	G G	G G	C C	T T	G G	C C	G G	G G	A A	T T
Co101	T. cacao	Colombia	Unguia, Antioquia	2007	Synonymous Grp 6	G G	C C	A A	T T	A A	C C	C C	A A	C C	C C	G G	T T	C C	C C	C C	G G	G G	T T	G G	T T	C C	A A	A A	G G	T T	G G	G G	G G	C C	G G	T T	T T	G G	G G	G G	G G	C C	T T	G G	C C	G G	G G	A A	T T
Co99	T. cacao	Colombia	Unguia, Antioquia	2007	Synonymous Grp 6	G G	C C	A A	T T	A A	C C	C C	A A	C C	C C	G G	T T	C C	C C	C C	G G	G G	T T	G G	T T	C C	A A	A A	G G	T T	G G	G G	G G	C C	G G	T T	T T	G G	G G	G G	G G	C C	T T	G G	C C	G G	G G	A A	T T
Co87	T. cacao	Colombia	Río Frío, Cesar	2006	Synonymous Grp 6	G G	C C	A A	T T	A A	C C	C C	A A	C C	C C	G G	T T	C C	C C	C C	G G	G G	T T	G G	T T	C C	A A	A A	G G	T T	G G	G G	G G	C C	G G	T T	T T	G G	G A	G G	G G	C C	C T	G G	C C	G G	G G	A A	T T
Co89	T. cacao	Colombia	Nueva China, Cesar	2006	Synonymous Grp 6	G G	C C	A A	T T	A A	C C	C C	A A	C C	C C	G G	T T	C C	C C	C C	G G	G G	T T	G G	T T	C C	A A	A A	G G	T T	G G	0 0	G G	C C	G G	T T	T T	G G	G G	G G	G G	C C	T T	G G	C C	G G	G G	A A	T T
Co85	T. cacao	Colombia	Tumaco, Nariño	2006	Synonymous Grp 6	G G	C C	A A	T T	A A	C C	C C	A A	C C	C C	G G	T T	C C	C C	C C	G G	G G	T T	G G	T T	C C	A A	A A	G G	T T	G G	G G	G G	C C	G G	T T	T T	G G	G G	G G	G G	C C	T T	G G	C C	G G	G G	A A	T T
Co8	T. cacao	Colombia	San Jerónimo, Antioquia	1999	Synonymous Grp 7	T T	C C	0 0	T T	A A	C C	C C	C C	T T	G G	G G	T T	C C	C C	C C	G G	A A	C C	G G	C C	C C	G G	G G	G G	C C	G G	G G	C C	T T	G G	C C	T T	G G	G G	G G	A A	T T	T T	C C	C C	A A	G G	A A	T T
Co44m	T. cacao	Colombia	San Jerónimo, Antioquia	2006	Synonymous Grp 7	T T	C C	0 0	T T	A A	C C	C C	C C	T T	G G	G G	T T	C C	C C	C C	G G	A A	C C	G G	C C	C C	G G	G G	G G	C C	G G	G G	C C	T T	G G	C C	T T	G G	G G	G G	A A	T T	T T	C C	C C	A A	G G	A A	T T
Co19m	T. cacao	Colombia	Sardinata, Norte de Santander	2004	Synonymous Grp 8	T T	C C	0 0	C C	A A	C C	T T	C C	T T	G G	A A	C C	T T	C C	T T	A A	A A	C C	A A	C C	C C	G G	G G	A A	C C	G G	A A	C C	T T	C C	C C	C C	T T	A A	G G	A A	T T	T T	C C	C C	A A	G G	T T	T T
Co40	T. cacao	Colombia	Maceo, Antioquia	2006	Synonymous Grp 8	T T	C C	A A	C C	A A	C C	T T	C C	T T	G G	A A	C C	T T	C C	T T	A A	A A	C C	A A	C C	C C	G G	G G	A A	C C	G G	A A	C C	T T	C C	C C	C C	T T	A A	G G	A A	T T	T T	C C	C C	A A	G G	T T	T T
Co47	T. cacao	Colombia	Segovia, Antioquia	2006	Synonymous Grp 8	T T	C C	A A	C C	A A	C C	T T	C C	T T	G G	A A	C C	T T	C C	T T	A A	A A	C C	A A	C C	C C	G G	G G	A A	C C	G G	A A	C C	T T	C C	C C	C C	T T	A A	G G	A A	T T	T T	C C	C C	A A	G G	T T	T T
Co47m	T. cacao	Colombia	Segovia, Antioquia	2006	Synonymous Grp 8	T T	C C	A A	C C	A A	C C	T T	C C	T T	G G	A A	C C	T T	C C	T T	A A	A A	C C	A A	C C	C C	G G	G G	A A	C C	G G	A A	C C	T T	C C	C C	C C	T T	A A	G G	A A	T T	T T	C C	C C	A A	G G	T T	T T
Co34	T. cacao	Colombia	Garzón, Huila	2004	Synonymous Grp 9	T T	C C	A A	T T	A A	C C	C C	C C	C C	G G	G G	T T	T T	C C	C C	G G	A A	C C	A A	C C	C C	G G	G G	G G	C C	G G	G G	C C	T T	G G	C C	T T	G G	G G	G G	A A	T T	T T	C C	C C	A A	G G	A A	T T
Co36m	T. cacao	Colombia	Gigante, Huila	2004	Synonymous Grp 9	T T	C C	A A	T T	A A	C C	C C	C C	C C	G G	G G	T T	T T	C C	C C	G G	A A	C C	A A	C C	C C	G G	G G	G G	C C	G G	G G	C C	T T	G G	C C	T T	G G	G G	G G	A A	T T	T T	C C	C C	A A	G G	A A	T T
Co63	T. cacao	Colombia	Gigante, Huila	2006	Synonymous Grp 9	T T	C C	A A	T T	A A	C C	C C	C C	C C	G G	G G	T T	T T	C C	C C	G G	A A	C C	A A	C C	C C	G G	G G	G G	C C	G G	G G	C C	T T	G G	C C	T T	G G	G G	G G	A A	T T	T T	C C	C C	A A	G G	A A	T T
Co71	T. cacao	Colombia	San Vicente de Chucurí, Santander	2006	Synonymous Grp 10	T T	C C	A A	T T	T T	A A	T T	C C	C C	G G	A A	C C	T T	C C	T T	A A	A A	C C	G G	C C	C C	G G	G G	A A	C C	G G	G G	C C	T T	C C	C C	C C	T T	A A	G G	A A	T T	T T	C C	C C	A A	G G	A A	T T
Co77	T. cacao	Colombia	Andalucía, Valle del Cauca	2006	Synonymous Grp 10	T T	C C	A A	T T	T T	A A	T T	C C	C C	G G	A A	C C	T T	C C	T T	A A	A A	C C	G G	C C	C C	G G	G G	A A	C C	G G	G G	C C	T T	C C	C C	C C	T T	A A	G G	A A	T T	T T	C C	C C	A A	G G	A A	T T
Co29	T. cacao	Colombia	La Suiza, Copoica, Santander	2004	Synonymous Grp 11	T T	C C	G G	T T	T T	C C	T T	C C	T T	C C	G G	C C	T T	C C	C C	A A	A A	C C	G G	C C	C C	G G	G G	G G	C C	G G	G G	C C	C C	C C	C C	C C	G G	G G	G G	A A	C C	T T	C C	C C	A A	G G	A A	T T
Co80	T. cacao	Colombia	Girón, Santander	2006	Synonymous Grp 11	T T	C C	G G	T T	T T	C C	T T	C C	T T	C C	G G	C C	T T	C C	C C	A A	A A	C C	G G	C C	C C	G G	G G	G G	C C	G G	G G	C C	C C	C C	C C	C C	G G	G G	G G	A A	C C	T T	C C	C C	A A	G G	A A	T T
Co81	T. cacao	Colombia	Rio Negro, Santander	2006	Synonymous Grp 11	T T	C C	G G	T T	T T	C C	T T	C C	T T	C C	G G	C C	T T	C C	C C	A A	A A	C C	G G	C C	C C	G G	G G	G G	C C	G G	G G	C C	C C	C C	C C	C C	G G	G G	G G	A A	C C	T T	C C	C C	A A	G G	A A	T T
Co83	T. cacao	Colombia	Tumaco, Nariño	2006	Synonymous Grp 11	T T	C C	G G	T T	T T	C C	T T	C C	T T	C C	G G	C C	T T	C C	C C	A A	A A	C C	G G	C C	C C	G G	G G	G G	C C	G G	G G	C C	C C	C C	C C	C C	G G	G G	G G	A A	C C	T T	C C	C C	A A	G G	A A	T T
Co56	T. cacao	Colombia	Arauquita, Arauca	2006	Synonymous Grp 12	T T	C C	A A	T T	T T	C C	T T	C C	T T	G G	G G	C C	T T	C C	C C	A A	A A	C C	G G	C C	C C	G G	G G	G G	C C	G G	G G	C C	T T	C C	C C	T T	G G	G G	G G	A A	T T	T T	C C	T T	A A	G G	A A	T T
Co64	T. cacao	Colombia	Granada, Meta	2006	Synonymous Grp 12	T T	C C	A A	T T	T T	C C	T T	C C	T T	G G	G G	C C	T T	C C	C C	A A	A A	C C	G G	C C	C C	G G	G G	G G	C C	G G	G G	C C	T T	C C	C C	T T	G G	G G	G G	A A	T T	T T	C C	T T	A A	G G	A A	T T
Co86	T. cacao	Colombia	Saravena, Arauca	2006	Synonymous Grp 12	T T	C C	A A	T T	T T	C C	T T	C C	T T	G G	G G	C C	T T	C C	C C	A A	A A	C C	G G	C C	C C	G G	G G	G G	C C	G G	G G	C C	T T	C C	C C	T T	G G	G G	G G	A A	T T	T T	C C	T T	A A	G G	A A	T T
Co82	T. cacao	Colombia	Lebrija, Sandander	2006	Synonymous Grp 13	T T	C C	A A	T T	T T	C C	T T	C C	T T	C C	A A	C C	T T	C C	C C	A A	A A	C C	G G	C C	C C	G G	G G	G G	C C	G G	G G	C C	T T	C C	C C	T T	G G	G A	G G	A A	T T	T T	0 0	C C	A A	G G	A A	C C
Co84	T. cacao	Colombia	Tumaco, Nariño	2006	Synonymous Grp 13	T T	C C	A A	T T	T T	C C	T T	C C	T T	C C	A A	C C	T T	C C	C C	A A	A A	C C	G G	C C	C C	G G	G G	G G	C C	G G	G G	C C	T T	C C	C C	T T	G G	G G	G G	A A	T T	T T	C C	C C	A A	G G	A A	C C
Co74	T. cacao	Colombia	El Carmen de Chucurí, Santander	2006	Synonymous Grp 14	T T	C C	A A	T T	T T	C C	T T	C C	T T	G G	A A	C C	T T	C C	C C	A A	A A	C C	G G	C C	C C	G G	G G	G G	C C	G G	G G	C C	T T	G G	C C	T T	G G	G G	G G	A A	T T	T T	C C	C C	A A	G G	A A	C C
Co25m	T. cacao	Colombia	Rio Negro, Santander	2004	Synonymous Grp 14	T T	C C	A A	T T	T T	C C	T T	C C	T T	G G	A A	C C	T T	C C	C C	A A	A A	C C	G G	C C	C C	G G	G G	G G	C C	G G	G G	C C	T T	G G	C C	T T	G G	G G	G G	A A	T T	T T	C C	C C	A A	G G	A A	C C
Co24m	T. cacao	Colombia	Puente de Piedra, Santander	2004		T T	C C	0 0	T T	T T	C C	T T	C C	T T	G G	G G	C C	T T	C C	C C	G G	A A	C C	G G	C C	C C	G G	G G	G G	C C	G G	G G	C C	T T	G G	C C	T T	G G	A A	G G	A A	T T	T T	C C	C C	A A	G G	T T	C C
Co26m	T. cacao	Colombia	Rio Negro, Santander	2004		T T	C C	G G	T T	T T	C C	T T	C C	T T	G G	A A	C C	T T	C C	T T	A A	A A	C C	G G	C C	C C	G G	G G	G G	C C	G G	G G	C C	C C	C C	C C	C C	T T	A A	G G	A A	T T	T T	C C	C C	A A	G G	T T	T T
Co28m	T. cacao	Colombia	La Suiza, Copoica, Santander	2004		T T	C C	A A	T T	T T	C C	T T	C C	T T	C C	A A	C C	T T	C C	C C	A A	A A	C C	A A	C C	C C	G G	G G	A A	C C	G G	A A	C C	T T	C C	CC	C C	G G	G G	G G	A A	T T	T T	C C	C C	A A	G G	T T	C C
Co30m	T. cacao	Colombia	La Suiza, Copoica, Santander	2004		T T	C C	A A	T T	T T	C C	T T	C C	T T	C C	A A	C C	T T	C C	C C	A A	A A	C C	G G	C C	C C	G G	G G	G G	C C	G G	A A	C C	T T	C C	C C	T T	G T	G G	G G	A A	T T	T T	C C	C C	A A	G G	A A	C C
Co6	T. cacao	Colombia	Rio Negro, Santander	1999		T T	C C	G G	T T	T T	C C	T T	C C	T T	C C	A A	C C	T T	C C	C C	A A	A A	C C	A A	C C	C C	G G	G G	G G	C C	G G	A A	C C	T T	G G	C C	T T	G G	G G	G G	A A	T T	T T	C C	C C	A A	G G	T T	C C
Co70	T. cacao	Colombia	Landazuri, Santander	2006		T T	C C	A A	T T	T T	C C	C C	C C	T T	G G	A A	T T	T T	C C	C C	G G	A A	C C	G G	T T	C C	G G	G G	G G	C C	G G	G G	C C	C C	C C	C C	C C	G G	G G	G G	G G	T T	T T	C C	C C	A A	G G	A A	C C
Co79	T. cacao	Colombia	El Playon, Santander	2006		T T	C C	A A	T T	T T	C C	T T	C C	T T	C C	A A	C C	T T	C C	C C	A A	A A	C C	G G	C C	C C	G G	G G	G G	C C	G G	G G	C C	T T	C C	C C	T T	G T	G G	G G	A A	T T	T T	C C	C C	A A	G G	A A	C C
Co91	T. cacao	Colombia	San Vicente de Chucurí, Santander	2006		T T	C C	A A	T T	T T	C C	T T	C C	T T	G G	G G	C C	T T	C C	C C	A A	A A	C C	G G	C C	C C	G G	G G	0 0	C C	G G	G G	C C	C C	C C	C C	C C	G G	G G	G G	A A	C C	T T	C G	C C	A A	G G	A A	T T
Co94	T. cacao	Colombia	San Vicente de Chucurí, Santander	2006		T T	C C	A A	T T	T T	C C	T T	C C	T T	G G	G G	C C	T T	C C	C C	A A	A A	C C	G G	C C	C C	G G	G G	G G	C C	G G	G G	C C	C C	C C	C C	C C	G G	G G	G G	A A	C C	T T	G G	C C	A A	G G	A A	T T
Co38	T. cacao	Colombia	Dabeiba, Antioquia	2006		T T	C C	0 0	T T	A A	A A	T T	C C	C C	G G	G G	C C	T T	C C	C C	A A	A A	C C	A A	C C	C C	G G	G G	G G	C C	G G	G G	C C	T T	C C	C C	C C	G G	G G	G G	A A	T T	T T	C C	C C	A A	A A	A A	T T
Co42	T. cacao	Colombia	Nariño, Antioquia	2006		T T	C C	0 0	C C	A A	C C	T T	C C	C C	G G	G G	C C	T T	C C	C C	A A	A A	C C	A A	C C	C C	G G	G G	A A	C C	G G	A A	C C	T T	C C	C C	C C	G G	G G	G G	A A	T T	T T	C C	C C	A A	G G	A A	T T
co43m	T. cacao	Colombia	Tarazá, Antioquia	2006		G G	C C	A A	T T	T T	C C	T T	C C	C C	C C	G G	C C	C C	C C	C C	G G	G G	T T	A A	T T	C C	A A	G G	G G	T T	A A	G G	C C	T T	G G	C C	C C	G G	G G	A A	G G	C C	T T	G G	C C	A A	G G	A A	T T
Co45m	T. cacao	Colombia	Valdivia, Antioquia	2006		T T	C C	A A	T T	T T	C C	T T	C C	T T	C C	G G	C C	T T	C C	C C	A A	A A	C C	G G	C C	C C	G G	G G	G G	C C	G G	G G	C C	T T	C C	C C	T T	G G	A A	G G	A A	T T	T T	C C	C C	A A	G G	T T	C C
Co98	T. cacao	Colombia	Acandí, Antioquia	2007		G G	T T	G G	T T	T T	C C	C C	C C	C C	C C	G G	T T	C C	T T	C C	G G	A A	C C	G G	T T	A A	G G	A A	G G	T T	G G	G G	C C	C C	G G	T T	T T	G G	G G	A A	G G	T T	T T	C G	C C	G G	G G	A A	T T
co31m	T. cacao	Colombia	Rivera, Huila	2004		T T	C C	A A	T T	A A	C C	C C	C C	T T	G G	G G	T T	T T	C C	C C	G G	A A	C C	A A	C C	C C	G G	G G	G G	C C	G G	G G	C C	T T	G G	C C	T T	G G	G G	G G	A A	T T	T T	C C	C C	A A	G G	T T	T T
Co32m	T. cacao	Colombia	Hobo, Huila	2004		T T	C C	A A	T T	A A	A A	C C	C C	C C	G G	G G	T T	C C	C C	C C	G G	A A	C C	G G	T T	C C	G G	G G	G G	C C	G G	G G	C C	T T	G G	C C	T T	G G	G G	G G	A A	T T	C C	C C	C C	A A	G G	A A	T T
Co58	T. cacao	Colombia	Caparrapí, Cundinamarca	2006		T T	C C	A A	T T	T T	C C	T T	C C	T T	G G	G G	C C	T T	C C	C C	A A	A A	C C	G G	C C	C C	G G	G G	G G	C C	G G	G G	C C	T T	C C	C C	T T	G G	G G	G G	A A	C C	T T	G G	C C	A A	G G	A A	C C
Co59	T. cacao	Colombia	Yacopí, Cundinamarca	2006		T T	C C	A A	T T	T T	C C	T T	C C	T T	G G	G G	C C	T T	C C	C C	A A	A A	C C	G G	C C	C C	G G	G G	G G	C C	G G	G G	C C	T T	C C	C C	T T	G G	A A	G G	A A	T T	T T	C C	C C	A A	G G	T T	C C
Co65	T. cacao	Colombia	Bucarasica, Norte de Santander	2006		T T	C C	G G	C C	T T	C C	T T	C C	T T	G G	A A	C C	T T	C C	C C	G G	A A	C C	A A	C C	C C	G G	G G	G G	C C	G G	A A	C C	T T	G G	C C	T T	G G	G G	G G	A A	T T	T T	C C	C C	A A	G G	T T	C C
Co66	T. cacao	Colombia	El Zulia, Norte de Santander	2006		T T	C C	A A	C C	T T	C C	T T	C C	T T	G G	A A	C C	T T	C C	T T	A A	A A	C C	G G	C C	C C	A A	G G	A A	C C	G G	A A	C C	T T	G G	C C	T T	T T	A A	G G	A A	T T	T T	C C	C C	A A	G G	T T	T T
Co67	T. cacao	Colombia	Marsella, Risaralda	2006		T T	C C	0 0	C C	A A	A A	T T	C C	C C	G G	A A	C C	T T	C C	T T	A A	A A	C C	A A	C C	C C	0 0	G G	A A	C C	G G	A A	C C	T T	C C	C C	C C	T T	A A	G G	A A	T T	T T	C C	C C	A A	G G	A A	T T
Co69	T. cacao	Colombia	Chaparral, Tolima	2006		T T	C C	0 0	C C	T T	A A	T T	C C	T T	G G	G G	C C	C C	C C	C C	A A	A A	C C	G G	C C	C C	A A	G G	A A	C C	G G	A A	C C	T T	C C	C C	C C	G G	G G	A A	A A	T T	T T	C C	C C	A A	G G	A A	T T
Co12	T. cacao	Colombia	Palestina, Caldas	1999		T T	C C	A A	C C	T T	A A	T T	C C	C C	G G	A A	C C	T T	C C	T T	A A	A A	C C	G G	C C	C C	G G	G G	A A	C C	G G	A A	C C	T T	C C	C C	C C	T T	A A	G G	A A	T T	T T	C C	C C	A A	A A	A A	T T
Minor allele frequency						0.354651	0.47093	0.436047	0.0581395	0.226744	0.0406977	0.261628	0.418605	0.348837	0.290698	0.116279	0.261628	0.27907	0.482558	0.0581395	0.244186	0.412791	0.412791	0.0872093	0.290698	0.476744	0.395349	0.372093	0.0755814	0.354651	0.453488	0.0813953	0.389535	0.261628	0.25	0.383721	0.197674	0.0813953	0.127907	0.44186	0.348837	0.267442	0.0697674	0.302326	0.0697674	0.383721	0.01	0.127907	0.0813953
[truncated: 44 more columns]
