# Supplementary material for: Combination of RNAseq and SNP nanofluidic array reveals the center of genetic diversity of cacao pathogen Moniliophthora roreri in the upper Magdalena Valley of Colombia and its clonality
Source: Front Microbiol. 2015 Aug 27;6:850. doi: 10.3389/fmicb.2015.00850 (PMC4550789; doi:10.3389/fmicb.2015.00850)
Supplement: Supplementary file 1 [file Data_Sheet_1.ZIP › All supplementary materials/Supplementary Excel file 2.xlsx]

## Sheet: Sheet1
Supplementary Excel file 2: Filtered SNPs in VCF (variant call format) file.
SNP name*	Contig no.#	Position	REF	ALT	QUAL	INFO##	FORMAT##	RNASeq Libraries (SNPs in colored cells are with GQ ≥ 40 for homozygous reference (0/0), homozygous alternate (1/1) or heterozygous (0/1)
								C13	Co12	Co8	Co15	Co11	Co17	Co7	E16	E18	E32	E43	P1	MCA2977
001_2_126647	sctg_0001_0002	126647	A	C	999	DP=58;VDB=2.426073e-01;RPB=-1.929594e+00;AF1=0.7221;G3=0.334,1.378e-05,0.666;HWE=0.0202;AC1=20;DP4=4,4,26,17;MQ=44;FQ=999;PV4=0.7,0.17,1.5e-12,1	GT:PL:GQ	1/1:137,12,0:13	1/1:255,45,0:46	1/1:43,3,0:5	1/1:234,21,0:22	1/1:43,3,0:5	0/1:0,3,50:5	1/1:0,0,0:3	1/1:255,33,0:34	1/1:0,0,0:3	1/1:103,9,0:10	1/1:18,3,0:5	0/0:0,15,211:9	0/1:0,3,50:5
001_2_126686	sctg_0001_0002	126686	A	C	999	DP=71;VDB=4.912819e-02;RPB=5.406654e-01;AF1=0.6959;G3=0.3077,7.314e-06,0.6923;HWE=0.00273;AC1=20;DP4=11,11,19,22;MQ=44;FQ=999;PV4=0.8,1,3e-14,0.36	GT:PL:GQ	1/1:120,9,0:10	1/1:170,18,0:18	1/1:43,3,0:5	1/1:255,27,0:27	1/1:32,3,0:5	0/1:0,3,50:5	1/1:0,0,0:3	1/1:255,45,0:45	1/1:78,6,0:7	1/1:78,6,0:7	1/1:68,6,0:7	0/0:0,42,255:36	0/0:0,15,218:9
001_2_126698	sctg_0001_0002	126698	T	C	999	DP=95;VDB=2.485707e-01;RPB=-2.676518e+00;AF1=0.2594;G3=0.6925,7.036e-06,0.3075;HWE=0.00361;AC1=7;DP4=27,44,9,15;MQ=46;FQ=999;PV4=1,1.2e-05,8.4e-08,0.18	GT:PL:GQ	0/0:0,6,86:8	1/1:255,57,0:49	0/1:36,3,0:6	0/0:0,39,255:41	1/1:93,9,0:4	0/0:0,6,93:8	0/0:0,0,0:4	0/0:0,54,255:56	0/0:0,12,149:14	0/0:0,6,78:8	0/1:32,3,0:6	0/0:0,63,255:65	0/0:0,21,255:23
001_2_142721	sctg_0001_0002	142721	A	C	999	DP=100;VDB=1.387765e-04;RPB=6.388324e-01;AF1=0.4581;G3=0.4895,0.0944,0.4161;HWE=0.00565;AC1=13;DP4=19,31,8,39;MQ=43;FQ=999;PV4=0.025,0.11,3e-35,1	GT:PL:GQ	1/1:97,12,0:9	0/0:0,51,255:49	0/0:0,9,125:8	1/1:230,45,0:41	0/0:0,30,255:28	0/0:0,12,176:10	0/0:0,3,50:3	1/1:241,39,0:35	1/1:48,6,0:4	0/1:32,3,0:3	1/1:116,18,0:14	0/0:0,30,255:28	0/0:0,9,125:8
001_2_142722	sctg_0001_0002	142722	G	A	999	DP=99;VDB=1.030962e-04;RPB=8.208727e-01;AF1=0.4582;G3=0.4895,0.09442,0.4161;HWE=0.00566;AC1=13;DP4=18,31,8,39;MQ=43;FQ=999;PV4=0.039,0.048,1e-34,1	GT:PL:GQ	1/1:97,12,0:9	0/0:0,51,255:49	0/0:0,9,125:8	1/1:230,45,0:41	0/0:0,27,255:25	0/0:0,12,176:10	0/0:0,3,50:3	1/1:241,39,0:35	1/1:48,6,0:4	0/1:32,3,0:3	1/1:116,18,0:14	0/0:0,30,255:28	0/0:0,9,125:8
001_2_15788	sctg_0001_0002	15788	G	A	999	DP=38;VDB=2.593716e-01;RPB=-4.696682e-01;AF1=0.8733;AC1=25;DP4=1,2,6,24;MQ=43;FQ=94;PV4=0.52,0.2,0.00047,1	GT:PL:GQ	1/1:255,36,0:41	1/1:107,9,0:14	1/1:43,3,0:8	1/1:81,9,0:14	1/1:41,3,0:8	1/1:54,6,0:11	1/1:107,9,0:14	1/1:86,6,0:11	1/1:43,3,0:8	1/1:0,0,0:6	1/1:69,6,0:11	1/1:0,0,0:6	0/1:0,6,100:6
001_2_187347	sctg_0001_0002	187347	T	G	999	DP=39;VDB=4.524661e-02;RPB=1.262805e+00;AF1=0.2662;AC1=7;DP4=15,12,0,12;MQ=48;FQ=999;PV4=0.00091,1,2e-25,1	GT:PL:GQ	0/0:0,6,91:8	0/0:0,9,141:11	0/1:67,0,87:66	0/0:0,3,50:6	0/1:64,0,127:63	0/0:0,0,0:3	0/1:67,0,41:48	0/0:0,9,141:11	0/0:0,0,0:3	0/0:0,3,50:6	0/0:0,3,50:6	0/0:0,3,46:6	0/1:56,0,225:55
001_2_192380	sctg_0001_0002	192380	T	C	999	DP=81;VDB=6.258462e-05;RPB=2.896775e+00;AF1=0.3628;G3=0.6429,1.843e-06,0.3571;HWE=0.00028;AC1=10;DP4=14,34,7,17;MQ=48;FQ=999;PV4=1,0.046,3.8e-17,1	GT:PL:GQ	1/1:103,9,0:5	0/0:0,48,255:48	0/0:0,9,139:9	1/1:232,24,0:18	0/0:0,6,91:7	0/0:0,21,255:21	0/0:0,3,43:4	1/1:197,18,0:13	1/1:107,9,0:5	1/1:74,9,0:5	0/0:0,15,173:15	0/0:0,21,255:21	0/0:22,40,255:18
001_2_226584	sctg_0001_0002	226584	G	C	999	DP=79;VDB=1.485996e-01;RPB=-1.088123e+00;AF1=0.1361;G3=0.8462,3.507e-06,0.1538;HWE=0.00538;AC1=3;DP4=31,24,13,9;MQ=48;FQ=999;PV4=1,0.0087,3.8e-16,1	GT:PL:GQ	0/0:0,15,210:20	1/1:255,60,0:49	0/0:0,12,165:17	0/0:0,24,255:29	0/1:57,6,0:6	0/0:0,12,175:17	0/0:0,6,100:11	0/0:0,36,255:41	0/0:0,6,79:11	0/0:0,0,0:6	0/0:0,18,225:23	0/0:0,18,244:23	0/0:0,6,85:11
001_2_241786	sctg_0001_0002	241786	T	C	999	DP=50;VDB=8.216124e-02;RPB=-1.144727e+00;AF1=0.7514;G3=0.2728,1.054e-05,0.7272;HWE=0.011;AC1=21;DP4=6,2,38,0;MQ=42;FQ=999;PV4=0.027,1,1.6e-05,1	GT:PL:GQ	1/1:78,6,0:8	1/1:225,54,0:55	1/1:145,15,0:16	1/1:139,15,0:16	1/1:32,3,0:6	0/1:0,6,91:4	1/1:0,0,0:3	1/1:145,15,0:16	1/1:32,3,0:6	1/1:0,0,0:3	1/1:0,0,0:3	0/0:0,12,150:6	0/1:0,6,78:4
001_2_250289	sctg_0001_0002	250289	G	A	999	DP=43;VDB=1.362686e-01;RPB=4.366363e-01;AF1=0.3344;AC1=9;DP4=22,2,16,1;MQ=46;FQ=999;PV4=1,0.011,9.6e-09,0.22	GT:PL:GQ	1/1:156,18,0:12	0/0:0,27,255:27	0/0:0,9,114:10	1/1:183,24,0:18	0/0:0,6,91:7	0/0:0,3,43:5	0/0:0,3,50:5	0/0:0,0,0:3	0/0:0,0,0:3	0/1:77,0,41:47	0/0:0,0,0:3	0/0:0,3,50:5	0/0:0,9,125:10
001_2_250329	sctg_0001_0002	250329	G	A	999	DP=69;VDB=3.060368e-02;RPB=-3.691403e-02;AF1=0.2545;AC1=7;DP4=36,7,18,2;MQ=44;FQ=999;PV4=0.71,0.0057,1.2e-13,1	GT:PL:GQ	0/1:102,0,71:79	0/0:0,39,255:41	0/0:0,6,85:8	0/1:164,4,0:5	0/0:0,24,255:26	0/0:0,0,0:4	0/0:0,6,91:8	0/1:32,3,0:6	0/0:0,0,0:4	0/0:0,0,0:4	0/0:0,0,0:4	0/0:0,3,33:6	0/0:0,27,255:29
001_2_250337	sctg_0001_0002	250337	G	A	999	DP=82;VDB=5.782694e-03;RPB=2.326171e-01;AF1=0.4121;G3=0.5382,0.1131,0.3487;HWE=0.0268;AC1=11;DP4=38,7,30,3;MQ=45;FQ=999;PV4=0.5,1e-06,3.8e-22,1	GT:PL:GQ	1/1:182,36,0:31	0/0:0,48,255:47	0/0:0,3,50:4	1/1:229,45,0:40	0/0:0,30,255:29	0/1:0,0,0:3	0/0:0,6,91:6	1/1:91,12,0:8	0/1:0,0,0:3	0/1:0,0,0:3	0/1:24,3,0:4	0/0:0,9,125:8	0/0:0,27,255:26
001_2_250464	sctg_0001_0002	250464	A	G	999	DP=84;VDB=4.810585e-02;RPB=9.802411e-01;AF1=0.3552;G3=0.6196,0.1088,0.2716;HWE=0.0204;AC1=10;DP4=20,17,22,16;MQ=45;FQ=999;PV4=0.82,1,2.6e-09,1	GT:PL:GQ	1/1:255,36,0:30	0/0:0,27,232:27	0/0:0,3,50:5	1/1:255,60,0:54	0/0:0,24,247:24	0/0:0,9,141:9	0/1:0,0,0:3	1/1:187,15,0:10	0/1:0,0,0:3	0/1:0,0,0:3	0/0:0,6,91:7	0/0:0,6,100:7	0/0:0,27,255:27
001_2_250523	sctg_0001_0002	250523	G	A	999	DP=99;VDB=5.359541e-03;RPB=-8.394191e-01;AF1=0.1883;G3=0.8333,2.866e-06,0.1667;HWE=0.00206;AC1=5;DP4=38,35,14,11;MQ=48;FQ=999;PV4=0.82,1,4.3e-40,1	GT:PL:GQ	0/0:0,57,255:60	1/1:255,54,0:45	0/0:0,9,125:13	0/0:0,63,255:66	1/1:233,21,0:12	0/0:0,15,218:18	0/0:0,6,91:10	0/0:0,27,255:30	0/0:0,0,0:5	0/0:0,3,50:7	0/0:0,0,0:5	0/0:0,3,50:7	0/0:0,24,255:27
001_2_250606	sctg_0001_0002	250606	A	G	999	DP=63;VDB=1.024745e-04;RPB=-1.642327e-01;AF1=0.6731;AC1=19;DP4=8,6,25,16;MQ=42;FQ=999;PV4=1,0.16,1.1e-06,1	GT:PL:GQ	1/1:105,12,0:12	1/1:255,45,0:45	1/1:43,3,0:5	1/1:251,39,0:39	1/1:78,6,0:7	0/0:0,6,93:3	0/1:0,0,0:3	1/1:90,9,0:9	0/1:0,0,0:3	1/1:32,3,0:5	0/1:0,0,0:3	0/0:0,12,159:7	0/0:0,15,205:10
001_2_302623	sctg_0001_0002	302623	T	C	999	DP=75;VDB=5.292043e-02;RPB=1.168733e+00;AF1=0.4779;G3=0.5,3.703e-06,0.5;HWE=0.00033;AC1=13;DP4=15,16,15,18;MQ=46;FQ=999;PV4=1,1,9.7e-22,1	GT:PL:GQ	1/1:255,48,0:44	0/0:0,9,125:7	0/0:0,9,142:7	1/1:78,6,0:4	0/0:0,12,175:10	0/0:0,18,229:16	0/0:0,3,50:3	1/1:107,9,0:7	1/1:152,12,0:9	1/1:86,6,0:4	1/1:176,15,0:12	0/0:0,21,255:19	0/0:0,21,255:19
001_2_304883	sctg_0001_0002	304883	G	T	999	DP=63;VDB=6.888906e-07;RPB=7.440619e-03;AF1=0.4512;G3=0.5201,0.1034,0.3764;HWE=0.0119;AC1=13;DP4=12,11,24,14;MQ=47;FQ=999;PV4=0.43,5e-05,4.7e-09,1	GT:PL:GQ	1/1:238,27,0:23	0/0:0,18,245:16	0/0:0,9,142:8	1/1:173,15,0:11	0/0:0,12,183:10	0/0:0,6,91:5	0/0:0,3,50:4	1/1:255,48,0:44	0/1:0,0,0:3	1/1:89,9,0:6	1/1:86,6,0:4	0/0:0,6,100:5	0/0:0,12,176:10
001_2_308577	sctg_0001_0002	308577	A	G	999	DP=83;VDB=1.215661e-05;RPB=3.843375e-01;AF1=0.6548;G3=0.3115,0.07617,0.6123;HWE=0.00317;AC1=18;DP4=27,1,51,0;MQ=39;FQ=999;PV4=0.35,7.3e-07,2.5e-82,0.2	GT:PL:GQ	1/1:97,12,0:12	1/1:111,15,0:15	1/1:80,9,0:9	1/1:162,45,0:45	1/1:123,18,0:18	0/0:0,15,176:10	0/1:0,0,0:3	1/1:97,12,0:12	1/1:123,18,0:18	1/1:132,21,0:21	0/0:0,24,223:18	0/0:0,12,153:7	0/0:0,21,236:15
001_2_308578	sctg_0001_0002	308578	G	C	999	DP=84;VDB=1.240337e-06;RPB=3.843375e-01;AF1=0.6548;G3=0.3115,0.07617,0.6123;HWE=0.00317;AC1=18;DP4=27,1,51,0;MQ=39;FQ=999;PV4=0.35,0.00029,2.5e-82,0.19	GT:PL:GQ	1/1:97,12,0:12	1/1:111,15,0:15	1/1:80,9,0:9	1/1:162,45,0:45	1/1:123,18,0:18	0/0:0,15,176:10	0/1:0,0,0:3	1/1:97,12,0:12	1/1:123,18,0:18	1/1:132,21,0:21	0/0:0,24,223:18	0/0:0,12,153:7	0/0:0,21,232:15
001_2_312532	sctg_0001_0002	312532	C	T	999	DP=36;VDB=1.032297e-01;RPB=8.923141e-01;AF1=0.4006;AC1=11;DP4=11,9,0,14;MQ=40;FQ=999;PV4=0.00066,0.24,7.9e-07,1	GT:PL:GQ	0/1:47,0,77:48	0/1:67,0,68:67	0/0:0,6,58:6	0/0:0,3,50:4	0/0:0,6,80:6	0/1:20,0,114:21	0/1:23,0,83:24	1/1:97,12,0:8	0/1:0,0,0:3	0/1:50,0,23:28	0/1:32,3,0:4	0/0:0,12,150:11	0/0:0,3,50:4
001_2_312554	sctg_0001_0002	312554	A	G	999	DP=30;VDB=2.684141e-02;RPB=-4.179443e-01;AF1=0.3738;AC1=10;DP4=13,7,0,10;MQ=45;FQ=999;PV4=0.0011,1,3e-11,1	GT:PL:GQ	0/1:41,0,157:42	0/0:0,12,137:12	0/1:32,3,0:4	0/0:0,3,50:4	0/1:26,0,25:25	0/0:0,15,202:15	0/1:26,0,44:27	0/1:33,3,0:4	0/1:70,0,41:46	0/1:50,0,41:45	0/1:0,0,0:3	0/0:0,3,50:4	0/0:0,3,50:4
001_2_312769	sctg_0001_0002	312769	G	A	999	DP=54;VDB=9.662040e-02;RPB=6.023567e-01;AF1=0.3672;G3=0.1945,0.8055,1.001e-11;HWE=0.022;AC1=10;DP4=5,23,0,13;MQ=41;FQ=999;PV4=0.16,0.0014,2.1e-08,1	GT:PL:GQ	0/1:84,0,17:22	0/1:41,0,140:42	0/1:20,0,124:21	0/0:0,3,43:4	0/1:26,0,37:26	0/0:0,15,218:15	0/1:26,0,44:27	0/0:0,6,72:7	0/1:32,3,0:4	0/0:0,6,78:7	0/1:47,0,47:46	0/1:14,0,136:15	0/0:0,3,50:4
001_2_312799	sctg_0001_0002	312799	G	A	999	DP=60;VDB=1.454518e-11;RPB=1.713418e+00;AF1=0.7218;AC1=20;DP4=6,10,0,44;MQ=43;FQ=999;PV4=0.00016,1,2.7e-11,1	GT:PL:GQ	1/1:201,36,0:37	0/1:92,0,124:99	0/1:59,0,198:66	1/1:43,3,0:5	0/1:130,0,32:31	0/0:0,12,171:6	0/1:23,0,83:30	1/1:106,9,0:10	1/1:78,6,0:8	1/1:69,6,0:8	1/1:117,12,0:13	1/1:145,15,0:16	0/1:50,0,24:23
001_2_312904	sctg_0001_0002	312904	A	T	999	DP=59;VDB=3.829943e-03;RPB=5.225295e+00;AF1=0.2321;AC1=6;DP4=15,22,0,20;MQ=43;FQ=999;PV4=0.00047,1,1.4e-14,1	GT:PL:GQ	0/1:152,0,83:91	0/1:31,0,97:29	0/1:14,0,161:12	0/0:0,12,131:14	0/1:59,0,160:57	0/1:23,0,83:21	0/0:0,0,0:4	0/0:0,6,78:9	0/0:0,9,107:12	0/0:0,6,85:9	0/0:0,3,43:6	0/0:0,12,153:14	0/0:0,3,50:6
001_2_312909	sctg_0001_0002	312909	C	T	999	DP=63;VDB=3.717661e-02;RPB=-1.742007e+00;AF1=0.3614;AC1=10;DP4=16,30,0,17;MQ=44;FQ=999;PV4=0.0033,1,0.48,1	GT:PL:GQ	0/1:80,0,166:80	0/1:89,0,108:89	0/0:0,18,211:18	1/1:131,12,0:7	0/0:0,21,255:21	0/0:0,9,113:9	0/1:0,0,0:3	0/1:37,0,37:36	0/1:70,0,34:40	0/1:37,0,44:37	0/1:37,0,44:37	0/0:0,12,153:12	0/0:0,3,50:4
001_2_320503	sctg_0001_0002	320503	G	A	999	DP=99;VDB=2.636765e-01;RPB=5.298288e-01;AF1=0.4527;G3=0.5714,1.742e-06,0.4286;HWE=0.000396;AC1=13;DP4=32,24,21,16;MQ=47;FQ=999;PV4=1,0.16,5.1e-45,1	GT:PL:GQ	1/1:133,12,0:9	0/0:0,84,255:82	0/0:0,6,100:5	1/1:233,21,0:17	0/0:0,9,125:8	0/0:0,9,141:8	0/0:0,6,91:5	1/1:255,51,0:47	1/1:187,15,0:11	1/1:121,9,0:6	0/1:43,3,0:3	0/0:0,45,255:43	0/0:0,6,91:5
001_2_325386	sctg_0001_0002	325386	G	A	999	DP=89;VDB=2.070433e-03;RPB=1.844559e+00;AF1=0.7004;G3=0.2289,0.09417,0.677;HWE=0.0136;AC1=20;DP4=2,33,0,41;MQ=46;FQ=999;PV4=0.21,0.36,3.4e-16,1	GT:PL:GQ	1/1:78,6,0:7	1/1:162,18,0:19	1/1:30,3,0:5	1/1:115,12,0:13	1/1:107,9,0:10	0/0:0,12,153:7	1/1:0,0,0:3	1/1:78,6,0:7	1/1:151,15,0:16	1/1:78,6,0:7	1/1:223,42,0:43	0/0:0,36,255:29	0/0:0,48,255:41
001_2_338887	sctg_0001_0002	338887	T	C	999	DP=60;VDB=1.413634e-02;RPB=1.767047e+00;AF1=0.7614;G3=0.3333,1.318e-05,0.6667;HWE=0.0343;AC1=22;DP4=5,0,31,13;MQ=43;FQ=170;PV4=0.31,0.16,5e-09,1	GT:PL:GQ	1/1:143,15,0:17	1/1:255,57,0:59	1/1:86,6,0:8	1/1:173,15,0:17	1/1:122,9,0:11	1/1:0,0,0:3	0/1:0,6,91:4	1/1:175,21,0:23	1/1:43,3,0:6	1/1:77,6,0:8	1/1:0,0,0:3	0/1:0,3,50:6	0/1:0,3,50:6
001_2_418044	sctg_0001_0002	418044	A	T	999	DP=53;VDB=2.007023e-01;RPB=3.729857e-01;AF1=0.3976;AC1=11;DP4=16,15,14,7;MQ=46;FQ=999;PV4=0.39,0.0013,1.4e-08,0.085	GT:PL:GQ	0/1:124,0,35:40	0/0:0,24,255:23	0/0:0,12,171:11	1/1:154,15,0:10	0/0:0,3,50:4	0/1:0,0,0:3	0/0:0,3,50:4	0/1:43,3,0:4	1/1:117,12,0:8	1/1:179,18,0:13	0/0:0,6,100:6	0/0:0,21,255:20	0/0:0,9,141:9
001_2_434228	sctg_0001_0002	434228	A	G	999	DP=88;VDB=2.662729e-09;RPB=-2.975637e-01;AF1=0.72;G3=0.3333,1.943e-06,0.6667;HWE=0.000698;AC1=20;DP4=9,5,24,42;MQ=45;FQ=999;PV4=0.074,0.033,6.7e-10,1	GT:PL:GQ	1/1:202,18,0:19	1/1:255,60,0:61	1/1:131,12,0:13	1/1:255,39,0:40	1/1:115,12,0:13	0/1:0,6,100:3	0/0:0,9,141:4	1/1:243,24,0:25	1/1:0,0,0:3	1/1:187,15,0:16	1/1:212,18,0:19	0/0:0,18,244:11	0/0:0,9,141:4
001_2_478051	sctg_0001_0002	478051	C	T	999	DP=94;VDB=1.269344e-02;RPB=-9.597225e-01;AF1=0.5096;G3=0.4615,2.288e-06,0.5385;HWE=0.000422;AC1=14;DP4=21,33,18,22;MQ=47;FQ=999;PV4=0.67,0.047,7e-46,1	GT:PL:GQ	1/1:122,9,0:7	0/0:0,90,255:87	0/0:0,9,142:7	1/1:255,54,0:51	0/0:0,6,100:5	0/0:0,12,176:9	0/1:0,0,0:3	1/1:255,33,0:30	1/1:86,6,0:5	1/1:122,9,0:7	1/1:78,6,0:5	0/0:0,33,255:30	0/0:0,12,169:9
001_2_478162	sctg_0001_0002	478162	C	T	999	DP=78;VDB=2.557184e-04;RPB=2.421035e+00;AF1=0.4545;G3=0.5455,9.753e-06,0.4545;HWE=0.00272;AC1=13;DP4=15,24,10,22;MQ=46;FQ=999;PV4=0.62,1,7.1e-20,1	GT:PL:GQ	1/1:212,18,0:14	0/0:0,60,255:58	0/0:0,9,142:8	1/1:255,48,0:44	0/0:0,3,50:4	0/0:0,15,216:13	0/1:0,0,0:3	1/1:255,24,0:20	0/1:43,3,0:4	0/1:0,0,0:3	0/1:0,0,0:3	0/0:0,27,255:25	0/0:0,3,50:4
001_2_479650	sctg_0001_0002	479650	G	A	999	DP=94;VDB=4.380782e-03;RPB=1.473217e+00;AF1=0.2119;G3=0.75,5.462e-06,0.25;HWE=0.00671;AC1=6;DP4=25,36,17,13;MQ=47;FQ=999;PV4=0.18,0.32,3.5e-22,1	GT:PL:GQ	0/0:0,33,255:36	1/1:255,81,0:72	0/1:43,3,0:7	0/0:0,60,255:63	0/1:78,6,0:5	0/0:0,9,125:12	0/0:0,0,0:4	0/0:0,33,255:36	0/0:0,6,100:9	0/0:0,3,50:7	0/0:0,0,0:4	0/0:0,21,255:24	0/0:0,9,142:12
001_2_505301	sctg_0001_0002	505301	A	G	999	DP=100;VDB=2.955204e-01;RPB=-1.263220e+00;AF1=0.4155;G3=0.5601,0.08722,0.3527;HWE=0.0043;AC1=11;DP4=25,21,28,16;MQ=47;FQ=999;PV4=0.4,0.45,6.8e-48,1	GT:PL:GQ	1/1:239,21,0:17	0/0:0,66,255:65	0/0:0,6,100:6	1/1:255,51,0:46	0/0:0,9,141:8	0/0:0,9,125:8	0/0:0,6,91:6	1/1:255,39,0:34	1/1:121,9,0:6	1/1:121,9,0:6	0/0:0,6,100:6	0/0:0,15,216:14	0/0:0,15,176:14
001_2_505907	sctg_0001_0002	505907	A	G	999	DP=94;VDB=1.174960e-01;RPB=1.107249e+00;AF1=0.3795;G3=0.6364,3.135e-06,0.3636;HWE=0.00102;AC1=11;DP4=25,23,18,18;MQ=47;FQ=999;PV4=1,0.025,4.2e-22,1	GT:PL:GQ	0/1:0,0,0:3	0/0:0,60,255:59	0/0:0,18,251:17	1/1:255,51,0:46	0/0:0,18,244:17	0/0:0,3,50:4	0/0:0,3,50:4	1/1:255,39,0:34	0/1:0,0,0:3	1/1:121,9,0:5	0/1:0,0,0:3	0/0:0,33,255:32	0/0:0,9,142:9
001_2_544331	sctg_0001_0002	544331	A	G	999	DP=72;VDB=3.373853e-06;RPB=1.046143e+00;AF1=0.4868;G3=0.4445,0.1151,0.4404;HWE=0.0204;AC1=14;DP4=20,15,17,13;MQ=47;FQ=999;PV4=1,0.00011,4.2e-15,1	GT:PL:GQ	1/1:141,12,0:9	0/0:0,51,255:48	0/0:0,6,83:5	1/1:86,6,0:4	0/1:0,0,0:3	0/0:0,12,175:10	0/1:0,0,0:3	1/1:255,48,0:45	1/1:132,12,0:9	0/1:0,0,0:3	1/1:57,6,0:4	0/0:0,21,255:18	0/0:0,9,110:7
001_2_550838	sctg_0001_0002	550838	G	T	999	DP=35;VDB=1.147863e-01;RPB=-4.024162e-01;AF1=0.4047;AC1=11;DP4=10,10,5,9;MQ=47;FQ=999;PV4=0.5,0.21,0,0.12	GT:PL:GQ	1/1:78,6,0:4	0/0:0,6,100:6	0/0:0,9,125:8	0/1:43,3,0:4	0/0:0,3,50:4	0/1:0,0,0:3	0/0:0,6,100:6	0/1:43,3,0:4	1/1:152,12,0:8	1/1:122,9,0:6	0/0:0,12,176:11	0/0:0,3,50:4	0/0:0,18,225:17
001_2_552335	sctg_0001_0002	552335	A	G	999	DP=97;VDB=1.438207e-02;RPB=2.380327e+00;AF1=0.5045;AC1=14;DP4=27,14,21,22;MQ=46;FQ=999;PV4=0.13,0.39,4.8e-21,1	GT:PL:GQ	1/1:255,66,0:63	0/0:0,18,247:15	0/0:0,18,244:15	0/1:43,3,0:3	0/0:0,12,175:10	0/1:34,0,83:37	0/0:0,3,50:3	1/1:168,15,0:12	1/1:121,9,0:7	1/1:137,12,0:9	1/1:90,9,0:7	0/0:0,3,50:3	0/0:0,51,255:48
001_2_552364	sctg_0001_0002	552364	G	A	999	DP=97;VDB=6.800266e-02;RPB=-2.595243e+00;AF1=0.4545;G3=0.4868,0.1109,0.4023;HWE=0.0153;AC1=13;DP4=19,25,15,35;MQ=41;FQ=999;PV4=0.2,1,4.3e-76,1	GT:PL:GQ	1/1:255,72,0:68	0/0:0,30,255:28	0/0:0,12,176:10	1/1:80,9,0:6	0/0:0,9,129:8	0/0:0,3,50:3	0/1:0,0,0:3	1/1:111,12,0:9	0/1:0,0,0:3	1/1:225,30,0:26	0/1:32,3,0:3	0/0:0,12,170:10	0/0:0,54,255:52
001_2_552365	sctg_0001_0002	552365	A	G	999	DP=99;VDB=1.438844e-02;RPB=-2.216376e+00;AF1=0.4506;G3=0.4881,0.1095,0.4024;HWE=0.0141;AC1=13;DP4=20,24,15,35;MQ=41;FQ=999;PV4=0.14,1,6.8e-72,1	GT:PL:GQ	1/1:255,72,0:68	0/0:0,27,255:25	0/0:0,12,155:10	1/1:80,9,0:6	0/0:0,12,168:10	0/0:0,3,50:4	0/1:0,0,0:3	1/1:111,12,0:9	0/1:0,0,0:3	1/1:225,30,0:26	0/1:32,3,0:4	0/0:0,12,170:10	0/0:0,54,255:52
001_3_11266	sctg_0001_0003	11266	G	A	999	DP=94;VDB=1.353817e-01;RPB=-1.985910e+00;AF1=0.8514;G3=0.1429,4.118e-07,0.8571;HWE=0.00174;AC1=24;DP4=5,8,45,25;MQ=43;FQ=378;PV4=0.12,1,2.4e-09,1	GT:PL:GQ	1/1:121,9,0:14	1/1:143,12,0:16	1/1:255,30,0:34	1/1:255,42,0:46	1/1:65,6,0:11	1/1:255,36,0:40	1/1:78,6,0:11	1/1:78,6,0:11	1/1:78,6,0:11	1/1:104,9,0:14	1/1:255,39,0:43	0/0:0,15,197:6	0/0:0,24,255:14
001_3_11804	sctg_0001_0003	11804	C	T	999	DP=85;VDB=1.447404e-01;RPB=-3.550235e-01;AF1=0.4724;G3=0.4829,0.1012,0.4159;HWE=0.00879;AC1=13;DP4=28,20,20,15;MQ=47;FQ=999;PV4=1,0.086,2e-17,1	GT:PL:GQ	0/1:43,3,0:3	0/0:0,39,255:37	0/0:0,39,255:37	1/1:159,15,0:12	0/0:0,3,50:3	0/0:0,24,255:22	0/0:0,6,84:5	1/1:238,21,0:17	1/1:105,9,0:7	1/1:121,9,0:7	1/1:255,45,0:41	0/0:0,21,246:19	0/0:0,3,50:3
001_3_29852	sctg_0001_0003	29852	A	G	999	DP=100;VDB=5.349072e-02;RPB=2.946903e+00;AF1=0.3611;G3=0.5339,0.1028,0.3633;HWE=0.0155;AC1=10;DP4=47,29,7,8;MQ=49;FQ=999;PV4=0.39,0.022,7.3e-20,1	GT:PL:GQ	1/1:149,12,0:7	0/0:0,6,91:7	0/0:0,66,255:66	1/1:122,9,0:5	0/0:0,21,255:21	0/1:0,0,0:3	0/0:0,12,173:12	1/1:78,6,0:3	0/1:43,3,0:5	1/1:107,9,0:5	0/0:0,42,255:42	0/0:0,30,255:30	0/0:0,33,255:33
001_3_45610	sctg_0001_0003	45610	A	G	999	DP=49;VDB=2.584308e-01;RPB=-5.533986e-01;AF1=0.6658;AC1=19;DP4=2,1,27,9;MQ=39;FQ=97.8;PV4=1,0.072,0.0029,0.11	GT:PL:GQ	1/1:18,3,0:4	1/1:255,57,0:56	0/1:0,0,0:3	0/1:0,0,0:3	1/1:200,45,0:44	0/1:0,0,0:3	0/1:0,3,50:4	0/1:0,0,0:3	1/1:19,3,0:4	0/1:0,0,0:3	0/1:0,0,0:3	0/1:0,3,50:4	0/1:0,3,50:4
001_3_45613	sctg_0001_0003	45613	C	T	999	DP=51;VDB=3.068078e-01;RPB=1.015944e+00;AF1=0.5817;AC1=16;DP4=4,1,27,9;MQ=39;FQ=169;PV4=1,0.28,0.0027,1	GT:PL:GQ	1/1:18,3,0:3	1/1:255,57,0:55	0/1:0,0,0:3	0/1:0,0,0:3	1/1:200,45,0:43	0/1:0,0,0:3	0/1:0,3,50:3	0/1:0,0,0:3	1/1:19,3,0:3	0/0:0,6,77:4	0/1:0,0,0:3	0/1:0,3,50:3	0/1:0,3,50:3
001_3_68078	sctg_0001_0003	68078	A	G	999	DP=94;VDB=2.016540e-04;RPB=4.295431e-01;AF1=0.593;G3=0.3417,0.1617,0.4966;HWE=0.017;AC1=17;DP4=16,15,31,30;MQ=42;FQ=999;PV4=1,0.097,1.5e-21,1	GT:PL:GQ	1/1:174,18,0:17	0/1:23,0,83:28	1/1:255,42,0:41	1/1:214,24,0:23	0/0:0,24,255:19	0/0:0,15,218:11	0/1:0,3,50:4	1/1:249,30,0:29	1/1:133,12,0:11	1/1:159,15,0:14	1/1:169,15,0:14	0/0:0,15,202:11	0/0:0,21,255:16
001_3_76724	sctg_0001_0003	76724	T	C	999	DP=88;VDB=2.878189e-01;RPB=-4.191930e-01;AF1=0.6698;G3=0.2741,0.09776,0.6281;HWE=0.0117;AC1=19;DP4=15,18,30,13;MQ=45;FQ=999;PV4=0.038,0.11,5.5e-17,1	GT:PL:GQ	1/1:175,18,0:18	1/1:255,42,0:42	1/1:38,3,0:5	1/1:121,9,0:9	1/1:38,3,0:5	0/0:0,15,211:10	0/1:0,3,50:5	1/1:152,12,0:12	1/1:102,9,0:9	1/1:153,12,0:12	1/1:194,18,0:18	0/0:0,42,255:36	0/0:0,36,255:30
001_3_79377	sctg_0001_0003	79377	T	C	999	DP=46;VDB=1.808236e-02;AF1=1;AC1=28;DP4=0,0,10,29;MQ=42;FQ=-32.6	GT:PL:GQ	1/1:125,12,0:25	1/1:255,30,0:43	1/1:0,0,0:13	1/1:107,9,0:22	1/1:43,3,0:16	1/1:0,0,0:13	1/1:43,3,0:16	1/1:233,21,0:34	1/1:112,9,0:22	1/1:122,9,0:22	1/1:173,15,0:28	1/1:0,0,0:13	1/1:0,0,0:13
001_3_86612	sctg_0001_0003	86612	G	A	999	DP=83;VDB=1.383779e-01;RPB=-3.006887e-01;AF1=0.2536;AC1=7;DP4=38,24,0,11;MQ=48;FQ=999;PV4=0.00012,1,1.6e-13,1	GT:PL:GQ	0/1:34,0,84:32	0/0:0,12,175:14	0/0:0,21,237:23	0/0:0,33,255:35	0/0:0,15,211:17	0/0:0,18,244:20	0/0:0,21,241:23	0/1:34,0,83:32	0/1:94,0,71:79	0/1:62,0,166:60	0/0:0,15,192:17	0/1:28,0,156:26	0/1:67,0,80:65
001_3_86749	sctg_0001_0003	86749	C	T	999	DP=85;VDB=1.585461e-01;RPB=4.033657e-01;AF1=0.03975;AC1=1;DP4=24,43,8,10;MQ=45;FQ=999;PV4=0.59,0.00029,0.44,0.47	GT:PL:GQ	0/0:0,24,233:35	0/0:0,18,238:29	0/0:0,24,255:35	0/1:255,0,74:91	0/0:0,27,255:38	0/0:0,12,150:23	0/0:0,18,216:29	0/0:0,9,125:20	0/0:0,3,32:14	0/0:0,15,170:26	0/0:0,6,78:17	0/0:0,9,126:20	0/0:0,21,212:32
001_4_18568	sctg_0001_0004	18568	G	A	999	DP=85;VDB=6.490381e-05;RPB=3.461549e+00;AF1=0.6993;G3=0.2857,1.527e-06,0.7143;HWE=0.000612;AC1=20;DP4=14,7,32,23;MQ=45;FQ=999;PV4=0.6,1,6e-20,1	GT:PL:GQ	1/1:225,21,0:22	1/1:255,42,0:43	0/0:0,12,176:7	1/1:255,27,0:28	1/1:78,6,0:7	0/1:0,6,77:3	1/1:43,3,0:5	1/1:255,39,0:40	1/1:142,12,0:13	1/1:121,9,0:10	1/1:43,3,0:5	0/0:0,21,255:15	0/0:0,24,255:18
001_4_19813	sctg_0001_0004	19813	A	G	999	DP=94;VDB=5.463971e-03;RPB=7.052287e-02;AF1=0.7122;G3=0.2107,0.09969,0.6896;HWE=0.0233;AC1=20;DP4=10,16,25,35;MQ=45;FQ=999;PV4=0.82,1,3.2e-22,1	GT:PL:GQ	1/1:255,57,0:58	1/1:255,42,0:43	0/1:22,0,222:29	1/1:187,15,0:16	1/1:43,3,0:5	0/0:0,18,244:12	1/1:43,3,0:5	1/1:255,39,0:40	1/1:43,3,0:5	1/1:78,6,0:8	1/1:78,6,0:8	0/0:0,33,255:26	0/0:0,9,142:4
001_4_58677	sctg_0001_0004	58677	G	A	999	DP=96;VDB=1.173956e-03;RPB=4.305063e+00;AF1=0.4453;AC1=12;DP4=25,24,14,6;MQ=46;FQ=999;PV4=0.19,0.0023,4.6e-13,0.0021	GT:PL:GQ	0/1:43,3,0:4	1/1:204,30,0:26	0/0:0,39,255:37	0/1:0,0,0:3	0/1:0,0,0:3	0/0:0,12,175:11	0/1:0,0,0:3	1/1:171,15,0:11	0/1:43,3,0:4	0/1:0,0,0:3	0/1:70,0,41:45	0/0:0,48,255:46	0/0:0,39,255:37
001_4_65447	sctg_0001_0004	65447	A	G	999	DP=87;VDB=2.347068e-15;RPB=5.630556e-01;AF1=0.6226;G3=0.3636,4.913e-06,0.6364;HWE=0.00117;AC1=18;DP4=20,3,38,26;MQ=45;FQ=999;PV4=0.02,1,3.8e-31,1	GT:PL:GQ	1/1:255,27,0:26	1/1:99,9,0:9	0/0:0,15,202:10	0/1:0,0,0:3	1/1:216,18,0:17	0/0:0,6,91:4	1/1:255,117,0:99	1/1:43,3,0:4	1/1:43,3,0:4	1/1:176,15,0:14	0/1:0,0,0:3	0/0:0,33,255:28	0/0:0,15,202:10
001_4_66183	sctg_0001_0004	66183	T	G	999	DP=99;VDB=9.795147e-02;RPB=6.768022e-01;AF1=0.6446;AC1=18;DP4=5,5,19,30;MQ=44;FQ=999;PV4=0.73,0.11,7.3e-06,1	GT:PL:GQ	1/1:255,40,10:29	1/1:133,12,0:12	0/1:0,3,49:4	0/1:0,0,0:3	1/1:122,9,0:9	0/0:0,6,100:3	1/1:255,69,0:68	1/1:43,3,0:4	0/1:0,0,0:3	1/1:197,18,0:17	0/1:0,0,0:3	0/0:0,6,85:3	0/0:0,12,176:8
001_4_74622	sctg_0001_0004	74622	T	C	999	DP=78;VDB=1.458840e-09;RPB=2.508038e+00;AF1=0.7729;AC1=22;DP4=2,1,53,16;MQ=43;FQ=90.9;PV4=0.56,0.28,1.3e-06,0.42	GT:PL:GQ	1/1:78,6,0:8	1/1:43,3,0:6	1/1:0,0,0:3	1/1:0,0,0:3	1/1:43,3,0:6	0/1:0,3,50:6	1/1:255,135,0:99	1/1:255,60,0:61	1/1:0,0,0:3	1/1:0,0,0:3	1/1:0,0,0:3	1/1:0,0,0:3	0/1:0,6,91:4
001_4_75009	sctg_0001_0004	75009	G	C	999	DP=60;VDB=3.467592e-01;RPB=-2.157098e+00;AF1=0.881;AC1=25;DP4=2,0,27,30;MQ=43;FQ=49.3;PV4=0.24,0.18,0.0012,1	GT:PL:GQ	1/1:121,9,0:13	1/1:78,6,0:10	1/1:0,0,0:5	1/1:43,3,0:7	1/1:0,0,0:5	1/1:0,0,0:5	1/1:255,78,0:82	1/1:255,75,0:79	1/1:0,0,0:5	1/1:0,0,0:5	1/1:0,0,0:5	1/1:0,0,0:5	1/1:0,0,0:5
001_4_75073	sctg_0001_0004	75073	C	A	999	DP=50;VDB=8.987010e-02;RPB=-3.097801e+00;AF1=0.4531;AC1=13;DP4=4,18,7,14;MQ=46;FQ=999;PV4=0.31,0.44,4.7e-10,1	GT:PL:GQ	0/1:0,0,0:3	0/0:0,9,142:8	0/1:0,0,0:3	0/1:0,0,0:3	0/1:0,0,0:3	0/1:0,0,0:3	0/0:0,57,255:56	1/1:255,60,0:55	0/1:43,3,0:4	0/1:0,0,0:3	0/1:0,0,0:3	0/1:0,0,0:3	0/1:0,0,0:3
001_4_78180	sctg_0001_0004	78180	T	C	999	DP=74;VDB=9.529325e-24;RPB=1.757535e+00;AF1=0.4681;G3=0.5556,2.649e-05,0.4444;HWE=0.0374;AC1=13;DP4=5,13,21,35;MQ=44;FQ=999;PV4=0.57,0.25,4.6e-21,0.42	GT:PL:GQ	1/1:122,9,0:6	0/0:0,6,100:5	0/0:0,3,50:4	0/1:43,3,0:4	0/1:0,0,0:3	0/0:0,3,50:4	0/0:0,39,255:37	1/1:255,154,0:99	0/1:0,0,0:3	0/1:0,0,0:3	0/1:43,3,0:4	0/1:0,0,0:3	0/0:0,3,50:4
001_4_80510	sctg_0001_0004	80510	T	C	999	DP=93;VDB=2.126456e-04;RPB=5.606565e-01;AF1=0.4784;AC1=13;DP4=50,1,34,0;MQ=47;FQ=999;PV4=1,0.0085,3.5e-23,0.19	GT:PL:GQ	0/1:145,0,29:33	0/1:16,0,235:19	0/1:0,0,0:3	1/1:69,6,0:4	0/0:0,15,173:13	0/0:0,42,255:39	0/0:0,36,255:33	1/1:69,6,0:4	1/1:100,9,0:7	1/1:81,9,0:7	1/1:225,45,0:42	0/0:0,3,50:3	0/0:0,15,176:13
001_4_81676	sctg_0001_0004	81676	A	G	999	DP=86;VDB=1.044449e-13;RPB=2.508490e+00;AF1=0.7405;G3=0.2162,0.1066,0.6773;HWE=0.0398;AC1=21;DP4=2,17,8,36;MQ=40;FQ=999;PV4=0.71,0.071,4.9e-24,1	GT:PL:GQ	1/1:111,15,0:16	1/1:39,3,0:6	1/1:0,0,0:3	1/1:58,6,0:8	1/1:65,6,0:8	0/1:0,3,50:6	1/1:107,9,0:11	1/1:91,9,0:11	1/1:132,21,0:22	1/1:198,21,0:22	1/1:225,39,0:40	0/0:0,12,165:6	0/0:0,30,255:23
002_2_1509	sctg_0002_0002	1509	A	G	999	DP=62;VDB=1.559035e-09;AF1=1;AC1=28;DP4=0,0,0,62;MQ=41;FQ=-36.4	GT:PL:GQ	1/1:134,15,0:33	1/1:69,6,0:24	1/1:107,9,0:27	1/1:108,12,0:30	1/1:78,6,0:24	1/1:0,0,0:18	1/1:166,21,0:39	1/1:162,18,0:36	1/1:0,0,0:18	1/1:155,18,0:36	1/1:167,18,0:36	1/1:145,15,0:33	1/1:190,24,0:42
002_2_1655	sctg_0002_0002	1655	G	A	999	DP=40;VDB=1.563349e-01;RPB=4.330288e+00;AF1=0.3796;G3=0.08136,0.9186,4.305e-31;HWE=0.0061;AC1=10;DP4=13,10,6,9;MQ=44;FQ=999;PV4=0.51,1,0.00054,1	GT:PL:GQ	0/1:28,0,114:29	0/0:0,3,50:4	0/0:0,6,73:6	0/1:0,0,0:3	0/1:33,0,30:31	0/0:0,3,43:4	0/1:26,0,44:27	0/1:71,0,107:72	0/1:34,0,71:35	0/1:17,0,77:18	0/0:0,9,120:9	0/1:57,0,23:28	0/1:163,0,43:48
002_3_123	sctg_0002_0003	123	A	G	999	DP=37;VDB=1.590326e-05;RPB=1.654310e+00;AF1=0.6092;AC1=17;DP4=0,12,0,20;MQ=34;FQ=999;PV4=1,0.011,0.14,0.41	GT:PL:GQ	0/1:41,0,82:46	1/1:58,6,0:6	0/0:0,6,58:4	1/1:52,6,0:6	0/1:0,0,0:3	0/1:0,0,0:3	0/1:0,3,32:4	0/1:0,3,32:4	1/1:97,12,0:11	0/1:69,0,20:21	0/1:23,0,69:28	1/1:48,6,0:6	0/1:50,0,23:24
002_3_232	sctg_0002_0003	232	T	C	999	DP=50;VDB=5.022940e-03;RPB=2.068452e+00;AF1=0.5133;G3=3.939e-14,1,3.461e-05;HWE=0.00114;AC1=14;DP4=10,23,1,16;MQ=46;FQ=999;PV4=0.073,0.028,8.7e-05,0.049	GT:PL:GQ	0/1:13,0,255:16	0/1:0,0,0:3	0/1:34,0,91:37	0/1:34,0,83:37	0/1:55,0,88:58	0/1:0,0,0:3	0/1:67,0,77:70	0/1:0,3,50:3	0/1:97,0,38:41	0/1:21,0,205:24	1/1:107,9,0:7	0/1:0,0,0:3	0/1:25,0,168:28
002_3_24	sctg_0002_0003	24	T	C	999	DP=48;VDB=3.105517e-02;AF1=1;AC1=28;DP4=0,0,0,47;MQ=26;FQ=-35.5	GT:PL:GQ	1/1:36,6,0:23	1/1:90,15,0:32	1/1:105,18,0:35	1/1:36,6,0:23	1/1:0,0,0:17	1/1:82,12,0:29	1/1:82,12,0:29	1/1:36,6,0:23	1/1:61,9,0:26	1/1:49,9,0:26	1/1:90,15,0:32	1/1:61,9,0:26	1/1:131,24,0:41
002_3_31	sctg_0002_0003	31	A	G	999	DP=50;VDB=1.391800e-03;AF1=1;AC1=28;DP4=0,0,0,49;MQ=26;FQ=-36.3	GT:PL:GQ	1/1:36,6,0:23	1/1:90,15,0:32	1/1:105,18,0:35	1/1:36,6,0:23	1/1:0,0,0:17	1/1:82,12,0:29	1/1:82,12,0:29	1/1:36,6,0:23	1/1:61,9,0:26	1/1:49,9,0:26	1/1:90,15,0:32	1/1:61,9,0:26	1/1:150,27,0:44
002_3_374	sctg_0002_0003	374	A	G	999	DP=60;VDB=2.360300e-20;AF1=1;AC1=28;DP4=0,0,1,59;MQ=32;FQ=-39.8	GT:PL:GQ	1/1:154,33,0:54	1/1:58,6,0:27	1/1:80,9,0:30	1/1:58,6,0:27	1/1:97,12,0:33	1/1:80,9,0:30	1/1:97,12,0:33	1/1:97,12,0:33	1/1:123,18,0:39	1/1:97,12,0:33	1/1:76,9,0:30	1/1:80,9,0:30	1/1:132,21,0:42
002_3_391	sctg_0002_0003	391	A	G	999	DP=72;VDB=4.497127e-10;AF1=1;AC1=28;DP4=0,0,3,65;MQ=32;FQ=-40.2	GT:PL:GQ	1/1:154,33,0:55	1/1:58,6,0:28	1/1:80,9,0:31	1/1:58,6,0:28	1/1:97,12,0:34	1/1:80,9,0:31	1/1:97,12,0:34	1/1:97,12,0:34	1/1:123,18,0:40	1/1:97,12,0:34	1/1:239,33,0:55	1/1:80,9,0:31	1/1:132,21,0:43
002_3_400	sctg_0002_0003	400	T	C	999	DP=74;VDB=1.238114e-01;RPB=-5.454496e+00;AF1=0.03923;AC1=1;DP4=2,59,2,11;MQ=33;FQ=999;PV4=0.14,0.02,1,1	GT:PL:GQ	0/0:0,33,154:44	0/0:0,6,58:17	0/0:0,9,80:20	0/0:0,6,58:17	0/0:0,12,97:23	0/0:0,9,80:20	0/0:0,12,97:23	0/0:0,12,97:23	0/0:0,18,123:29	0/0:0,12,97:23	0/1:226,0,84:99	0/0:0,9,80:20	0/0:0,21,132:32
002_3_44898	sctg_0002_0003	44898	C	T	999	DP=89;VDB=1.405058e-01;RPB=-3.781057e-01;AF1=0.7422;G3=0.2143,1.2e-06,0.7857;HWE=0.000513;AC1=21;DP4=10,38,11,21;MQ=47;FQ=999;PV4=0.2,0.13,7e-21,1	GT:PL:GQ	1/1:122,9,0:11	1/1:87,9,0:11	1/1:107,9,0:11	1/1:107,9,0:11	1/1:152,12,0:14	1/1:151,15,0:17	1/1:86,6,0:8	1/1:150,12,0:14	1/1:32,3,0:6	1/1:78,6,0:8	1/1:43,3,0:6	0/0:0,42,255:35	0/0:0,64,255:57
002_5_42661	sctg_0002_0005	42661	G	A	999	DP=71;VDB=9.161396e-02;RPB=2.239099e+00;AF1=0.3739;G3=0.2537,0.7463,8.224e-07;HWE=0.0268;AC1=10;DP4=11,45,4,10;MQ=44;FQ=999;PV4=0.48,1,0.048,1	GT:PL:GQ	0/0:0,30,255:29	0/1:44,0,217:45	0/0:0,9,141:9	0/0:0,24,186:23	0/1:27,0,145:28	0/1:37,0,37:36	0/1:0,0,0:3	0/1:19,0,192:20	0/1:22,0,149:23	0/1:34,0,70:35	0/0:0,6,78:6	0/1:34,0,91:35	0/1:137,0,35:40
002_5_47884	sctg_0002_0005	47884	C	T	999	DP=77;VDB=2.914861e-01;RPB=-4.295696e-01;AF1=0.743;G3=0.25,2.814e-06,0.75;HWE=0.00108;AC1=21;DP4=9,9,20,33;MQ=45;FQ=999;PV4=0.41,0.012,3.1e-19,1	GT:PL:GQ	1/1:206,18,0:19	1/1:255,30,0:31	1/1:0,0,0:3	1/1:255,60,0:61	0/0:0,12,176:6	1/1:73,6,0:8	1/1:0,0,0:3	1/1:187,15,0:16	1/1:75,6,0:8	1/1:143,12,0:14	1/1:111,9,0:11	0/0:0,30,255:23	0/0:0,12,175:6
002_5_48762	sctg_0002_0005	48762	T	C	999	DP=90;VDB=1.809242e-03;RPB=-7.199399e-01;AF1=0.6766;G3=0.3077,1.67e-06,0.6923;HWE=0.000709;AC1=19;DP4=10,14,26,28;MQ=45;FQ=999;PV4=0.63,0.074,7.8e-18,1	GT:PL:GQ	1/1:152,12,0:12	1/1:255,60,0:60	0/1:0,6,91:3	1/1:255,39,0:39	0/0:0,15,216:9	1/1:78,6,0:7	1/1:78,6,0:7	1/1:239,21,0:21	1/1:0,0,0:3	1/1:43,3,0:5	1/1:131,12,0:12	0/0:0,36,255:30	0/0:0,15,198:9
002_5_5715	sctg_0002_0005	5715	C	A	999	DP=100;VDB=7.392363e-02;RPB=-1.143392e+00;AF1=0.6974;G3=0.3333,2.89e-06,0.6667;HWE=0.000925;AC1=20;DP4=10,7,55,25;MQ=45;FQ=999;PV4=0.57,0.0068,5.4e-08,0.025	GT:PL:GQ	1/1:131,12,0:13	1/1:255,96,0:96	1/1:0,0,0:3	1/1:255,69,0:69	0/1:0,6,93:3	1/1:0,0,0:3	1/1:84,12,0:13	1/1:255,27,0:27	1/1:78,6,0:7	1/1:122,9,0:10	1/1:76,9,0:10	0/0:0,24,255:18	0/0:0,15,211:9
002_5_78642	sctg_0002_0005	78642	G	T	999	DP=73;VDB=1.567908e-03;RPB=1.267482e+00;AF1=0.7059;G3=0.2457,0.1012,0.6531;HWE=0.0244;AC1=20;DP4=11,9,19,22;MQ=45;FQ=999;PV4=0.59,0.066,2.6e-09,1	GT:PL:GQ	1/1:255,24,0:25	1/1:157,15,0:16	0/0:0,9,125:4	1/1:86,6,0:7	0/1:19,0,254:26	1/1:43,3,0:5	1/1:0,0,0:3	1/1:122,9,0:10	1/1:107,12,0:13	1/1:255,42,0:43	1/1:121,9,0:10	0/0:0,12,175:7	0/0:0,18,219:12
002_5_82066	sctg_0002_0005	82066	C	A	999	DP=94;VDB=1.739697e-01;RPB=4.110618e-01;AF1=0.7234;G3=0.2616,0.1027,0.6356;HWE=0.0257;AC1=20;DP4=17,12,35,22;MQ=45;FQ=999;PV4=0.82,0.12,2.5e-25,1	GT:PL:GQ	1/1:155,12,0:13	1/1:246,24,0:25	0/0:0,12,183:6	1/1:86,6,0:8	0/1:0,3,50:6	1/1:107,9,0:10	1/1:184,15,0:16	1/1:173,15,0:16	1/1:121,9,0:10	1/1:255,57,0:58	1/1:205,21,0:22	0/1:0,3,50:6	0/0:0,51,255:44
002_5_85989	sctg_0002_0005	85989	A	C	999	DP=38;VDB=8.035603e-02;RPB=1.399160e+00;AF1=0.4364;G3=0.04464,0.9553,5.262e-05;HWE=0.0361;AC1=12;DP4=8,11,12,0;MQ=45;FQ=999;PV4=0.0014,0.023,0.017,0.18	GT:PL:GQ	0/0:0,3,50:4	0/0:0,9,94:8	0/1:0,0,0:3	0/1:17,0,135:19	0/1:45,0,108:47	0/1:0,0,0:3	0/1:0,0,0:3	0/1:28,0,155:30	0/1:0,0,0:3	0/0:0,3,33:4	0/1:11,0,26:13	1/1:103,9,0:6	0/1:47,0,40:43
002_6_21608	sctg_0002_0006	21608	T	C	999	DP=96;VDB=2.182368e-02;RPB=-5.074374e-01;AF1=0.4523;G3=0.5714,2.052e-07,0.4286;HWE=5.01e-05;AC1=12;DP4=15,17,38,18;MQ=44;FQ=999;PV4=0.071,0.46,5.5e-19,1	GT:PL:GQ	1/1:255,33,0:29	0/0:0,15,205:13	0/0:0,9,125:8	1/1:112,9,0:6	0/0:0,15,216:13	0/0:0,9,125:8	0/0:0,18,244:16	1/1:255,27,0:23	1/1:158,18,0:14	1/1:255,57,0:53	1/1:243,24,0:20	0/0:0,6,100:5	0/0:0,12,176:10
002_6_2281	sctg_0002_0006	2281	T	C	999	DP=79;VDB=3.785218e-01;RPB=-5.309942e-02;AF1=0.7019;G3=0.2685,0.09847,0.6331;HWE=0.0157;AC1=20;DP4=11,10,25,29;MQ=45;FQ=999;PV4=0.8,0.37,1.2e-17,1	GT:PL:GQ	1/1:215,24,0:25	1/1:255,39,0:40	0/1:0,6,97:3	1/1:61,6,0:7	0/1:0,3,50:5	1/1:141,12,0:13	1/1:43,3,0:5	1/1:212,18,0:19	1/1:186,15,0:16	1/1:255,30,0:31	1/1:152,12,0:13	0/0:0,27,255:20	0/0:0,24,255:17
002_6_2624	sctg_0002_0006	2624	G	A	999	DP=90;VDB=5.592777e-03;RPB=8.444056e-01;AF1=0.5624;G3=0.41,0.09176,0.4982;HWE=0.00474;AC1=16;DP4=11,14,38,26;MQ=45;FQ=999;PV4=0.24,1,7.8e-21,1	GT:PL:GQ	1/1:255,42,0:40	1/1:255,39,0:37	0/0:0,15,196:11	1/1:249,27,0:25	0/0:0,6,100:4	0/1:0,0,0:3	0/1:0,0,0:3	1/1:255,30,0:28	1/1:107,9,0:8	1/1:255,33,0:31	0/0:0,21,255:17	0/0:0,12,176:9	0/0:0,18,236:14
002_6_43949	sctg_0002_0006	43949	C	A	999	DP=81;VDB=1.204854e-01;RPB=-3.728638e+00;AF1=0.3462;G3=0.2318,0.7682,1.51e-16;HWE=0.0168;AC1=10;DP4=24,40,0,17;MQ=47;FQ=999;PV4=0.0019,3.9e-12,2.7e-27,1	GT:PL:GQ	0/1:79,0,145:79	0/0:0,18,230:18	0/1:49,0,68:49	0/1:34,0,218:34	0/1:2,0,255:4	0/0:0,6,91:7	0/1:0,0,0:3	0/1:47,0,88:47	0/1:23,0,91:23	0/1:8,0,241:9	0/1:39,0,163:39	0/0:0,7,255:8	0/0:0,9,127:9
002_6_60457	sctg_0002_0006	60457	G	A	999	DP=99;VDB=2.551266e-01;RPB=-1.536195e-01;AF1=0.4461;G3=0.5385,2.012e-06,0.4615;HWE=0.000376;AC1=12;DP4=33,20,23,19;MQ=47;FQ=999;PV4=0.53,0.032,4.4e-32,0.28	GT:PL:GQ	1/1:121,9,0:6	0/0:0,72,255:70	0/0:0,3,50:4	1/1:255,54,0:50	0/0:0,15,212:13	0/0:0,9,142:8	0/0:0,12,175:10	1/1:255,39,0:35	0/1:43,3,0:4	1/1:78,6,0:4	1/1:173,15,0:11	0/0:0,36,255:34	0/0:0,12,149:10
002_6_70236	sctg_0002_0006	70236	T	C	999	DP=98;VDB=1.201719e-01;RPB=1.761598e+00;AF1=0.4868;G3=0.5385,2.401e-06,0.4615;HWE=0.000116;AC1=14;DP4=24,19,22,22;MQ=46;FQ=999;PV4=0.67,0.19,6.8e-31,1	GT:PL:GQ	1/1:201,18,0:15	0/0:0,36,255:33	0/0:0,12,168:10	1/1:255,48,0:45	0/0:0,21,255:18	0/0:0,9,141:7	0/0:35,38,82:3	1/1:255,24,0:21	1/1:144,12,0:9	1/1:178,15,0:12	1/1:127,12,0:9	0/0:0,39,255:36	0/0:0,9,120:7
002_6_84808	sctg_0002_0006	84808	T	C	999	DP=52;VDB=2.636425e-01;RPB=-2.107583e+00;AF1=0.6942;AC1=20;DP4=3,1,15,29;MQ=43;FQ=137;PV4=0.14,0.22,2.7e-07,1	GT:PL:GQ	1/1:255,57,0:57	0/1:0,3,50:5	0/1:0,0,0:3	1/1:201,30,0:30	0/1:0,3,50:5	0/1:0,0,0:3	0/1:0,0,0:3	1/1:255,30,0:30	1/1:107,9,0:9	1/1:79,6,0:7	0/1:0,0,0:3	0/1:0,3,50:5	0/1:0,0,0:3
002_6_85528	sctg_0002_0006	85528	A	G	999	DP=83;VDB=1.028740e-02;RPB=7.871043e-01;AF1=0.671;G3=0.3846,4.212e-06,0.6154;HWE=0.00118;AC1=19;DP4=15,3,45,10;MQ=45;FQ=999;PV4=1,1,3.4e-17,1	GT:PL:GQ	1/1:255,54,0:54	1/1:246,33,0:33	0/0:0,30,238:24	1/1:122,9,0:9	1/1:150,12,0:12	0/0:0,6,77:3	0/1:0,0,0:3	1/1:54,6,0:7	1/1:155,18,0:18	1/1:228,27,0:27	1/1:86,6,0:7	0/1:0,3,50:5	0/0:0,9,129:5
002_8_27415	sctg_0002_0008	27415	C	T	999	DP=77;VDB=2.082547e-01;RPB=-4.227029e-01;AF1=0.3288;G3=0.6075,0.0978,0.2947;HWE=0.0113;AC1=9;DP4=30,19,18,5;MQ=48;FQ=999;PV4=0.19,1,5.5e-20,1	GT:PL:GQ	1/1:255,30,0:24	0/0:0,21,255:21	0/0:0,18,244:18	1/1:162,18,0:12	0/0:0,0,0:3	0/0:0,24,255:24	0/0:0,9,110:10	0/1:56,0,41:47	0/1:43,3,0:5	1/1:148,12,0:7	0/0:0,18,238:18	0/0:0,21,240:21	0/0:0,30,255:30
002_8_31616	sctg_0002_0008	31616	C	A	999	DP=98;VDB=5.979398e-14;RPB=-5.561150e+00;AF1=0.5043;AC1=14;DP4=28,2,13,13;MQ=49;FQ=999;PV4=0.00054,1.6e-36,4.3e-09,0.00036	GT:PL:GQ	0/1:16,0,197:19	0/1:52,0,104:55	0/1:31,0,136:34	1/1:64,12,0:9	0/0:0,3,50:3	0/0:0,9,125:7	0/0:0,3,50:3	0/1:49,0,178:52	0/1:14,0,44:17	0/1:14,3,0:3	0/0:0,4,164:4	1/1:40,6,0:5	0/1:14,3,0:3
002_8_46094	sctg_0002_0008	46094	T	C	999	DP=66;VDB=2.664967e-01;RPB=-3.371469e-01;AF1=0.5907;G3=0.4307,3.932e-06,0.5693;HWE=0.00107;AC1=17;DP4=10,10,25,15;MQ=41;FQ=999;PV4=0.41,0.27,1.2e-15,1	GT:PL:GQ	1/1:102,12,0:11	1/1:255,57,0:55	0/0:0,6,91:4	1/1:146,15,0:14	1/1:117,12,0:11	0/0:0,6,96:4	0/1:0,3,50:4	1/1:14,3,0:4	1/1:43,3,0:4	1/1:55,6,0:6	1/1:117,12,0:11	0/0:0,21,255:17	0/0:0,6,100:4
002_8_46106	sctg_0002_0008	46106	A	G	999	DP=58;VDB=7.042737e-05;RPB=1.133415e+00;AF1=0.5788;G3=0.4615,5.985e-06,0.5385;HWE=0.00122;AC1=16;DP4=5,11,18,19;MQ=40;FQ=999;PV4=0.37,1,4.6e-14,1	GT:PL:GQ	1/1:128,12,0:11	1/1:255,54,0:52	0/0:0,6,91:4	1/1:109,12,0:11	1/1:101,9,0:8	0/0:0,6,93:4	0/1:0,3,50:4	1/1:124,9,0:8	0/1:0,0,0:3	1/1:44,3,0:4	1/1:117,12,0:11	0/0:0,15,205:11	0/0:0,6,80:4
002_8_56619	sctg_0002_0008	56619	A	G	999	DP=99;VDB=1.492893e-05;RPB=6.797491e-01;AF1=0.6247;G3=0.3846,1.489e-06,0.6154;HWE=0.000146;AC1=17;DP4=15,9,38,28;MQ=45;FQ=999;PV4=0.81,0.064,1.8e-24,1	GT:PL:GQ	1/1:246,24,0:23	1/1:255,57,0:56	0/0:0,15,202:10	1/1:255,42,0:41	1/1:43,3,0:4	0/0:0,9,141:5	0/1:0,0,0:3	1/1:255,27,0:26	1/1:209,18,0:17	1/1:186,15,0:14	1/1:152,12,0:11	0/0:0,24,255:19	0/0:0,12,176:8
002_8_80775	sctg_0002_0008	80775	A	G	999	DP=46;VDB=1.337385e-03;RPB=5.736564e-01;AF1=0.519;G3=0.5,1.094e-05,0.5;HWE=0.00594;AC1=15;DP4=13,1,27,1;MQ=45;FQ=999;PV4=1,1,1.7e-16,0.44	GT:PL:GQ	1/1:227,48,0:45	0/0:0,6,91:5	0/1:0,0,0:3	1/1:173,15,0:12	0/0:0,12,175:9	0/0:0,12,153:9	0/1:0,0,0:3	1/1:43,3,0:3	1/1:78,6,0:5	1/1:43,3,0:3	1/1:107,9,0:7	0/1:0,3,50:3	0/0:0,6,91:5
002_9_129077	sctg_0002_0009	129077	C	G	999	DP=72;VDB=9.027946e-02;RPB=-1.104378e+00;AF1=0.5794;G3=0.4167,5.292e-06,0.5833;HWE=0.00103;AC1=16;DP4=20,15,14,19;MQ=46;FQ=999;PV4=0.33,0.038,2.3e-16,1	GT:PL:GQ	1/1:122,9,0:8	1/1:150,12,0:11	1/1:187,15,0:13	0/1:0,0,0:3	0/1:0,0,0:3	0/0:0,6,87:4	0/1:0,3,50:4	1/1:42,6,0:6	1/1:255,45,0:43	1/1:43,3,0:4	1/1:107,9,0:8	0/0:0,18,251:14	0/0:0,42,255:38
002_9_133533	sctg_0002_0009	133533	T	C	999	DP=71;VDB=9.694352e-02;RPB=5.758026e-01;AF1=0.4653;G3=0.5385,3.413e-06,0.4615;HWE=0.000582;AC1=13;DP4=21,22,14,12;MQ=47;FQ=999;PV4=0.8,1,1.8e-35,1	GT:PL:GQ	1/1:173,15,0:12	0/0:0,48,255:46	0/1:0,0,0:3	1/1:216,18,0:14	0/0:0,18,226:16	0/0:0,12,176:10	0/0:0,3,50:3	1/1:254,57,0:49	1/1:78,6,0:4	1/1:157,12,0:9	0/1:43,3,0:3	0/0:0,36,255:34	0/0:0,9,142:8
002_9_149383	sctg_0002_0009	149383	A	T	999	DP=76;VDB=3.981287e-02;RPB=1.591358e+00;AF1=0.1685;G3=0.8462,8.438e-07,0.1538;HWE=0.00172;AC1=4;DP4=18,34,12,11;MQ=48;FQ=999;PV4=0.2,0.079,8.3e-24,1	GT:PL:GQ	0/0:0,15,204:19	1/1:255,51,0:41	0/0:0,6,100:10	0/0:0,24,255:28	1/1:203,18,0:9	0/0:0,12,183:16	0/0:0,3,50:8	0/0:0,36,255:40	0/0:0,6,100:10	0/0:0,9,135:13	0/0:0,9,142:13	0/0:0,24,255:28	0/0:0,12,153:16
002_9_150867	sctg_0002_0009	150867	A	G	999	DP=84;VDB=1.561971e-03;RPB=1.370550e-01;AF1=0.4844;G3=0.5385,1.492e-06,0.4615;HWE=0.000159;AC1=14;DP4=0,39,0,42;MQ=46;FQ=999;PV4=1,0.015,1.9e-37,1	GT:PL:GQ	1/1:131,12,0:9	0/0:0,39,255:36	0/0:0,6,91:5	1/1:228,51,0:48	0/0:0,9,125:7	0/1:0,0,0:3	0/0:0,21,210:18	1/1:131,12,0:9	1/1:107,9,0:7	1/1:180,21,0:18	1/1:180,21,0:18	0/0:0,24,223:21	0/0:0,15,176:13
002_9_27871	sctg_0002_0009	27871	A	G	999	DP=98;VDB=7.221369e-02;RPB=-8.359645e-01;AF1=0.5801;G3=0.4286,5.567e-07,0.5714;HWE=4.33e-05;AC1=16;DP4=16,20,24,30;MQ=46;FQ=999;PV4=1,0.057,4.1e-24,1	GT:PL:GQ	1/1:255,51,0:49	1/1:152,12,0:11	1/1:216,18,0:16	1/1:121,9,0:8	1/1:177,15,0:14	0/0:0,18,245:14	0/0:0,12,183:8	1/1:186,15,0:14	1/1:255,27,0:25	1/1:152,12,0:11	0/0:0,42,255:38	0/0:0,9,142:6	0/0:0,15,218:11
002_9_30375	sctg_0002_0009	30375	T	A	999	DP=46;VDB=1.836657e-01;RPB=-1.309007e+00;AF1=0.1511;G3=0.8572,6.67e-06,0.1428;HWE=0.02;AC1=4;DP4=12,15,4,14;MQ=46;FQ=999;PV4=0.2,0.042,5.6e-13,1	GT:PL:GQ	0/0:0,6,100:11	0/1:43,3,0:8	0/0:0,15,216:20	0/0:0,3,50:8	1/1:255,51,0:40	0/0:0,3,50:8	0/0:0,15,216:20	0/0:0,6,100:11	0/0:0,6,91:11	0/0:0,6,100:11	0/0:0,3,43:8	0/0:0,6,100:11	0/0:0,9,125:14
002_9_30408	sctg_0002_0009	30408	G	A	999	DP=58;VDB=1.859480e-01;RPB=1.608169e-01;AF1=0.1491;G3=0.8571,2.648e-06,0.1429;HWE=0.00895;AC1=4;DP4=22,16,5,14;MQ=47;FQ=999;PV4=0.029,0.0045,3.1e-19,1	GT:PL:GQ	0/0:0,6,100:11	0/1:86,6,0:6	0/0:0,27,255:32	0/0:0,18,195:23	1/1:255,51,0:40	0/0:0,3,50:8	0/0:0,9,125:14	0/0:0,6,91:11	0/0:0,3,50:8	0/0:0,12,175:17	0/0:0,3,50:8	0/0:0,6,100:11	0/0:0,18,243:23
002_9_55634	sctg_0002_0009	55634	T	A	999	DP=70;VDB=1.619592e-15;RPB=-2.094270e-02;AF1=0.9253;AC1=26;DP4=0,2,31,26;MQ=33;FQ=47.1;PV4=0.22,1,0,1	GT:PL:GQ	1/1:218,30,0:36	1/1:128,15,0:21	1/1:0,0,0:7	1/1:255,54,0:60	1/1:160,18,0:24	1/1:0,0,0:7	1/1:0,0,0:7	1/1:58,6,0:12	1/1:111,12,0:18	1/1:249,36,0:42	1/1:0,0,0:7	1/1:0,0,0:7	0/1:0,6,91:7
002_9_6135	sctg_0002_0009	6135	A	G	999	DP=83;VDB=1.301421e-02;RPB=1.591076e+00;AF1=0.2091;G3=0.7692,2.467e-06,0.2308;HWE=0.00417;AC1=6;DP4=31,22,13,13;MQ=48;FQ=999;PV4=0.63,1,1.9e-31,1	GT:PL:GQ	0/0:0,21,255:24	1/1:255,66,0:57	0/1:75,6,0:5	0/0:0,39,255:42	0/1:78,6,0:5	0/0:0,12,175:15	0/0:0,0,0:4	0/0:0,30,255:33	0/0:0,9,142:12	0/0:0,15,218:18	0/0:0,3,36:7	0/0:0,24,255:27	0/0:0,3,50:7
002_9_94334	sctg_0002_0009	94334	T	G	999	DP=42;VDB=8.925178e-03;RPB=3.678404e+00;AF1=0.3264;AC1=9;DP4=15,18,0,9;MQ=48;FQ=999;PV4=0.016,1,1.4e-14,1	GT:PL:GQ	0/0:0,21,255:21	0/0:0,9,129:10	0/0:0,6,66:7	0/1:43,3,0:5	0/1:43,3,0:5	0/0:0,0,0:3	0/0:0,0,0:3	0/0:0,0,0:3	0/1:34,0,83:34	0/0:0,9,142:10	0/0:0,9,141:10	0/1:59,0,187:59	0/1:59,0,186:59
003_1_10733	sctg_0003_0001	10733	G	A	999	DP=94;VDB=1.816982e-03;RPB=2.466470e+00;AF1=0.2159;G3=0.7273,8.018e-06,0.2727;HWE=0.011;AC1=6;DP4=13,54,5,15;MQ=48;FQ=999;PV4=0.55,1,5.2e-21,0.45	GT:PL:GQ	0/0:0,18,241:21	1/1:255,54,0:45	0/0:0,6,93:9	0/0:0,30,233:33	0/1:43,3,0:7	0/1:43,3,0:7	0/0:0,0,0:4	0/0:0,69,255:72	0/0:0,6,91:9	0/0:0,0,0:4	0/0:0,0,0:4	0/0:0,39,255:42	0/0:0,9,115:12
003_1_10941	sctg_0003_0001	10941	A	C	999	DP=89;VDB=3.718354e-02;RPB=9.987840e-01;AF1=0.1476;G3=0.8462,1.178e-06,0.1538;HWE=0.00357;AC1=4;DP4=23,25,17,19;MQ=47;FQ=999;PV4=1,0.021,1.5e-24,1	GT:PL:GQ	0/0:0,9,125:14	1/1:255,99,0:88	0/0:0,12,183:17	0/0:0,6,100:11	0/0:0,6,85:11	0/1:108,9,0:4	0/0:0,6,91:11	0/0:0,45,255:50	0/0:0,0,0:6	0/0:0,9,129:14	0/0:0,12,179:17	0/0:0,15,212:20	0/0:0,15,216:20
003_1_240706	sctg_0003_0001	240706	A	G	999	DP=98;VDB=1.100708e-01;RPB=-1.781061e-01;AF1=0.1533;G3=0.8333,2.403e-06,0.1667;HWE=0.00342;AC1=4;DP4=41,31,11,12;MQ=48;FQ=999;PV4=0.48,0.027,3.1e-25,1	GT:PL:GQ	0/0:0,15,176:20	1/1:255,60,0:49	0/1:101,9,0:4	0/0:0,81,255:86	0/0:0,15,216:20	0/0:0,0,0:6	0/0:0,9,125:14	0/0:0,33,255:38	0/0:0,9,141:14	0/0:0,9,142:14	0/0:0,6,100:11	0/0:0,27,255:32	0/0:0,12,183:17
003_1_241128	sctg_0003_0001	241128	A	G	999	DP=88;VDB=2.186487e-03;RPB=1.990130e+00;AF1=0.2072;G3=0.7857,1.325e-06,0.2143;HWE=0.000919;AC1=6;DP4=31,27,15,10;MQ=48;FQ=999;PV4=0.64,1,4.5e-53,1	GT:PL:GQ	0/0:0,15,192:18	1/1:255,51,0:42	1/1:216,18,0:10	0/0:0,36,255:39	0/0:0,18,233:21	0/1:78,6,0:5	0/0:0,6,91:9	0/0:0,27,255:30	0/0:0,6,100:9	0/0:0,6,66:9	0/0:0,6,100:9	0/0:0,30,255:33	0/0:0,15,216:18
003_1_258361	sctg_0003_0001	258361	C	A	999	DP=40;VDB=4.670117e-02;RPB=1.969316e-01;AF1=0.204;AC1=5;DP4=21,9,8,0;MQ=48;FQ=999;PV4=0.16,0.099,1.6e-08,1	GT:PL:GQ	0/0:0,6,84:9	0/1:75,0,255:72	0/0:0,3,43:7	0/1:34,0,83:31	0/0:0,0,0:4	0/0:0,6,82:9	0/0:0,6,93:9	0/0:0,3,39:7	0/0:0,3,38:7	0/0:0,6,91:9	0/1:70,0,34:43	0/0:0,3,47:7	0/0:0,12,153:15
003_1_268379	sctg_0003_0001	268379	A	G	999	DP=96;VDB=1.659542e-02;RPB=-1.520534e+00;AF1=0.2802;G3=0.7273,1.308e-06,0.2727;HWE=0.00043;AC1=8;DP4=19,31,10,28;MQ=47;FQ=999;PV4=0.26,1,6.3e-35,1	GT:PL:GQ	0/0:0,21,255:22	1/1:255,48,0:41	0/0:0,30,255:31	0/0:0,15,218:16	0/0:0,0,0:3	1/1:241,21,0:14	0/0:0,0,0:3	0/0:0,9,99:11	0/0:0,12,183:13	0/0:0,18,251:19	1/1:255,45,0:38	0/0:0,0,0:3	0/0:0,30,255:31
003_1_58605	sctg_0003_0001	58605	G	A	999	DP=75;VDB=1.772077e-04;RPB=-2.035367e+00;AF1=0.5734;AC1=16;DP4=13,11,29,17;MQ=45;FQ=999;PV4=0.61,0.0047,3.3e-25,0.28	GT:PL:GQ	0/1:234,0,136:99	1/1:78,6,0:5	1/1:43,3,0:4	0/1:119,0,35:37	1/1:125,12,0:10	0/1:0,0,0:3	0/1:0,0,0:3	0/1:194,0,173:99	0/0:0,9,141:6	0/1:255,0,91:93	0/1:178,0,229:99	0/1:0,0,0:3	0/1:0,0,0:3
003_1_8497	sctg_0003_0001	8497	C	T	999	DP=41;VDB=1.155415e-02;RPB=4.406094e-01;AF1=0.1945;G3=0.8571,1.802e-05,0.1429;HWE=0.0358;AC1=5;DP4=14,4,18,1;MQ=46;FQ=999;PV4=0.18,0.016,3.6e-19,0.29	GT:PL:GQ	0/0:0,3,50:7	1/1:255,57,0:48	0/0:0,0,0:5	0/0:0,27,255:30	0/0:0,0,0:5	0/0:0,0,0:5	0/0:0,0,0:5	0/0:0,12,176:16	0/0:0,0,0:5	0/0:0,3,50:7	0/0:0,0,0:5	0/0:0,3,50:7	0/0:0,6,91:10
003_2_18187	sctg_0003_0002	18187	C	T	999	DP=92;VDB=5.223857e-03;RPB=8.831856e-01;AF1=0.1555;AC1=4;DP4=43,34,10,1;MQ=49;FQ=999;PV4=0.044,1,1.3e-17,1	GT:PL:GQ	0/0:0,27,255:31	0/1:143,0,32:42	0/0:0,9,141:14	0/0:0,18,244:22	0/0:0,6,100:11	0/1:69,6,0:6	0/0:0,12,176:17	0/0:0,30,255:34	0/0:0,0,0:6	0/0:0,45,255:49	1/1:131,12,0:4	0/0:0,30,255:34	0/0:0,39,255:43
003_2_2222	sctg_0003_0002	2222	A	G	999	DP=92;VDB=6.949509e-03;RPB=-1.192405e-01;AF1=0.1558;G3=0.8571,3.213e-07,0.1429;HWE=0.00113;AC1=4;DP4=22,30,19,15;MQ=47;FQ=999;PV4=0.27,1,1.5e-36,1	GT:PL:GQ	0/0:0,9,142:14	1/1:255,78,0:68	0/0:0,6,91:11	0/0:0,18,238:22	0/0:0,18,229:22	1/1:254,24,0:14	0/0:0,6,91:11	0/0:0,12,183:16	0/0:0,18,225:22	0/0:0,15,194:19	0/0:0,6,91:11	0/0:0,21,249:25	0/0:0,9,125:14
003_2_2768	sctg_0003_0002	2768	C	T	999	DP=76;VDB=2.151051e-01;RPB=7.892005e-01;AF1=0.1632;G3=0.8571,4.735e-07,0.1429;HWE=0.0014;AC1=4;DP4=27,21,16,11;MQ=48;FQ=999;PV4=1,0.0059,2.9e-18,1	GT:PL:GQ	0/0:0,21,255:25	1/1:255,54,0:44	0/0:0,9,142:13	0/0:0,6,91:11	0/0:0,9,125:13	1/1:198,24,0:14	0/0:0,3,50:8	0/0:0,21,251:25	0/0:0,9,135:13	0/0:0,12,165:16	0/0:0,18,240:22	0/0:0,6,86:11	0/0:0,6,100:11
003_2_58061	sctg_0003_0002	58061	C	T	999	DP=53;VDB=1.406592e-01;RPB=1.147554e+00;AF1=0.261;AC1=7;DP4=12,27,5,6;MQ=47;FQ=999;PV4=0.48,1,2.6e-05,1	GT:PL:GQ	0/0:0,24,255:26	0/1:43,3,0:6	0/0:0,6,84:8	0/0:0,12,162:14	1/1:157,12,0:6	0/1:78,6,0:4	0/1:43,3,0:6	0/0:0,9,142:11	0/0:0,18,220:20	0/0:0,21,242:23	0/1:94,0,38:46	0/0:0,6,91:8	0/0:0,12,183:14
003_2_89130	sctg_0003_0002	89130	C	T	999	DP=71;VDB=8.562013e-02;RPB=7.508100e-01;AF1=0.159;AC1=4;DP4=25,33,11,2;MQ=49;FQ=999;PV4=0.012,0.27,4.1e-19,1	GT:PL:GQ	0/0:0,3,50:8	0/1:106,0,138:99	0/0:0,15,218:19	0/0:0,12,165:16	0/1:78,0,77:74	0/1:129,0,191:99	0/1:25,0,200:21	0/0:0,9,142:13	0/0:0,3,50:8	0/0:0,12,170:16	0/0:0,18,238:22	0/0:0,12,171:16	0/0:0,18,244:22
003_3_34855	sctg_0003_0003	34855	T	G	999	DP=69;VDB=6.738869e-02;RPB=2.655721e+00;AF1=0.2129;AC1=6;DP4=37,17,13,0;MQ=47;FQ=999;PV4=0.028,6.5e-07,5.7e-09,1	GT:PL:GQ	0/0:0,15,214:18	0/0:0,18,229:21	0/1:71,0,156:68	0/0:0,6,83:9	0/0:0,6,64:9	0/0:0,3,32:7	0/0:0,0,0:4	0/0:8,29,230:24	0/1:38,0,215:35	0/1:92,0,65:74	0/1:16,0,198:13	0/1:13,0,225:11	0/0:0,6,91:9
003_4_110548	sctg_0003_0004	110548	C	T	999	DP=90;VDB=7.072896e-04;RPB=6.117948e-01;AF1=0.2212;G3=0.7857,7.098e-07,0.2143;HWE=0.000326;AC1=6;DP4=21,37,17,13;MQ=48;FQ=999;PV4=0.074,5e-08,1.2e-06,1	GT:PL:GQ	0/0:0,15,205:18	1/1:255,57,0:48	0/0:0,9,138:12	0/0:0,9,135:12	0/0:0,18,206:21	1/1:157,15,0:7	0/0:0,3,50:7	0/0:0,27,255:30	0/0:0,9,142:12	0/0:0,21,255:24	1/1:176,18,0:10	0/0:0,21,255:24	0/0:0,27,255:30
003_4_114902	sctg_0003_0004	114902	G	A	999	DP=83;VDB=1.219806e-01;RPB=9.488028e-01;AF1=0.181;G3=0.7735,0.08898,0.1375;HWE=0.041;AC1=5;DP4=29,19,24,7;MQ=47;FQ=999;PV4=0.15,0.2,2.6e-19,1	GT:PL:GQ	0/0:0,21,255:25	1/1:255,72,0:62	0/0:0,3,50:7	0/0:0,24,255:28	0/0:0,6,99:10	0/1:121,9,0:3	0/0:0,6,91:10	0/0:0,21,255:25	0/0:0,6,98:10	0/0:0,12,176:16	0/1:105,0,38:48	0/0:0,21,255:25	0/0:0,9,125:13
003_4_97483	sctg_0003_0004	97483	C	T	999	DP=79;VDB=1.283543e-01;RPB=1.939023e+00;AF1=0.243;G3=0.6811,0.109,0.2099;HWE=0.0447;AC1=7;DP4=60,0,18,0;MQ=48;FQ=999;PV4=1,1.9e-05,1e-08,1	GT:PL:GQ	0/0:0,33,246:35	1/1:200,30,0:22	0/0:0,15,167:17	0/0:0,57,255:59	1/1:96,9,0:4	0/0:0,0,0:4	0/1:28,3,0:6	0/0:0,21,210:23	0/0:0,6,91:9	0/0:0,12,153:14	0/1:86,0,35:43	0/0:0,21,210:23	0/0:0,9,125:11
003_5_3633	sctg_0003_0005	3633	C	T	999	DP=79;VDB=6.795886e-03;RPB=-1.147689e+00;AF1=0.2168;G3=0.7692,3.552e-06,0.2308;HWE=0.00259;AC1=6;DP4=18,34,10,15;MQ=48;FQ=999;PV4=0.8,0.13,1.5e-27,0.25	GT:PL:GQ	0/0:0,42,255:45	1/1:255,60,0:51	0/0:0,6,89:9	0/0:0,42,255:45	0/0:0,6,100:9	1/1:121,9,0:3	0/0:0,0,0:4	0/0:0,15,205:18	0/0:0,15,218:18	0/0:0,6,100:9	0/1:78,6,0:5	0/0:0,15,218:18	0/0:0,6,100:9
003_5_3752	sctg_0003_0005	3752	G	A	999	DP=71;VDB=1.939169e-01;RPB=-9.722035e-01;AF1=0.2345;G3=0.7273,6.961e-06,0.2727;HWE=0.00807;AC1=6;DP4=16,29,11,12;MQ=47;FQ=999;PV4=0.43,0.11,8.1e-23,1	GT:PL:GQ	0/0:0,21,255:23	1/1:255,60,0:52	0/0:0,3,50:6	0/0:0,33,255:35	0/1:43,3,0:6	0/0:0,0,0:4	0/0:0,0,0:4	0/0:0,24,255:26	0/0:0,12,172:14	0/0:0,6,100:9	0/1:78,6,0:4	0/0:0,30,255:32	0/0:0,0,0:4
003_5_3943	sctg_0003_0005	3943	G	A	999	DP=61;VDB=6.065206e-03;RPB=-5.388694e-01;AF1=0.2885;G3=0.7,8.702e-06,0.3;HWE=0.00915;AC1=8;DP4=14,17,10,18;MQ=46;FQ=999;PV4=0.6,1,1.6e-15,1	GT:PL:GQ	0/0:0,9,115:11	1/1:255,72,0:65	0/0:0,3,50:6	0/0:0,18,251:19	1/1:107,9,0:4	0/1:43,3,0:6	0/0:0,0,0:3	0/0:0,36,255:37	0/0:0,3,50:6	0/0:0,0,0:3	0/0:0,0,0:3	0/0:0,18,233:19	0/0:0,6,80:8
003_5_3997	sctg_0003_0005	3997	T	C	999	DP=76;VDB=8.078284e-02;RPB=-1.204118e+00;AF1=0.2003;G3=0.8,4.093e-06,0.2;HWE=0.00616;AC1=5;DP4=25,25,12,10;MQ=48;FQ=999;PV4=0.8,0.28,3.9e-22,0.3	GT:PL:GQ	0/0:0,12,176:15	1/1:255,57,0:48	0/0:0,3,50:7	0/0:0,45,255:48	0/1:121,9,0:3	0/0:0,0,0:5	0/0:0,0,0:5	0/0:0,30,255:33	0/0:0,15,218:18	0/0:0,0,0:5	0/0:0,3,50:7	0/0:0,33,255:36	0/0:0,0,0:5
003_5_4770	sctg_0003_0005	4770	T	A	999	DP=55;VDB=3.117521e-02;RPB=1.823213e+00;AF1=0.1373;G3=0.8889,6.118e-06,0.1111;HWE=0.0203;AC1=3;DP4=21,12,11,7;MQ=48;FQ=999;PV4=1,0.029,8.8e-17,1	GT:PL:GQ	0/0:0,18,225:23	1/1:255,54,0:43	0/0:0,0,0:6	0/0:0,30,255:35	0/0:0,0,0:6	0/0:0,0,0:6	0/0:0,3,50:9	0/0:0,18,251:23	0/0:0,9,125:14	0/0:0,3,50:9	0/0:0,0,0:6	0/0:0,3,43:9	0/0:0,0,0:6
003_5_5125	sctg_0003_0005	5125	G	A	999	DP=77;VDB=2.005993e-01;RPB=1.126888e+00;AF1=0.1481;G3=0.8461,3.824e-06,0.1538;HWE=0.00735;AC1=4;DP4=38,16,15,6;MQ=48;FQ=999;PV4=1,0.23,5.7e-13,0.48	GT:PL:GQ	0/0:0,27,255:32	1/1:255,57,0:46	0/0:0,9,125:14	0/0:0,39,255:44	0/0:0,9,135:14	0/0:0,0,0:6	0/0:0,3,36:8	0/0:0,33,255:38	0/0:0,12,146:17	0/0:0,3,50:8	0/1:86,6,0:6	0/0:0,12,183:17	0/0:0,12,162:17
003_5_5227	sctg_0003_0005	5227	G	A	999	DP=83;VDB=1.449293e-01;RPB=-1.023638e-01;AF1=0.1693;G3=0.8,8.704e-06,0.2;HWE=0.0133;AC1=4;DP4=29,29,13,9;MQ=48;FQ=999;PV4=0.62,1,4.4e-19,1	GT:PL:GQ	0/0:0,27,255:31	1/1:255,63,0:53	0/0:0,0,0:5	0/0:0,39,255:43	0/0:0,0,0:5	0/1:43,3,0:8	0/0:0,0,0:5	0/0:0,36,255:40	0/0:0,9,97:13	0/0:0,9,141:13	0/0:0,0,0:5	0/0:0,36,255:40	0/0:0,6,100:10
003_5_5343	sctg_0003_0005	5343	A	G	999	DP=57;VDB=7.695311e-02;RPB=-9.551789e-01;AF1=0.2915;G3=0.7,7.146e-06,0.3;HWE=0.00476;AC1=8;DP4=15,19,9,10;MQ=47;FQ=999;PV4=1,0.12,8.4e-17,1	GT:PL:GQ	0/0:0,6,100:8	1/1:255,42,0:35	0/0:0,0,0:3	0/0:0,42,255:43	0/0:0,6,100:8	0/1:86,6,0:4	0/0:0,0,0:3	0/0:0,15,204:16	0/0:0,3,50:5	0/0:0,0,0:3	1/1:100,9,0:4	0/0:0,21,255:22	0/0:0,0,0:3
004_1_3977	sctg_0004_0001	3977	C	T	999	DP=37;VDB=1.853758e-07;AF1=1;AC1=28;DP4=0,0,17,20;MQ=38;FQ=-29.3	GT:PL:GQ	1/1:0,0,0:9	1/1:0,0,0:9	1/1:20,3,0:12	1/1:0,0,0:9	1/1:0,0,0:9	1/1:0,0,0:9	1/1:0,0,0:9	1/1:124,15,0:23	1/1:255,36,0:44	1/1:43,3,0:12	1/1:20,3,0:12	1/1:0,0,0:9	1/1:0,0,0:9
004_2_35708	sctg_0004_0002	35708	A	G	999	DP=100;VDB=1.401779e-02;RPB=9.061930e-02;AF1=0.06789;G3=0.9286,1.309e-07,0.07143;HWE=0.00989;AC1=2;DP4=34,56,3,4;MQ=49;FQ=999;PV4=1,0.048,2.2e-31,0.42	GT:PL:GQ	0/0:0,18,229:27	0/0:0,30,255:39	0/0:0,15,210:24	0/0:0,30,255:39	0/0:0,18,251:27	0/0:0,12,183:21	0/0:0,18,251:27	0/0:0,15,169:24	0/0:0,6,91:15	0/0:0,9,140:18	1/1:236,21,0:7	0/0:0,21,255:30	0/0:0,39,255:48
004_2_48291	sctg_0004_0002	48291	A	C	999	DP=38;VDB=1.296681e-01;RPB=-3.513240e-01;AF1=0.3287;AC1=9;DP4=14,11,9,0;MQ=47;FQ=999;PV4=0.017,0.19,3e-12,1	GT:PL:GQ	0/1:23,0,83:23	0/1:62,0,158:62	0/1:32,3,0:5	0/0:0,6,100:7	0/1:28,0,155:28	0/1:43,3,0:5	0/0:0,3,50:5	0/0:0,9,142:10	0/0:0,6,100:7	0/1:26,0,44:26	0/0:0,3,50:5	0/0:0,6,100:7	0/0:0,6,100:7
004_3_139531	sctg_0004_0003	139531	G	C	999	DP=78;VDB=1.627103e-02;RPB=8.555771e-01;AF1=0.3338;G3=0.6364,5.869e-06,0.3636;HWE=0.00108;AC1=9;DP4=27,14,18,12;MQ=47;FQ=999;PV4=0.63,0.16,8.7e-30,1	GT:PL:GQ	0/0:0,24,255:24	1/1:235,24,0:18	0/0:0,15,214:15	0/0:0,12,175:12	1/1:107,9,0:5	0/1:43,3,0:5	1/1:255,54,0:48	0/0:0,30,255:30	0/0:0,0,0:3	0/0:0,6,87:7	0/0:0,0,0:3	0/0:0,0,0:3	0/0:0,24,255:24
004_3_17093	sctg_0004_0003	17093	A	C	999	DP=40;VDB=1.196900e-01;RPB=-2.299614e+00;AF1=0.2938;G3=0.3369,0.6631,5.158e-49;HWE=0.0445;AC1=8;DP4=21,10,0,9;MQ=48;FQ=999;PV4=0.00034,5e-07,2e-11,1	GT:PL:GQ	0/1:37,0,27:32	0/1:34,0,83:33	0/0:0,9,125:10	0/0:0,3,50:5	0/0:0,3,50:5	0/0:0,6,97:8	0/1:34,0,91:33	0/0:0,6,82:8	0/1:27,0,44:26	0/1:78,0,85:77	0/0:0,6,100:8	0/1:24,0,155:23	0/1:18,0,161:17
004_4_111592	sctg_0004_0004	111592	C	T	999	DP=64;VDB=1.724107e-01;RPB=6.410478e-01;AF1=0.3029;G3=0.623,0.11,0.267;HWE=0.0363;AC1=8;DP4=24,23,9,6;MQ=49;FQ=999;PV4=0.57,5.3e-06,1.5e-16,1	GT:PL:GQ	0/0:0,27,255:28	0/1:86,6,0:3	0/1:113,0,35:42	0/0:0,60,255:61	1/1:136,12,0:6	1/1:76,9,0:4	0/1:33,6,0:3	0/0:0,6,91:8	0/0:0,6,91:8	0/0:0,15,218:16	0/0:0,6,91:8	0/0:0,6,91:8	0/0:0,9,142:10
004_4_129231	sctg_0004_0004	129231	A	G	999	DP=67;VDB=3.385200e-02;RPB=1.228513e+00;AF1=0.8604;G3=0.143,2.97e-06,0.857;HWE=0.0105;AC1=24;DP4=4,4,7,46;MQ=44;FQ=999;PV4=0.029,0.11,1.2e-07,0.053	GT:PL:GQ	1/1:131,12,0:17	1/1:255,45,0:49	1/1:78,6,0:11	1/1:221,24,0:28	1/1:20,3,0:8	1/1:78,6,0:11	1/1:32,3,0:8	1/1:255,36,0:40	1/1:43,3,0:8	1/1:43,3,0:8	1/1:131,12,0:17	0/0:0,18,245:8	0/1:0,6,100:6
004_4_130114	sctg_0004_0004	130114	A	G	999	DP=82;VDB=3.261519e-02;RPB=4.085028e-01;AF1=0.3468;G3=0.6364,4.755e-06,0.3636;HWE=0.000704;AC1=10;DP4=29,19,18,15;MQ=47;FQ=999;PV4=0.65,1,3e-31,1	GT:PL:GQ	0/0:0,18,224:18	1/1:255,66,0:60	0/1:0,0,0:3	0/0:0,39,255:39	1/1:157,12,0:7	1/1:86,6,0:3	0/1:0,0,0:3	0/0:0,24,255:24	0/0:0,3,50:5	0/0:0,15,200:15	1/1:151,15,0:10	0/0:0,24,255:24	0/0:0,21,255:21
004_4_199283	sctg_0004_0004	199283	T	C	999	DP=88;VDB=1.856129e-01;RPB=1.093605e+00;AF1=0.2794;G3=0.7144,1.816e-06,0.2856;HWE=0.000472;AC1=8;DP4=0,54,0,29;MQ=45;FQ=999;PV4=1,1,4.4e-30,1	GT:PL:GQ	0/0:0,12,145:13	1/1:183,48,0:41	0/0:0,6,91:8	0/0:0,39,255:40	1/1:145,15,0:8	1/1:143,21,0:14	0/1:32,3,0:6	0/0:0,24,223:25	0/0:0,27,233:28	0/0:0,12,149:13	0/0:0,21,204:22	0/0:0,9,120:11	0/0:0,9,125:11
004_4_203221	sctg_0004_0004	203221	C	T	999	DP=94;VDB=7.285515e-06;RPB=2.339882e-01;AF1=0.3939;G3=0.6923,4.136e-06,0.3077;HWE=0.0007;AC1=11;DP4=20,0,68,0;MQ=44;FQ=999;PV4=1,0.18,5.3e-12,1	GT:PL:GQ	0/0:0,15,176:14	1/1:233,66,0:61	0/0:0,3,50:4	0/0:0,3,50:4	1/1:225,45,0:40	1/1:229,57,0:52	1/1:215,36,0:31	0/0:0,6,85:6	0/0:0,9,125:9	0/0:0,9,125:9	0/1:0,0,0:3	0/0:0,6,76:6	0/0:0,6,91:6
004_4_41761	sctg_0004_0004	41761	G	T	999	DP=84;VDB=9.669463e-03;RPB=-1.249010e+00;AF1=0.2257;G3=0.7502,3.018e-06,0.2498;HWE=0.00302;AC1=6;DP4=23,34,9,16;MQ=48;FQ=999;PV4=0.81,0.3,7.8e-40,0.42	GT:PL:GQ	0/0:0,12,176:15	1/1:255,60,0:52	0/0:0,15,181:18	0/0:0,45,255:47	1/1:157,12,0:5	0/1:32,3,0:7	0/0:0,0,0:4	0/0:0,42,255:44	0/0:0,3,50:7	0/0:0,0,0:4	0/0:0,15,205:18	0/0:0,24,255:26	0/0:0,6,83:9
004_4_78450	sctg_0004_0004	78450	T	C	999	DP=82;VDB=2.485110e-02;RPB=-4.701982e-01;AF1=0.0806;G3=0.9286,4.301e-07,0.07143;HWE=0.00958;AC1=2;DP4=34,25,12,9;MQ=48;FQ=999;PV4=1,1,3.3e-32,1	GT:PL:GQ	0/0:0,12,175:20	0/0:0,9,120:17	0/0:0,9,141:17	0/0:0,6,91:14	0/0:0,18,226:26	0/0:0,15,178:23	0/0:0,15,199:23	0/0:0,9,125:17	0/0:0,6,100:14	0/0:0,21,255:29	1/1:255,63,0:49	0/0:0,30,255:38	0/0:0,24,255:32
004_4_78578	sctg_0004_0004	78578	C	T	999	DP=84;VDB=1.669182e-01;RPB=1.642921e+00;AF1=0.08445;G3=0.9286,5.134e-07,0.07143;HWE=0.0107;AC1=2;DP4=51,14,5,11;MQ=49;FQ=999;PV4=0.00057,0.044,3e-32,1	GT:PL:GQ	0/0:0,15,202:22	0/0:0,15,216:22	0/0:0,15,218:22	0/0:0,3,50:11	0/0:0,21,236:28	0/0:0,24,247:31	0/0:0,6,80:14	0/0:0,3,50:11	0/0:0,21,207:28	0/0:0,3,50:11	1/1:255,48,0:35	0/0:0,6,91:14	0/0:0,21,255:28
004_4_94085	sctg_0004_0004	94085	A	G	999	DP=49;VDB=6.070760e-02;RPB=1.109361e+00;AF1=0.1926;AC1=5;DP4=33,0,6,0;MQ=49;FQ=999;PV4=1,0.0084,1.2e-11,1	GT:PL:GQ	0/0:0,3,50:7	0/1:70,0,41:50	0/0:0,6,91:10	0/0:0,21,210:24	0/1:107,9,0:3	0/1:43,3,0:7	0/0:0,0,0:5	0/0:0,27,232:30	0/0:0,3,50:7	0/0:0,3,50:7	0/0:0,3,50:7	0/0:0,21,208:24	0/0:0,9,125:13
005_1_13850	sctg_0005_0001	13850	G	A	999	DP=82;VDB=1.178771e-09;RPB=-1.512826e-01;AF1=0.7163;G3=0.2414,0.1009,0.6577;HWE=0.0208;AC1=20;DP4=18,8,42,11;MQ=46;FQ=999;PV4=0.4,2.1e-05,2.4e-13,0.26	GT:PL:GQ	1/1:100,9,0:10	1/1:255,42,0:43	0/1:0,6,100:3	1/1:125,12,0:13	1/1:0,0,0:3	1/1:181,18,0:19	1/1:43,3,0:5	1/1:220,27,0:28	1/1:180,18,0:19	1/1:0,0,0:3	1/1:192,18,0:19	0/0:0,24,255:17	0/0:0,18,245:11
005_1_20932	sctg_0005_0001	20932	C	T	999	DP=48;VDB=1.521004e-02;RPB=-1.651937e+00;AF1=0.9304;AC1=26;DP4=1,0,20,22;MQ=43;FQ=-4.91;PV4=0.49,0.24,0.00017,1	GT:PL:GQ	1/1:255,33,0:40	1/1:69,6,0:13	1/1:0,0,0:7	1/1:255,30,0:37	1/1:0,0,0:7	1/1:0,0,0:7	1/1:0,0,0:7	1/1:209,18,0:25	1/1:78,6,0:13	1/1:78,6,0:13	1/1:184,15,0:22	1/1:0,0,0:7	1/1:0,0,0:7
005_1_22708	sctg_0005_0001	22708	T	C	999	DP=90;VDB=1.013584e-05;RPB=1.016599e+00;AF1=0.6224;G3=0.3497,0.1118,0.5385;HWE=0.0219;AC1=17;DP4=9,7,33,20;MQ=45;FQ=999;PV4=0.77,0.24,2.3e-28,1	GT:PL:GQ	1/1:221,24,0:23	0/0:0,21,255:16	0/0:0,6,91:4	1/1:255,30,0:29	0/1:0,0,0:3	0/1:0,0,0:3	0/1:0,0,0:3	1/1:121,9,0:9	1/1:255,40,7:32	1/1:255,48,0:47	1/1:78,6,0:6	0/0:0,9,125:5	0/0:0,9,141:5
005_1_24355	sctg_0005_0001	24355	C	T	999	DP=91;VDB=2.817919e-01;RPB=-2.688481e-01;AF1=0.4524;G3=0.5,1.036e-06,0.5;HWE=0.000145;AC1=13;DP4=30,18,22,17;MQ=47;FQ=999;PV4=0.66,0.0093,1.4e-24,1	GT:PL:GQ	1/1:255,54,0:50	0/0:0,33,255:31	0/0:0,33,255:31	1/1:190,18,0:14	0/0:0,24,255:22	0/0:0,15,218:13	0/0:0,9,142:8	1/1:70,6,0:4	1/1:157,12,0:9	1/1:204,21,0:17	0/1:43,3,0:3	0/0:0,15,218:13	0/0:0,15,173:13
005_1_29207	sctg_0005_0001	29207	G	A	999	DP=98;VDB=4.300450e-01;RPB=-7.291895e-01;AF1=0.7754;G3=0.1998,0.09078,0.7094;HWE=0.0206;AC1=22;DP4=6,8,37,39;MQ=45;FQ=999;PV4=0.78,0.0077,4.8e-10,1	GT:PL:GQ	1/1:127,12,0:14	1/1:255,63,0:65	0/0:0,21,255:13	1/1:187,15,0:17	1/1:102,12,0:14	1/1:107,9,0:12	1/1:253,24,0:26	1/1:255,27,0:29	1/1:75,9,0:12	1/1:255,45,0:47	1/1:99,9,0:12	0/0:0,15,212:8	0/1:0,3,50:6
005_1_42302	sctg_0005_0001	42302	A	G	999	DP=84;VDB=8.221215e-06;RPB=3.072675e+00;AF1=0.3056;G3=0.6667,3.736e-06,0.3333;HWE=0.00155;AC1=8;DP4=19,38,6,14;MQ=48;FQ=999;PV4=1,0.014,6.9e-62,1	GT:PL:GQ	0/0:0,0,0:3	0/0:0,60,255:61	0/0:0,12,176:13	1/1:255,30,0:23	0/0:0,21,249:22	0/0:0,15,216:16	0/0:0,3,50:5	1/1:227,21,0:14	0/1:86,6,0:3	0/1:43,3,0:5	0/0:0,6,91:8	0/0:0,39,255:40	0/0:0,15,218:16
005_2_107183	sctg_0005_0002	107183	C	T	999	DP=73;VDB=9.473963e-04;RPB=-1.431313e-01;AF1=0.7656;G3=0.2311,8.473e-07,0.7689;HWE=0.000755;AC1=22;DP4=2,13,12,43;MQ=45;FQ=999;PV4=0.72,0.08,2.6e-12,0.39	GT:PL:GQ	1/1:255,45,0:47	1/1:131,12,0:14	0/0:0,12,148:5	1/1:253,27,0:29	1/1:0,0,0:4	1/1:146,18,0:20	1/1:95,9,0:11	1/1:140,15,0:17	1/1:43,3,0:6	1/1:219,21,0:23	1/1:131,12,0:14	0/0:0,15,205:8	0/0:0,18,219:10
005_2_136325	sctg_0005_0002	136325	G	C	999	DP=59;VDB=4.149974e-04;RPB=3.006815e-01;AF1=0.7495;AC1=21;DP4=5,6,31,12;MQ=45;FQ=999;PV4=0.15,1,3.6e-16,1	GT:PL:GQ	1/1:209,21,0:23	1/1:131,12,0:14	0/1:0,6,83:4	1/1:192,18,0:20	1/1:121,9,0:11	1/1:151,15,0:17	1/1:0,0,0:3	1/1:68,6,0:8	1/1:43,3,0:6	1/1:255,39,0:41	1/1:43,3,0:6	0/0:0,18,238:11	0/1:0,6,100:4
005_2_151094	sctg_0005_0002	151094	T	C	999	DP=42;VDB=3.251891e-03;RPB=-7.175106e-01;AF1=0.7467;AC1=21;DP4=3,1,25,10;MQ=34;FQ=129;PV4=1,1,1.8e-50,1	GT:PL:GQ	1/1:231,45,0:46	0/1:0,3,46:6	1/1:0,0,0:3	1/1:32,3,0:6	0/1:0,3,50:6	1/1:0,0,0:3	0/1:0,3,50:6	1/1:117,12,0:13	1/1:111,15,0:16	1/1:58,6,0:8	1/1:131,15,0:16	0/1:0,3,50:6	1/1:0,0,0:3
005_2_151103	sctg_0005_0002	151103	T	C	999	DP=55;VDB=3.296875e-01;RPB=1.553110e+00;AF1=0.6493;AC1=18;DP4=6,1,33,15;MQ=37;FQ=999;PV4=0.66,0.31,1.4e-14,1	GT:PL:GQ	1/1:255,72,0:71	0/1:0,0,0:3	0/1:0,3,50:4	1/1:32,3,0:4	0/1:0,3,50:4	0/1:0,3,50:4	0/1:0,3,50:4	1/1:148,15,0:15	1/1:111,15,0:15	1/1:133,12,0:12	1/1:139,18,0:17	0/0:0,6,91:3	0/1:0,0,0:3
005_2_151142	sctg_0005_0002	151142	A	G	999	DP=67;VDB=2.748767e-01;RPB=-7.429504e-01;AF1=0.5911;AC1=17;DP4=7,3,36,17;MQ=44;FQ=999;PV4=1,0.097,2.7e-07,1	GT:PL:GQ	1/1:255,72,0:70	0/1:0,0,0:3	0/0:0,9,141:6	1/1:43,3,0:4	0/1:0,3,50:4	0/0:0,6,91:4	0/1:0,3,50:4	1/1:208,24,0:22	1/1:62,6,0:6	1/1:213,21,0:19	1/1:255,27,0:25	0/1:0,3,50:4	0/1:0,3,50:4
005_2_154515	sctg_0005_0002	154515	C	G	999	DP=70;VDB=9.913004e-03;RPB=1.012467e+00;AF1=0.7228;G3=0.2133,0.1175,0.6692;HWE=0.0463;AC1=20;DP4=21,0,46,3;MQ=44;FQ=999;PV4=0.55,0.046,3.7e-14,1	GT:PL:GQ	1/1:255,51,0:52	1/1:16,3,0:5	0/0:0,15,176:9	1/1:89,9,0:10	1/1:43,3,0:5	1/1:78,6,0:8	1/1:0,0,0:3	1/1:80,9,0:10	1/1:78,6,0:8	1/1:167,18,0:19	1/1:166,21,0:22	0/1:0,3,50:5	0/0:0,30,240:23
005_2_168903	sctg_0005_0002	168903	A	G	999	DP=83;VDB=7.060712e-03;RPB=1.259199e+00;AF1=0.7466;G3=0.25,3.463e-06,0.75;HWE=0.00168;AC1=21;DP4=13,1,34,24;MQ=43;FQ=999;PV4=0.026,1,1.5e-11,1	GT:PL:GQ	1/1:255,36,0:37	1/1:69,6,0:8	0/0:0,9,141:4	1/1:121,9,0:11	1/1:255,84,0:85	1/1:101,9,0:11	1/1:0,0,0:3	1/1:122,9,0:11	1/1:43,3,0:6	1/1:124,12,0:14	1/1:86,6,0:8	0/0:0,12,145:6	0/0:0,21,206:14
005_2_186295	sctg_0005_0002	186295	G	A	999	DP=97;VDB=2.833856e-02;RPB=-6.982755e-01;AF1=0.2005;G3=0.7857,2.681e-06,0.2143;HWE=0.00121;AC1=6;DP4=14,52,10,17;MQ=48;FQ=999;PV4=0.13,0.22,1.9e-25,1	GT:PL:GQ	0/0:0,36,255:39	1/1:255,63,0:54	0/0:0,6,93:10	0/0:0,12,170:15	0/0:0,6,93:10	0/1:122,9,0:3	0/1:122,9,0:3	0/0:0,33,255:36	0/0:0,12,176:15	0/0:0,15,176:18	0/0:0,6,91:10	0/0:0,42,255:45	0/0:0,27,255:30
005_2_20094	sctg_0005_0002	20094	T	C	999	DP=84;VDB=1.308361e-01;RPB=-1.077448e+00;AF1=0.2264;G3=0.7692,5.175e-07,0.2308;HWE=0.000543;AC1=6;DP4=36,17,15,13;MQ=47;FQ=999;PV4=0.23,0.46,1.1e-21,0.28	GT:PL:GQ	0/0:0,15,216:17	1/1:255,51,0:43	0/0:0,24,255:26	0/0:0,6,100:9	0/0:0,12,162:15	1/1:122,9,0:3	1/1:255,24,0:16	0/0:0,24,255:26	0/0:0,12,136:15	0/0:0,21,255:23	0/0:0,0,0:4	0/0:0,24,255:26	0/0:0,15,202:17
005_2_219620	sctg_0005_0002	219620	A	C	999	DP=98;VDB=1.441974e-01;RPB=-4.399394e+00;AF1=0.216;AC1=6;DP4=32,48,0,16;MQ=48;FQ=999;PV4=0.00098,2.8e-08,2.9e-21,0.14	GT:PL:GQ	0/0:0,18,192:21	0/1:63,0,255:60	0/0:0,3,50:7	0/0:2,0,255:3	0/1:47,0,160:44	0/0:0,9,118:12	0/0:0,3,50:7	0/0:6,36,255:33	0/0:0,9,118:12	0/1:94,0,154:91	0/1:18,0,232:15	0/1:67,0,255:64	0/0:0,21,241:24
005_2_238568	sctg_0005_0002	238568	A	G	999	DP=60;VDB=9.382609e-02;RPB=1.144916e+00;AF1=0.292;AC1=8;DP4=39,0,19,1;MQ=48;FQ=999;PV4=0.34,1,1.2e-33,1	GT:PL:GQ	0/1:70,0,41:48	0/0:0,18,195:19	0/0:0,6,91:8	1/1:221,24,0:17	0/0:0,3,50:5	0/0:0,18,195:19	0/0:0,12,153:13	1/1:131,12,0:6	0/0:0,0,0:3	0/1:136,0,32:39	0/0:0,3,43:5	0/0:0,27,233:28	0/0:0,18,195:19
005_2_32267	sctg_0005_0002	32267	A	G	999	DP=96;VDB=3.163554e-01;RPB=3.363209e-02;AF1=0.7838;AC1=22;DP4=0,18,1,75;MQ=45;FQ=999;PV4=1,0.16,1.4e-36,0.19	GT:PL:GQ	1/1:169,21,0:23	1/1:226,48,0:50	0/1:0,3,50:7	1/1:230,51,0:53	1/1:206,30,0:32	1/1:107,9,0:12	1/1:78,6,0:9	1/1:196,27,0:29	1/1:43,3,0:7	1/1:155,18,0:20	1/1:107,9,0:12	0/0:0,42,255:34	0/1:0,6,91:4
005_2_3390	sctg_0005_0002	3390	T	C	999	DP=48;VDB=2.832611e-03;RPB=2.035714e+00;AF1=0.5852;AC1=16;DP4=5,7,20,16;MQ=43;FQ=999;PV4=0.51,1,4.5e-06,1	GT:PL:GQ	1/1:138,12,0:11	0/0:0,9,115:6	0/1:0,3,50:4	1/1:86,6,0:6	0/1:0,0,0:3	0/0:0,9,142:6	0/1:0,3,50:4	1/1:195,18,0:16	1/1:196,18,0:16	1/1:66,6,0:6	1/1:255,42,0:40	0/1:0,3,50:4	0/1:0,3,50:4
005_2_4939	sctg_0005_0002	4939	T	C	999	DP=81;VDB=3.861654e-02;RPB=-1.446272e+00;AF1=0.4599;AC1=13;DP4=36,9,20,13;MQ=47;FQ=999;PV4=0.077,0.0046,6.5e-19,1	GT:PL:GQ	1/1:86,6,0:4	0/1:99,0,38:42	0/0:0,21,243:19	0/1:23,0,37:25	0/1:87,0,182:89	0/0:0,3,50:3	0/1:107,0,85:89	0/1:0,0,0:3	0/1:31,3,0:3	1/1:255,45,0:41	0/0:0,24,255:22	0/1:9,0,83:12	0/1:87,0,255:89
005_2_52913	sctg_0005_0002	52913	C	A	999	DP=88;VDB=9.164714e-06;RPB=1.394580e+00;AF1=0.7105;AC1=20;DP4=1,3,7,5;MQ=45;FQ=115;PV4=0.57,1.7e-06,0,0.0012	GT:PL:GQ	0/1:0,3,41:5	0/1:27,0,44:33	1/1:0,0,0:3	1/1:33,3,0:5	1/1:0,0,0:3	0/1:56,0,41:41	1/1:33,3,0:5	0/1:27,0,44:33	1/1:0,0,0:3	1/1:0,0,0:3	1/1:34,3,0:5	1/1:33,3,0:5	1/1:68,6,0:7
005_2_5329	sctg_0005_0002	5329	G	A	999	DP=38;VDB=8.784293e-02;RPB=9.203147e-01;AF1=0.4477;AC1=12;DP4=10,1,22,1;MQ=45;FQ=999;PV4=1,1,4.9e-08,1	GT:PL:GQ	1/1:212,33,0:29	0/1:0,0,0:3	0/0:0,6,91:6	0/0:0,3,50:4	0/0:0,6,85:6	0/0:0,3,43:4	0/0:0,3,50:4	0/1:0,0,0:3	0/1:97,0,38:42	1/1:173,15,0:11	0/1:0,0,0:3	0/1:37,0,44:38	0/1:37,0,44:38
005_2_5515	sctg_0005_0002	5515	G	A	999	DP=73;VDB=1.404465e-07;RPB=-1.269748e+00;AF1=0.9163;AC1=26;DP4=0,2,41,26;MQ=43;FQ=47.6;PV4=0.16,0.32,4.9e-06,1	GT:PL:GQ	1/1:255,99,0:99	1/1:0,0,0:6	1/1:0,0,0:6	0/1:0,6,91:7	1/1:0,0,0:6	1/1:0,0,0:6	1/1:0,0,0:6	1/1:43,3,0:9	1/1:186,15,0:21	1/1:255,45,0:51	1/1:0,0,0:6	1/1:43,3,0:9	1/1:131,12,0:18
005_2_62371	sctg_0005_0002	62371	C	T	999	DP=96;VDB=2.455649e-02;RPB=-2.410052e+00;AF1=0.1483;AC1=4;DP4=44,42,2,5;MQ=49;FQ=999;PV4=0.43,0.0031,4.5e-09,0.26	GT:PL:GQ	0/0:0,48,255:53	0/1:77,0,41:52	0/0:0,6,91:11	0/0:0,33,255:38	0/0:0,0,0:6	0/1:107,9,0:4	0/1:86,6,0:6	0/0:0,36,255:41	0/0:0,36,255:41	0/0:0,12,165:17	0/0:0,33,255:38	0/0:0,18,247:23	0/0:0,6,100:11
005_2_68372	sctg_0005_0002	68372	T	C	999	DP=90;VDB=1.030012e-03;RPB=-3.523196e-01;AF1=0.4294;G3=0.6154,1.93e-06,0.3846;HWE=0.000419;AC1=12;DP4=26,18,26,17;MQ=47;FQ=999;PV4=1,0.37,1.2e-46,1	GT:PL:GQ	1/1:255,30,0:26	0/0:0,54,255:52	0/0:0,9,113:8	1/1:255,48,0:44	0/0:0,6,91:6	0/0:0,6,91:6	0/1:0,0,0:3	1/1:255,27,0:23	1/1:78,6,0:4	1/1:167,18,0:14	0/0:0,3,50:4	0/0:0,36,255:34	0/0:0,15,202:14
005_2_90739	sctg_0005_0002	90739	A	G	999	DP=75;VDB=3.000664e-04;RPB=2.703515e+00;AF1=0.2474;AC1=7;DP4=25,35,0,13;MQ=47;FQ=999;PV4=0.003,1,2.3e-06,1	GT:PL:GQ	0/0:0,18,208:20	0/0:0,15,218:17	0/0:0,0,0:4	0/1:22,0,227:20	0/0:0,18,251:20	0/1:63,0,138:61	0/0:0,9,141:11	0/1:131,0,133:99	0/1:56,0,198:54	0/1:64,0,107:62	0/0:0,3,39:6	0/0:0,9,125:11	0/0:0,30,255:32
005_2_94784	sctg_0005_0002	94784	A	G	999	DP=68;VDB=1.269806e-04;RPB=4.515286e+00;AF1=0.4324;AC1=12;DP4=20,29,10,6;MQ=48;FQ=999;PV4=0.16,1,2.5e-29,0.21	GT:PL:GQ	0/1:37,0,44:38	0/1:110,0,38:42	0/0:0,51,255:49	1/1:80,6,0:4	0/0:0,3,33:4	0/1:0,0,0:3	0/1:40,3,0:4	0/1:37,0,44:38	0/1:34,0,71:36	1/1:122,9,0:6	0/1:61,0,41:45	0/0:0,18,234:16	0/0:0,33,255:31
005_3_1800	sctg_0005_0003	1800	G	T	999	DP=58;VDB=3.516644e-01;RPB=-7.160414e-02;AF1=0.7826;G3=0.2727,1.69e-05,0.7273;HWE=0.0261;AC1=22;DP4=3,3,28,18;MQ=44;FQ=999;PV4=0.68,0.32,4e-10,1	GT:PL:GQ	1/1:122,9,0:11	1/1:0,0,0:4	0/0:0,12,183:5	1/1:149,12,0:14	0/1:0,3,43:6	1/1:43,3,0:6	1/1:0,0,0:4	1/1:239,21,0:23	1/1:255,33,0:35	1/1:78,6,0:9	1/1:255,51,0:53	0/1:0,3,50:6	1/1:0,0,0:4
005_3_25721	sctg_0005_0003	25721	A	G	999	DP=81;VDB=2.587078e-03;RPB=3.223393e+00;AF1=0.7702;G3=0.2,5.768e-06,0.8;HWE=0.00306;AC1=22;DP4=12,12,17,26;MQ=42;FQ=999;PV4=0.45,0.084,2.6e-16,1	GT:PL:GQ	1/1:0,0,0:4	1/1:255,48,0:50	1/1:200,18,0:20	1/1:43,3,0:6	1/1:113,12,0:14	1/1:179,21,0:23	1/1:90,9,0:11	1/1:0,0,0:4	1/1:0,0,0:4	1/1:0,0,0:4	1/1:43,3,0:6	0/0:0,36,255:28	0/0:0,36,255:28
005_3_35116	sctg_0005_0003	35116	C	T	999	DP=41;VDB=1.703310e-01;RPB=4.558028e-02;AF1=0.5999;AC1=17;DP4=14,5,12,6;MQ=44;FQ=999;PV4=0.73,1,0.0017,1	GT:PL:GQ	1/1:255,42,0:40	0/0:0,51,255:47	0/1:0,0,0:3	1/1:43,3,0:4	0/1:0,0,0:3	0/1:0,0,0:3	0/1:0,0,0:3	1/1:43,3,0:4	1/1:43,3,0:4	0/1:0,0,0:3	1/1:43,3,0:4	0/1:0,0,0:3	0/1:0,3,50:4
005_3_35339	sctg_0005_0003	35339	T	C	999	DP=54;VDB=5.453810e-02;RPB=1.372487e-01;AF1=0.7334;G3=0.3333,1.633e-05,0.6667;HWE=0.022;AC1=21;DP4=2,4,19,24;MQ=44;FQ=999;PV4=0.69,0.25,1e-12,0.33	GT:PL:GQ	1/1:255,72,0:73	1/1:215,21,0:22	0/1:0,3,50:5	1/1:0,0,0:3	1/1:0,0,0:3	1/1:111,9,0:10	1/1:78,6,0:8	1/1:192,18,0:19	1/1:43,3,0:5	1/1:0,0,0:3	1/1:0,0,0:3	0/0:0,9,124:4	1/1:0,0,0:3
005_3_35569	sctg_0005_0003	35569	T	G	999	DP=55;VDB=1.366333e-01;RPB=-2.912759e-02;AF1=0.4845;G3=0.5,1.373e-05,0.5;HWE=0.00687;AC1=14;DP4=14,10,15,11;MQ=46;FQ=999;PV4=1,0.089,4.1e-10,1	GT:PL:GQ	1/1:255,48,0:44	0/0:0,42,255:40	0/0:0,6,100:5	0/1:43,3,0:3	0/0:0,3,50:3	0/0:0,9,141:7	0/1:0,0,0:3	1/1:209,18,0:15	0/1:0,0,0:3	0/1:43,3,0:3	0/1:0,0,0:3	0/0:0,12,172:10	0/1:0,0,0:3
005_3_46710	sctg_0005_0003	46710	C	T	999	DP=98;VDB=1.129039e-01;RPB=3.288592e-01;AF1=0.4765;G3=0.4919,0.08367,0.4245;HWE=0.00222;AC1=13;DP4=30,10,27,23;MQ=46;FQ=999;PV4=0.049,0.019,4.7e-24,1	GT:PL:GQ	1/1:212,18,0:15	0/0:0,30,255:27	0/0:0,9,141:7	1/1:240,24,0:21	0/0:0,18,244:16	0/0:0,15,169:13	0/0:0,3,50:3	1/1:186,15,0:12	1/1:251,27,0:24	1/1:255,51,0:48	1/1:86,6,0:4	0/0:0,24,255:21	0/0:0,15,202:13
005_3_58034	sctg_0005_0003	58034	A	G	999	DP=78;VDB=4.042279e-02;RPB=5.402470e-01;AF1=0.703;G3=0.3571,5.146e-06,0.6429;HWE=0.00187;AC1=20;DP4=5,9,28,19;MQ=43;FQ=999;PV4=0.14,0.13,9.7e-08,1	GT:PL:GQ	1/1:112,9,0:10	1/1:219,24,0:25	0/1:0,3,50:5	1/1:163,18,0:19	0/1:0,3,50:5	1/1:112,9,0:10	1/1:133,12,0:13	1/1:255,45,0:46	1/1:86,6,0:7	1/1:91,9,0:10	1/1:111,9,0:10	0/0:0,15,212:9	0/0:0,18,241:12
005_3_58251	sctg_0005_0003	58251	C	T	999	DP=56;VDB=7.968203e-06;RPB=-3.034848e-01;AF1=0.7268;AC1=21;DP4=8,5,22,19;MQ=40;FQ=999;PV4=0.75,0.36,9.6e-12,1	GT:PL:GQ	1/1:111,12,0:13	1/1:207,18,0:19	0/1:0,6,85:4	1/1:190,21,0:22	1/1:0,0,0:3	1/1:69,6,0:8	1/1:0,0,0:3	1/1:255,45,0:46	1/1:101,9,0:10	1/1:32,3,0:5	1/1:75,6,0:8	0/0:0,21,255:14	0/1:0,6,91:4
005_3_58530	sctg_0005_0003	58530	G	A	999	DP=71;VDB=1.263577e-01;RPB=2.454172e-02;AF1=0.5536;G3=0.4612,2.988e-06,0.5388;HWE=0.00109;AC1=16;DP4=17,16,21,14;MQ=45;FQ=999;PV4=0.63,0.38,2.8e-05,0.32	GT:PL:GQ	1/1:131,12,0:10	0/0:0,54,255:50	0/1:0,3,24:3	1/1:232,24,0:22	0/1:0,0,0:3	0/0:0,9,135:6	0/0:0,9,114:6	1/1:255,42,0:40	1/1:127,12,0:10	1/1:71,6,0:5	1/1:78,6,0:5	0/0:0,21,250:17	0/1:0,3,50:3
005_3_58553	sctg_0005_0003	58553	C	T	999	DP=90;VDB=2.503384e-02;RPB=1.077895e+00;AF1=0.2653;G3=0.7119,0.06247,0.2256;HWE=0.0176;AC1=7;DP4=34,23,13,16;MQ=45;FQ=999;PV4=0.25,0.027,1.3e-05,1	GT:PL:GQ	0/0:0,12,131:14	1/1:255,66,0:58	0/0:0,0,0:3	0/0:0,36,255:38	0/0:0,6,82:8	1/1:121,9,0:4	1/1:122,9,0:4	0/0:0,57,255:59	0/0:0,12,163:14	0/0:0,6,83:8	0/0:0,6,85:8	0/1:13,0,223:12	0/0:0,9,141:11
005_3_58808	sctg_0005_0003	58808	C	T	999	DP=92;VDB=1.122323e-04;RPB=-1.438306e+00;AF1=0.7859;AC1=22;DP4=4,6,53,19;MQ=44;FQ=999;PV4=0.06,0.45,7e-14,1	GT:PL:GQ	1/1:203,18,0:20	1/1:255,54,0:56	0/1:0,3,50:7	1/1:254,30,0:32	1/1:107,9,0:12	1/1:202,18,0:20	1/1:0,0,0:4	1/1:255,39,0:41	1/1:125,12,0:15	1/1:86,6,0:9	1/1:187,18,0:20	0/0:0,18,231:10	0/1:0,3,50:7
005_3_59124	sctg_0005_0003	59124	T	C	999	DP=84;VDB=3.061914e-01;RPB=6.017984e-03;AF1=0.7416;G3=0.2042,0.1024,0.6934;HWE=0.0321;AC1=21;DP4=8,10,30,29;MQ=43;FQ=999;PV4=0.79,0.1,8.1e-14,1	GT:PL:GQ	1/1:139,15,0:17	1/1:64,6,0:8	0/1:0,6,91:4	1/1:184,18,0:19	1/1:43,3,0:6	1/1:48,6,0:8	1/1:32,3,0:6	1/1:255,75,0:76	1/1:21,3,0:6	1/1:229,24,0:25	1/1:187,15,0:17	0/0:0,15,176:8	0/0:0,15,218:8
005_3_59454	sctg_0005_0003	59454	C	T	999	DP=91;VDB=1.084684e-01;RPB=1.452369e-01;AF1=0.5569;AC1=16;DP4=26,6,41,14;MQ=45;FQ=999;PV4=0.6,0.03,3.5e-12,1	GT:PL:GQ	1/1:255,27,0:25	0/0:0,45,255:41	0/1:0,3,50:4	1/1:255,36,0:34	0/1:37,0,44:40	0/0:0,6,91:4	0/1:0,3,43:4	1/1:255,42,0:40	1/1:86,6,0:5	1/1:232,30,0:28	1/1:192,18,0:16	0/0:0,21,241:17	0/0:0,6,100:4
005_3_73908	sctg_0005_0003	73908	T	C	999	DP=82;VDB=3.931047e-02;RPB=-1.649647e-02;AF1=0.1876;G3=0.7857,9.632e-07,0.2143;HWE=0.00162;AC1=5;DP4=29,24,15,9;MQ=48;FQ=999;PV4=0.62,0.18,8.3e-21,1	GT:PL:GQ	0/0:0,24,255:27	0/1:69,6,0:5	0/0:0,30,255:33	0/0:0,12,183:16	0/0:0,9,127:13	1/1:255,57,0:48	0/1:103,9,0:3	0/0:0,12,183:16	0/0:0,6,100:10	0/0:0,9,142:13	0/0:0,12,176:16	0/0:0,6,100:10	0/0:0,30,255:33
005_3_80541	sctg_0005_0003	80541	G	C	999	DP=37;VDB=1.218230e-01;RPB=-8.892378e-01;AF1=0.4207;G3=0.07625,0.9237,3.221e-11;HWE=0.00699;AC1=12;DP4=15,8,13,0;MQ=47;FQ=999;PV4=0.032,1,4.8e-18,1	GT:PL:GQ	0/1:34,0,91:36	0/0:0,12,170:11	0/1:37,0,44:38	0/0:0,3,50:4	0/1:64,0,117:66	0/0:0,3,50:4	0/1:0,0,0:3	0/0:0,3,50:4	1/1:78,6,0:4	0/1:34,0,83:36	0/1:34,0,91:36	0/1:31,0,130:33	0/1:70,0,41:45
005_4_436	sctg_0005_0004	436	A	G	999	DP=62;VDB=3.710789e-03;RPB=-7.637626e-02;AF1=0.2096;AC1=6;DP4=20,25,7,3;MQ=45;FQ=999;PV4=0.18,1,1.1e-13,1	GT:PL:GQ	0/1:24,0,255:21	0/0:0,12,141:15	0/1:93,0,194:90	0/0:0,12,153:15	0/0:0,9,128:12	0/0:0,0,0:4	1/1:90,9,0:3	0/0:0,3,43:7	0/0:0,6,80:9	0/1:23,0,83:20	0/0:0,3,50:7	0/0:0,3,50:7	0/0:0,9,141:12
005_5_115716	sctg_0005_0005	115716	A	G	999	DP=94;VDB=4.140425e-03;RPB=6.425582e-01;AF1=0.6336;G3=0.3066,0.08663,0.6068;HWE=0.00429;AC1=18;DP4=9,22,23,33;MQ=43;FQ=999;PV4=0.35,0.061,1.1e-19,1	GT:PL:GQ	1/1:255,42,0:41	1/1:255,39,0:38	0/0:0,18,229:13	1/1:43,3,0:4	0/0:0,18,251:13	1/1:111,9,0:9	1/1:232,24,0:23	1/1:153,37,22:14	1/1:162,15,0:14	0/1:0,0,0:3	1/1:91,9,0:9	0/0:0,24,255:19	0/0:0,18,247:13
005_5_127885	sctg_0005_0005	127885	T	A	999	DP=41;VDB=1.442403e-03;RPB=-3.250284e+00;AF1=0.5676;G3=0.4546,9.121e-06,0.5454;HWE=0.00832;AC1=16;DP4=6,6,20,6;MQ=39;FQ=999;PV4=0.14,0.007,1.2e-21,0.0004	GT:PL:GQ	1/1:187,42,0:40	0/0:0,15,216:11	0/1:0,0,0:3	1/1:32,3,0:3	0/0:0,6,91:4	0/0:0,6,91:4	0/1:0,3,50:3	1/1:80,9,0:8	1/1:64,6,0:5	1/1:130,15,0:13	1/1:32,3,0:3	0/1:0,0,0:3	0/0:0,6,100:4
005_5_127886	sctg_0005_0005	127886	C	T	999	DP=42;VDB=1.442403e-03;RPB=-3.250284e+00;AF1=0.5676;G3=0.4546,9.121e-06,0.5454;HWE=0.00832;AC1=16;DP4=6,6,20,6;MQ=39;FQ=999;PV4=0.14,0.024,1.2e-21,0.0014	GT:PL:GQ	1/1:187,42,0:40	0/0:0,15,216:11	0/1:0,0,0:3	1/1:32,3,0:3	0/0:0,6,91:4	0/0:0,6,91:4	0/1:0,3,50:3	1/1:80,9,0:8	1/1:64,6,0:5	1/1:130,15,0:13	1/1:32,3,0:3	0/1:0,0,0:3	0/0:0,6,100:4
005_5_46598	sctg_0005_0005	46598	T	G	999	DP=54;VDB=2.673860e-01;RPB=9.038923e-01;AF1=0.9335;AC1=27;DP4=0,1,28,17;MQ=43;FQ=9.12;PV4=0.39,0.24,4.3e-05,1	GT:PL:GQ	1/1:86,6,0:13	1/1:121,9,0:16	1/1:0,0,0:7	1/1:43,3,0:10	1/1:43,3,0:10	1/1:0,0,0:7	1/1:188,18,0:25	1/1:255,45,0:52	1/1:0,0,0:7	1/1:255,36,0:43	1/1:0,0,0:7	1/1:32,3,0:10	0/1:0,3,50:10
005_5_50675	sctg_0005_0005	50675	A	G	999	DP=97;VDB=7.820835e-17;RPB=1.039789e+00;AF1=0.7201;G3=0.2298,0.08351,0.6867;HWE=0.00688;AC1=20;DP4=12,15,24,27;MQ=46;FQ=999;PV4=1,6.6e-07,1.4e-24,1	GT:PL:GQ	1/1:171,15,0:16	1/1:146,12,0:13	0/0:0,15,216:9	1/1:78,6,0:8	1/1:186,15,0:16	1/1:131,12,0:13	1/1:0,0,0:3	1/1:153,15,0:16	1/1:183,18,0:19	1/1:255,45,0:46	1/1:110,9,0:10	0/0:0,27,255:20	0/0:0,33,255:26
005_5_53330	sctg_0005_0005	53330	A	G	999	DP=90;VDB=4.112178e-01;RPB=1.460766e-01;AF1=0.8874;G3=0.1539,5.928e-06,0.846;HWE=0.0231;AC1=25;DP4=3,2,36,30;MQ=44;FQ=170;PV4=1,0.13,1e-06,1	GT:PL:GQ	1/1:247,24,0:30	1/1:255,39,0:44	1/1:0,0,0:6	1/1:157,12,0:18	1/1:86,6,0:12	1/1:222,24,0:30	1/1:21,3,0:9	1/1:255,42,0:47	1/1:121,9,0:15	1/1:255,24,0:30	1/1:64,6,0:12	0/1:0,3,50:9	0/0:0,12,183:3
005_5_54265	sctg_0005_0005	54265	A	G	999	DP=67;VDB=2.691503e-06;RPB=8.637046e-01;AF1=0.504;G3=0.5,7.798e-06,0.5;HWE=0.00179;AC1=14;DP4=7,30,4,26;MQ=46;FQ=999;PV4=0.74,0.0025,4.1e-13,1	GT:PL:GQ	1/1:255,48,0:45	0/0:0,3,50:3	0/1:0,0,0:3	1/1:78,6,0:5	0/0:0,36,255:33	0/0:0,45,255:42	0/0:0,18,247:15	1/1:176,15,0:12	0/1:43,3,0:3	1/1:100,9,0:7	0/1:0,0,0:3	0/0:0,3,50:3	0/0:0,6,85:5
005_5_57702	sctg_0005_0005	57702	G	A	999	DP=55;VDB=4.724546e-02;RPB=8.332399e-01;AF1=0.4939;G3=0.4704,0.1268,0.4028;HWE=0.0342;AC1=14;DP4=6,16,25,8;MQ=46;FQ=999;PV4=0.0007,1,4e-17,1	GT:PL:GQ	1/1:188,15,0:12	0/0:0,6,100:5	0/0:0,3,35:3	1/1:173,15,0:12	0/1:0,0,0:3	0/0:0,3,50:3	0/0:0,12,176:10	1/1:86,6,0:5	1/1:78,6,0:5	0/1:0,0,0:3	1/1:255,51,0:48	0/0:0,9,125:7	0/0:0,18,235:15
005_5_57927	sctg_0005_0005	57927	A	G	999	DP=82;VDB=2.140040e-03;RPB=-1.653069e+00;AF1=0.6806;G3=0.2301,0.09917,0.6707;HWE=0.0161;AC1=19;DP4=13,13,17,30;MQ=46;FQ=999;PV4=0.32,0.099,3e-15,0.4	GT:PL:GQ	1/1:152,12,0:12	1/1:43,3,0:5	0/0:0,18,195:12	1/1:101,12,0:12	1/1:0,0,0:3	1/1:43,3,0:5	1/1:90,9,0:10	1/1:43,3,0:5	1/1:91,9,0:10	1/1:97,9,0:10	1/1:255,72,0:72	0/0:0,30,255:24	0/0:0,24,255:18
005_5_58453	sctg_0005_0005	58453	C	T	999	DP=97;VDB=5.630299e-03;RPB=4.953931e-01;AF1=0.08195;G3=0.9231,7.517e-07,0.07692;HWE=0.00915;AC1=2;DP4=51,27,9,10;MQ=48;FQ=999;PV4=0.19,1,1e-26,1	GT:PL:GQ	0/0:0,24,248:32	0/0:0,27,255:35	0/0:0,6,100:14	0/0:0,15,202:23	0/0:0,0,0:8	0/0:0,21,242:29	0/0:0,6,91:14	0/0:0,18,218:26	0/0:0,12,176:20	0/0:0,24,255:32	1/1:255,57,0:43	0/0:0,39,255:46	0/0:0,33,255:41
005_5_58504	sctg_0005_0005	58504	T	G	999	DP=51;VDB=6.274257e-02;RPB=3.659625e-01;AF1=0.688;G3=0.2727,9.103e-06,0.7273;HWE=0.00809;AC1=19;DP4=9,11,15,13;MQ=45;FQ=999;PV4=0.77,0.11,9e-11,1	GT:PL:GQ	1/1:159,15,0:15	1/1:75,6,0:7	0/1:0,3,50:5	1/1:111,9,0:10	1/1:0,0,0:3	1/1:43,3,0:5	1/1:0,0,0:3	1/1:43,3,0:5	1/1:43,3,0:5	1/1:43,3,0:5	1/1:255,42,0:42	0/0:0,27,255:21	0/0:0,30,255:24
005_5_61190	sctg_0005_0005	61190	G	A	999	DP=86;VDB=2.245227e-02;RPB=9.230845e-02;AF1=0.7191;G3=0.214,0.08448,0.7015;HWE=0.00799;AC1=20;DP4=14,17,30,20;MQ=44;FQ=999;PV4=0.25,0.49,3.2e-15,1	GT:PL:GQ	1/1:64,6,0:8	1/1:147,12,0:13	0/0:0,30,255:23	1/1:187,18,0:19	1/1:132,12,0:13	1/1:255,39,0:40	1/1:151,15,0:16	1/1:43,3,0:5	1/1:91,9,0:10	1/1:32,3,0:5	1/1:255,30,0:31	0/0:0,33,255:26	0/0:0,18,251:11
005_5_8630	sctg_0005_0005	8630	G	A	999	DP=49;VDB=1.086984e-05;AF1=1;AC1=28;DP4=0,0,17,25;MQ=37;FQ=-29.7	GT:PL:GQ	1/1:177,21,0:30	1/1:0,0,0:9	1/1:0,0,0:9	1/1:206,24,0:33	1/1:0,0,0:9	1/1:0,0,0:9	1/1:0,0,0:9	1/1:255,36,0:45	1/1:0,0,0:9	1/1:178,15,0:24	1/1:255,30,0:39	1/1:0,0,0:9	1/1:0,0,0:9
005_5_8749	sctg_0005_0005	8749	A	C	999	DP=71;VDB=1.737263e-01;RPB=6.637087e-02;AF1=0.133;G3=0.8889,6.716e-06,0.1111;HWE=0.0188;AC1=3;DP4=27,20,10,11;MQ=47;FQ=999;PV4=0.6,0.12,1.5e-11,1	GT:PL:GQ	0/0:0,0,0:6	0/0:0,36,255:41	0/0:0,54,255:59	0/0:0,3,43:9	1/1:255,63,0:52	0/0:0,6,85:12	0/0:0,15,172:20	0/0:0,3,43:9	0/0:0,0,0:6	0/0:0,0,0:6	0/0:0,0,0:6	0/0:0,15,194:20	0/0:0,0,0:6
006_1_12309	sctg_0006_0001	12309	A	G	999	DP=50;VDB=4.607284e-11;RPB=-1.105962e+00;AF1=0.5956;AC1=17;DP4=16,9,18,7;MQ=47;FQ=999;PV4=0.76,0.32,0,1	GT:PL:GQ	0/1:200,0,185:99	0/1:19,0,247:24	1/1:86,6,0:6	1/1:43,3,0:4	0/0:0,6,91:4	0/1:59,0,187:64	0/0:0,9,125:6	0/1:70,0,41:42	0/1:37,0,44:40	0/1:37,0,44:40	1/1:78,6,0:6	1/1:121,9,0:8	0/1:0,0,0:3
006_2_13011	sctg_0006_0002	13011	G	A	999	DP=35;VDB=1.189861e-03;RPB=-1.248058e+00;AF1=0.3066;G3=0.75,2.536e-05,0.25;HWE=0.0373;AC1=8;DP4=11,0,18,1;MQ=44;FQ=999;PV4=1,1.3e-07,2.3e-05,0.037	GT:PL:GQ	0/0:0,3,50:5	0/1:60,6,0:4	0/0:0,3,50:5	0/0:0,3,50:5	0/0:0,6,78:8	0/0:0,0,0:3	1/1:243,51,0:44	0/0:0,3,50:5	0/0:0,0,0:3	0/0:0,15,169:16	0/0:0,0,0:3	0/0:0,0,0:3	0/0:0,0,0:3
006_2_13776	sctg_0006_0002	13776	T	C	999	DP=89;VDB=3.368417e-21;RPB=3.464753e+00;AF1=0.6825;G3=0.3333,1.538e-05,0.6667;HWE=0.0203;AC1=19;DP4=4,8,14,32;MQ=44;FQ=999;PV4=1,2.7e-12,4.7e-12,1	GT:PL:GQ	0/1:0,0,0:3	1/1:41,3,0:4	0/1:0,0,0:3	1/1:191,18,0:18	1/1:255,30,0:30	0/1:0,0,0:3	1/1:255,87,0:87	0/1:0,0,0:3	0/1:0,0,0:3	0/0:0,30,255:24	0/1:0,0,0:3	0/0:0,6,100:3	0/1:0,0,0:3
006_4_33284	sctg_0006_0004	33284	C	T	999	DP=61;VDB=2.518171e-02;RPB=3.729209e-02;AF1=0.7445;G3=0.2212,0.09597,0.6829;HWE=0.0227;AC1=21;DP4=1,12,0,45;MQ=45;FQ=999;PV4=0.22,0.013,1.2e-07,1	GT:PL:GQ	1/1:100,12,0:14	1/1:101,9,0:11	1/1:0,0,0:3	1/1:125,15,0:17	0/1:0,6,91:4	1/1:167,18,0:20	1/1:78,6,0:8	1/1:80,9,0:11	1/1:142,15,0:17	1/1:214,39,0:40	1/1:27,6,0:8	0/0:0,15,169:8	0/0:0,15,205:8
006_4_43689	sctg_0006_0004	43689	A	G	999	DP=74;VDB=3.326096e-02;RPB=3.130386e+00;AF1=0.7999;AC1=22;DP4=7,4,32,29;MQ=43;FQ=999;PV4=0.53,0.11,1.9e-06,1	GT:PL:GQ	1/1:139,15,0:18	1/1:255,45,0:48	0/1:34,0,71:43	1/1:69,6,0:9	1/1:137,12,0:15	1/1:78,6,0:9	1/1:131,15,0:18	1/1:157,18,0:21	1/1:123,12,0:15	1/1:75,6,0:9	1/1:202,21,0:24	0/0:0,9,125:3	0/0:0,12,176:5
006_4_60453	sctg_0006_0004	60453	G	A	999	DP=31;VDB=2.035162e-03;RPB=-2.122232e-01;AF1=0.2934;AC1=8;DP4=16,5,5,2;MQ=48;FQ=999;PV4=1,9.5e-05,0,1	GT:PL:GQ	0/1:78,6,0:4	0/0:0,12,165:13	0/0:0,3,50:5	0/1:73,0,41:48	0/0:0,12,175:13	0/0:0,3,50:5	0/0:0,6,91:8	0/0:0,0,0:3	0/1:42,3,0:5	0/1:38,3,0:5	0/0:0,9,111:10	0/0:0,12,183:13	0/0:0,3,50:5
006_4_6720	sctg_0006_0004	6720	C	T	999	DP=99;VDB=3.083683e-02;RPB=-4.449770e-01;AF1=0.6692;G3=0.3571,3.371e-06,0.6429;HWE=0.000379;AC1=19;DP4=24,1,63,6;MQ=45;FQ=999;PV4=0.67,0.026,4.3e-28,1	GT:PL:GQ	1/1:122,9,0:9	1/1:231,66,0:66	0/1:0,3,50:5	1/1:255,45,0:45	0/0:0,18,214:12	1/1:122,9,0:9	1/1:112,9,0:9	1/1:223,42,0:42	1/1:107,9,0:9	1/1:130,12,0:12	1/1:78,6,0:7	0/0:0,36,251:30	0/0:0,12,153:7
006_5_137733	sctg_0006_0005	137733	C	G	999	DP=81;VDB=2.218860e-02;RPB=-6.870300e-01;AF1=0.687;G3=0.3636,5.165e-06,0.6364;HWE=0.00301;AC1=19;DP4=15,0,55,0;MQ=45;FQ=999;PV4=1,0.037,1.8e-16,1	GT:PL:GQ	1/1:220,39,0:39	0/1:0,3,50:5	1/1:0,0,0:3	1/1:43,3,0:5	1/1:0,0,0:3	0/1:0,3,43:5	0/0:0,24,223:18	1/1:187,27,0:27	1/1:131,12,0:12	1/1:217,42,0:42	1/1:150,15,0:15	1/1:0,0,0:3	0/0:0,15,176:9
006_5_190126	sctg_0006_0005	190126	T	C	999	DP=82;VDB=2.191373e-06;RPB=4.969920e-01;AF1=0.2124;G3=0.7857,3.979e-07,0.2143;HWE=0.000695;AC1=6;DP4=47,1,30,1;MQ=47;FQ=999;PV4=1,1,3.2e-17,1	GT:PL:GQ	0/0:0,6,85:9	1/1:255,69,0:60	0/0:0,15,176:18	0/0:0,27,229:30	0/0:0,12,153:15	1/1:107,9,0:3	1/1:145,15,0:7	0/0:0,18,195:21	0/0:0,9,125:12	0/0:0,24,221:27	0/0:0,6,91:9	0/0:0,15,176:18	0/0:0,6,96:9
006_5_238634	sctg_0006_0005	238634	T	C	999	DP=78;VDB=2.477875e-01;RPB=1.529720e+00;AF1=0.7223;G3=0.2858,1.433e-06,0.7142;HWE=0.000728;AC1=20;DP4=7,9,27,31;MQ=44;FQ=999;PV4=1,0.17,1.4e-06,1	GT:PL:GQ	1/1:179,18,0:19	1/1:255,51,0:52	0/1:0,6,80:4	1/1:239,30,0:31	1/1:152,12,0:13	1/1:32,3,0:5	1/1:32,3,0:5	1/1:210,24,0:25	1/1:43,3,0:5	1/1:175,18,0:19	1/1:150,12,0:13	0/0:0,18,240:11	0/0:0,15,207:9
006_5_256321	sctg_0006_0005	256321	C	T	999	DP=86;VDB=5.042682e-04;RPB=-2.466756e+00;AF1=0.7622;AC1=21;DP4=6,6,40,31;MQ=44;FQ=999;PV4=0.76,0.49,2.1e-11,1	GT:PL:GQ	1/1:224,24,0:26	1/1:157,12,0:14	0/0:0,15,211:8	1/1:190,18,0:20	1/1:255,30,0:32	1/1:167,15,0:17	1/1:255,93,0:95	1/1:43,3,0:6	1/1:0,0,0:4	1/1:157,12,0:14	1/1:43,3,0:6	0/1:0,6,85:4	0/1:0,6,90:4
006_5_266564	sctg_0006_0005	266564	T	C	999	DP=86;VDB=2.959416e-04;RPB=5.331639e-02;AF1=0.3137;G3=0.3335,0.6665,1.449e-46;HWE=0.0343;AC1=9;DP4=4,67,0,14;MQ=43;FQ=999;PV4=1,0.45,1,1	GT:PL:GQ	0/1:76,0,173:76	0/0:0,9,107:10	0/1:45,0,170:45	0/0:0,24,187:24	0/0:0,21,176:21	0/0:0,3,50:5	0/0:0,3,49:5	0/1:87,0,133:87	0/1:22,0,149:22	0/0:0,12,157:13	0/1:34,0,61:34	0/1:25,0,136:25	0/1:25,0,136:25
006_5_37816	sctg_0006_0005	37816	T	C	999	DP=64;VDB=2.860714e-03;RPB=1.515903e+00;AF1=0.6375;G3=0.4,7.257e-06,0.6;HWE=0.00535;AC1=18;DP4=6,6,35,12;MQ=45;FQ=999;PV4=0.16,0.037,5.3e-19,0.011	GT:PL:GQ	1/1:109,9,0:9	1/1:187,24,0:23	0/1:0,3,50:4	1/1:255,69,0:68	0/0:0,6,91:3	1/1:43,3,0:4	0/1:0,0,0:3	1/1:255,30,0:29	0/1:0,0,0:3	1/1:78,6,0:6	0/1:0,0,0:3	0/0:0,18,251:13	0/0:0,9,142:5
006_5_39804	sctg_0006_0005	39804	C	T	999	DP=45;VDB=4.082557e-02;RPB=-3.901174e-01;AF1=0.5386;G3=0.5554,1.751e-05,0.4445;HWE=0.0184;AC1=15;DP4=2,6,19,16;MQ=44;FQ=999;PV4=0.24,0.35,2.6e-10,0.38	GT:PL:GQ	0/1:0,0,0:3	1/1:255,24,0:21	0/1:0,3,50:3	1/1:255,63,0:60	0/1:0,3,29:3	0/1:0,0,0:3	0/1:0,0,0:3	1/1:186,15,0:13	0/1:0,0,0:3	1/1:43,3,0:3	0/1:0,0,0:3	0/0:0,9,142:7	0/0:0,6,100:5
006_5_57681	sctg_0006_0005	57681	C	T	999	DP=80;VDB=2.306222e-02;RPB=-8.812529e-01;AF1=0.5568;G3=0.4065,0.09987,0.4936;HWE=0.00959;AC1=16;DP4=13,13,19,28;MQ=45;FQ=999;PV4=0.47,1,8.4e-21,1	GT:PL:GQ	1/1:107,9,0:8	1/1:255,42,0:40	0/0:0,6,91:4	1/1:255,36,0:34	0/0:0,18,234:14	0/1:0,0,0:3	1/1:86,6,0:5	1/1:255,30,0:28	0/1:66,0,27:29	1/1:150,12,0:10	0/0:0,9,125:6	0/0:0,33,255:29	0/0:0,9,135:6
006_5_57847	sctg_0006_0005	57847	A	C	999	DP=91;VDB=2.393935e-04;RPB=-1.520771e+00;AF1=0.7231;G3=0.2727,3.177e-06,0.7273;HWE=0.00119;AC1=20;DP4=12,9,27,30;MQ=45;FQ=999;PV4=0.61,0.5,3.5e-15,1	GT:PL:GQ	1/1:0,0,0:3	1/1:255,57,0:58	0/0:0,9,142:4	1/1:255,51,0:52	1/1:157,12,0:13	1/1:0,0,0:3	1/1:78,6,0:8	1/1:176,15,0:16	1/1:86,6,0:8	1/1:193,18,0:19	1/1:86,6,0:8	0/0:0,36,255:29	0/0:0,18,244:11
006_5_80638	sctg_0006_0005	80638	T	C	999	DP=87;VDB=3.888349e-02;RPB=-7.272990e-01;AF1=0.6741;G3=0.3571,1.101e-06,0.6429;HWE=0.000303;AC1=19;DP4=11,11,31,25;MQ=44;FQ=999;PV4=0.8,0.29,1e-13,1	GT:PL:GQ	1/1:196,18,0:18	1/1:255,42,0:42	0/1:0,6,91:3	1/1:252,27,0:27	0/0:0,15,216:9	1/1:43,3,0:5	1/1:203,18,0:18	1/1:255,27,0:27	1/1:121,9,0:10	1/1:159,15,0:15	1/1:121,9,0:10	0/0:0,30,255:24	0/0:0,9,128:5
006_5_80869	sctg_0006_0005	80869	T	C	999	DP=79;VDB=2.809247e-02;RPB=3.008967e-01;AF1=0.6857;G3=0.3077,5.159e-06,0.6923;HWE=0.00091;AC1=19;DP4=16,5,27,27;MQ=45;FQ=999;PV4=0.067,0.0089,6.6e-26,1	GT:PL:GQ	1/1:152,12,0:12	1/1:255,42,0:42	0/1:0,3,50:5	1/1:255,30,0:30	0/0:0,15,202:9	1/1:32,3,0:5	1/1:107,9,0:10	1/1:255,45,0:45	1/1:86,6,0:7	1/1:150,12,0:12	1/1:43,3,0:5	0/0:0,21,210:15	0/0:0,24,255:18
006_5_83568	sctg_0006_0005	83568	C	T	999	DP=95;VDB=1.112964e-01;RPB=1.425272e-01;AF1=0.7;G3=0.2568,0.1141,0.6291;HWE=0.0328;AC1=20;DP4=10,10,28,41;MQ=44;FQ=999;PV4=0.61,1,1.8e-15,1	GT:PL:GQ	1/1:197,18,0:19	1/1:255,84,0:84	0/0:0,30,255:24	1/1:255,33,0:33	1/1:0,0,0:3	1/1:86,9,0:10	1/1:0,0,0:3	1/1:255,42,0:42	1/1:69,6,0:7	1/1:150,12,0:13	1/1:0,0,0:3	0/0:0,21,255:15	0/1:0,3,50:5
006_5_9919	sctg_0006_0005	9919	G	A	999	DP=92;VDB=4.392391e-01;RPB=-1.386669e+00;AF1=0.8108;AC1=23;DP4=5,2,18,56;MQ=43;FQ=232;PV4=0.018,0.069,3.7e-09,1	GT:PL:GQ	1/1:255,45,0:48	1/1:239,27,0:30	1/1:0,0,0:4	1/1:107,9,0:12	1/1:91,9,0:12	1/1:0,0,0:4	1/1:255,27,0:30	1/1:152,12,0:15	1/1:100,9,0:12	1/1:255,72,0:75	1/1:0,0,0:4	0/1:0,6,91:5	0/0:0,12,175:5
006_6_11593	sctg_0006_0006	11593	C	T	999	DP=78;VDB=7.204713e-02;RPB=4.502595e-01;AF1=0.4574;AC1=13;DP4=18,23,12,20;MQ=47;FQ=999;PV4=0.64,0.17,3e-29,1	GT:PL:GQ	0/1:110,0,38:42	0/0:0,84,255:82	0/0:0,6,96:5	1/1:255,33,0:29	0/0:0,3,50:3	0/1:0,0,0:3	0/1:0,0,0:3	1/1:255,42,0:38	0/1:43,3,0:3	0/1:43,3,0:3	1/1:78,6,0:4	0/0:0,15,218:13	0/0:0,9,142:8
006_6_3071	sctg_0006_0006	3071	A	G	999	DP=50;VDB=7.861064e-02;RPB=-1.019466e+00;AF1=0.4584;G3=0.5008,0.1355,0.3637;HWE=0.0458;AC1=13;DP4=14,12,9,15;MQ=47;FQ=999;PV4=0.27,0.077,1.1e-15,1	GT:PL:GQ	1/1:148,12,0:9	0/0:0,36,255:34	0/0:0,3,50:3	0/1:102,0,38:42	0/0:0,3,50:3	0/0:0,3,50:3	0/1:0,0,0:3	1/1:218,21,0:17	0/1:43,3,0:3	1/1:86,6,0:4	1/1:226,21,0:17	0/0:0,6,100:5	0/0:0,18,244:16
006_6_39916	sctg_0006_0006	39916	C	G	999	DP=90;VDB=1.929141e-06;RPB=9.149855e-02;AF1=0.5934;G3=0.4167,2.597e-06,0.5833;HWE=0.000593;AC1=17;DP4=11,17,30,25;MQ=46;FQ=999;PV4=0.25,0.094,6.4e-21,1	GT:PL:GQ	1/1:255,51,0:49	0/0:0,39,255:34	0/1:0,3,50:4	1/1:255,30,0:28	1/1:43,3,0:4	0/0:0,9,142:6	0/1:0,0,0:3	1/1:255,39,0:37	1/1:86,6,0:6	1/1:248,24,0:23	1/1:134,12,0:11	0/0:0,18,229:14	0/0:0,15,218:11
007_1_264844	sctg_0007_0001	264844	T	A	999	DP=72;VDB=1.887098e-01;RPB=-2.383427e+00;AF1=0.2877;AC1=8;DP4=20,29,3,15;MQ=48;FQ=999;PV4=0.085,0.04,2.6e-11,1	GT:PL:GQ	0/1:18,0,74:17	0/0:61,61,61:3	0/0:0,3,50:5	0/1:108,40,34:4	0/0:0,3,50:5	0/0:0,9,142:10	0/0:34,40,121:8	0/1:31,0,114:30	0/1:65,0,190:64	0/1:78,0,255:77	0/1:95,0,124:94	0/0:0,6,100:8	0/0:0,12,174:13
007_1_317326	sctg_0007_0001	317326	G	A	999	DP=85;VDB=3.398075e-02;RPB=1.819670e+00;AF1=0.2604;G3=0.7273,4.479e-06,0.2727;HWE=0.00147;AC1=7;DP4=23,26,17,12;MQ=47;FQ=999;PV4=0.36,1,1.3e-39,1	GT:PL:GQ	0/0:0,0,0:4	1/1:255,63,0:55	0/0:0,12,153:14	0/0:0,12,176:14	1/1:197,18,0:11	0/1:78,6,0:4	0/0:0,0,0:4	0/0:0,18,239:20	0/0:0,30,255:32	0/0:0,6,63:8	0/0:0,0,0:4	0/0:0,33,255:35	0/0:0,30,255:32
007_1_375845	sctg_0007_0001	375845	G	A	999	DP=90;VDB=2.726247e-01;RPB=1.067535e+00;AF1=0.1779;G3=0.8333,1.939e-06,0.1667;HWE=0.00159;AC1=5;DP4=30,29,20,8;MQ=47;FQ=999;PV4=0.1,0.19,1.4e-17,1	GT:PL:GQ	0/0:0,15,192:19	1/1:255,63,0:53	0/0:0,0,0:5	0/0:0,33,255:37	1/1:225,21,0:12	0/0:0,9,118:13	0/0:0,0,0:5	0/0:0,39,255:43	0/0:0,9,142:13	0/0:0,21,255:25	0/0:0,12,174:16	0/0:0,18,242:22	0/0:0,18,250:22
007_1_377197	sctg_0007_0001	377197	G	A	999	DP=71;VDB=7.071561e-02;RPB=1.666581e+00;AF1=0.2435;G3=0.75,4.755e-06,0.25;HWE=0.00196;AC1=7;DP4=28,16,13,12;MQ=48;FQ=999;PV4=0.45,0.022,1.9e-10,1	GT:PL:GQ	0/0:0,3,50:6	1/1:255,57,0:49	0/0:0,12,162:14	0/0:0,36,255:38	0/0:0,0,0:4	1/1:88,9,0:3	0/0:0,0,0:4	0/0:0,24,255:26	0/0:0,12,151:14	0/0:0,9,141:11	1/1:104,9,0:3	0/0:0,24,255:26	0/0:0,9,124:11
007_1_383758	sctg_0007_0001	383758	G	A	999	DP=81;VDB=6.095614e-06;RPB=3.176551e-01;AF1=0.1316;G3=0.8462,3.649e-06,0.1538;HWE=0.0101;AC1=3;DP4=22,40,3,16;MQ=48;FQ=999;PV4=0.16,2.2e-11,4.1e-17,0.18	GT:PL:GQ	0/0:0,15,202:20	1/1:255,51,0:40	0/0:0,6,91:12	0/0:0,57,255:62	0/1:43,3,0:9	0/0:0,6,100:12	0/0:0,0,0:6	0/0:0,27,255:32	0/0:0,9,125:14	0/0:0,12,153:17	0/0:0,9,141:14	0/0:0,18,251:23	0/0:0,9,142:14
007_1_389216	sctg_0007_0001	389216	C	A	999	DP=83;VDB=2.432705e-02;RPB=1.166726e+00;AF1=0.1971;G3=0.8182,4.715e-06,0.1818;HWE=0.00727;AC1=5;DP4=25,24,20,10;MQ=47;FQ=999;PV4=0.24,0.31,1.8e-15,1	GT:PL:GQ	0/0:0,3,50:7	1/1:255,81,0:72	0/0:0,3,50:7	0/0:0,51,255:54	0/1:121,9,0:3	0/0:0,6,100:10	0/0:0,0,0:5	0/0:0,45,255:48	0/0:0,3,35:7	0/0:0,0,0:5	0/0:0,6,91:10	0/0:0,15,205:18	0/0:0,15,205:18
008_1_17655	sctg_0008_0001	17655	A	C	999	DP=85;VDB=1.215059e-01;RPB=-3.028891e+00;AF1=0.2767;AC1=8;DP4=31,30,0,12;MQ=49;FQ=999;PV4=0.0008,5.3e-09,1.9e-26,0.25	GT:PL:GQ	0/1:75,0,26:33	0/0:0,15,208:16	0/1:22,0,214:21	0/0:0,21,255:22	0/1:45,0,188:44	0/0:0,0,0:3	0/0:0,6,90:8	0/0:0,15,207:16	0/1:47,0,166:46	0/0:0,12,174:13	0/1:55,0,115:54	0/1:15,0,195:14	0/0:0,30,255:31
008_1_50405	sctg_0008_0001	50405	A	G	999	DP=57;VDB=2.595274e-01;RPB=2.914862e+00;AF1=0.1233;G3=0.9091,4.816e-06,0.09091;HWE=0.0198;AC1=3;DP4=7,16,15,11;MQ=47;FQ=999;PV4=0.085,0.014,3.5e-10,1	GT:PL:GQ	0/0:0,12,176:18	0/0:0,0,0:6	0/0:0,3,50:9	0/0:0,6,100:12	0/0:0,12,183:18	0/0:0,3,50:9	0/0:0,3,50:9	0/0:0,0,0:6	0/0:0,3,50:9	0/0:0,6,91:12	1/1:255,78,0:66	0/0:0,0,0:6	0/0:0,9,120:15
008_1_61271	sctg_0008_0001	61271	G	A	999	DP=91;VDB=7.502870e-02;RPB=-1.115972e+00;AF1=0.2406;G3=0.6923,6.811e-06,0.3077;HWE=0.0042;AC1=6;DP4=35,32,9,12;MQ=48;FQ=999;PV4=0.62,1,2e-20,1	GT:PL:GQ	0/0:0,12,183:14	1/1:255,51,0:43	0/0:0,9,125:11	0/0:0,24,255:26	0/1:43,3,0:6	0/1:75,6,0:4	0/1:43,3,0:6	0/0:0,39,255:41	0/0:0,3,50:6	0/0:0,24,255:26	0/0:0,0,0:4	0/0:0,57,255:59	0/0:0,18,251:20
008_1_70080	sctg_0008_0001	70080	A	C	999	DP=95;VDB=8.726883e-04;RPB=-2.926800e+00;AF1=0.3666;G3=0.2152,0.7848,4.648e-13;HWE=0.0112;AC1=10;DP4=40,37,13,0;MQ=49;FQ=999;PV4=0.00057,1,1.4e-37,1	GT:PL:GQ	0/1:50,0,255:51	0/1:14,0,255:15	0/1:13,0,255:14	0/1:25,0,201:26	0/1:0,0,0:3	0/0:0,3,50:4	0/0:0,6,91:7	0/0:0,27,255:26	0/1:62,0,138:63	0/1:67,0,80:68	0/1:37,0,44:37	0/0:0,15,218:15	0/1:31,0,109:32
008_2_108247	sctg_0008_0002	108247	C	T	999	DP=54;VDB=7.443298e-02;RPB=1.802642e+00;AF1=0.1116;AC1=3;DP4=33,14,3,4;MQ=49;FQ=999;PV4=0.2,1,7.5e-08,1	GT:PL:GQ	0/0:0,0,0:7	0/0:0,0,0:7	0/1:215,0,113:99	0/0:0,0,0:7	0/0:0,18,243:24	0/0:0,0,0:7	0/0:0,0,0:7	0/0:0,0,0:7	0/0:0,0,0:7	0/0:0,0,0:7	0/0:0,0,0:7	0/0:0,78,255:84	0/0:0,33,255:39
008_2_110688	sctg_0008_0002	110688	T	A	999	DP=92;VDB=7.317282e-07;RPB=-5.283815e-01;AF1=0.7803;G3=0.2047,0.08548,0.7098;HWE=0.0181;AC1=22;DP4=6,6,42,19;MQ=43;FQ=999;PV4=0.32,1,2.8e-11,1	GT:PL:GQ	1/1:255,39,0:41	1/1:137,12,0:15	0/0:0,12,173:5	1/1:107,9,0:12	1/1:239,24,0:26	1/1:255,24,0:26	1/1:186,18,0:20	1/1:107,9,0:12	1/1:107,9,0:12	1/1:216,21,0:23	1/1:150,12,0:15	0/0:0,15,216:7	0/1:0,6,100:4
008_2_112895	sctg_0008_0002	112895	C	T	999	DP=38;VDB=1.056648e-01;RPB=-4.818189e-01;AF1=0.387;AC1=11;DP4=13,13,6,5;MQ=45;FQ=999;PV4=1,0.073,0.13,1	GT:PL:GQ	0/1:104,0,73:78	0/1:77,0,23:28	0/1:43,3,0:4	1/1:78,6,0:3	0/0:0,3,32:4	0/1:0,0,0:3	0/0:0,3,32:4	0/1:70,0,41:46	0/1:0,0,0:3	0/1:26,0,26:25	0/1:0,0,0:3	0/0:0,36,255:35	0/0:0,18,241:17
008_2_113677	sctg_0008_0002	113677	A	G	999	DP=46;VDB=6.839461e-02;RPB=2.905972e+00;AF1=0.274;AC1=7;DP4=19,17,3,5;MQ=48;FQ=999;PV4=0.7,0.15,9.9e-15,0.27	GT:PL:GQ	0/1:62,0,154:61	0/0:0,6,91:8	0/1:43,3,0:6	0/1:37,0,44:36	0/0:0,3,43:6	0/0:0,3,50:6	0/0:0,0,0:3	0/1:76,0,41:48	0/0:0,3,36:6	0/1:67,0,80:66	0/0:0,0,0:3	0/0:0,54,255:55	0/0:0,12,145:14
008_2_113802	sctg_0008_0002	113802	G	A	999	DP=80;VDB=9.210616e-02;RPB=1.052601e+00;AF1=0.172;AC1=4;DP4=34,32,5,5;MQ=48;FQ=999;PV4=1,1,1.6e-34,1	GT:PL:GQ	0/0:0,9,125:13	0/1:107,0,232:99	0/0:0,15,202:19	0/1:50,0,41:45	0/0:0,12,159:16	0/0:0,0,0:5	0/1:23,0,83:19	0/0:0,12,142:16	0/0:0,0,0:5	0/1:52,0,88:48	0/0:0,18,219:22	0/0:0,63,255:67	0/0:0,18,244:22
008_2_113805	sctg_0008_0002	113805	G	A	999	DP=73;VDB=1.425290e-01;RPB=1.975233e+00;AF1=0.2181;AC1=6;DP4=34,24,5,6;MQ=47;FQ=999;PV4=0.51,0.12,5.9e-29,0.44	GT:PL:GQ	0/0:0,9,125:12	0/1:110,0,217:99	0/0:0,15,202:18	0/1:50,0,41:45	0/1:34,0,91:31	0/0:0,0,0:4	0/1:23,0,83:20	0/0:0,6,100:9	0/0:0,0,0:4	0/1:52,0,88:49	0/0:0,15,204:18	0/0:0,54,255:57	0/0:0,21,255:24
008_2_113950	sctg_0008_0002	113950	A	G	999	DP=34;VDB=1.905616e-02;RPB=3.659625e-01;AF1=0.3069;AC1=8;DP4=10,11,3,5;MQ=46;FQ=999;PV4=0.7,0.0011,9.5e-34,1	GT:PL:GQ	0/1:32,3,0:5	0/1:46,0,136:45	0/1:64,6,0:3	0/0:0,0,0:3	0/0:0,6,91:8	0/1:26,0,44:25	0/1:50,0,41:45	0/0:0,6,100:8	0/0:0,0,0:3	0/0:0,6,100:8	0/0:0,3,50:5	0/0:0,15,205:16	0/0:0,0,0:3
008_2_113955	sctg_0008_0002	113955	G	A	999	DP=40;VDB=1.541336e-02;RPB=4.931207e-01;AF1=0.436;AC1=12;DP4=13,11,6,7;MQ=47;FQ=999;PV4=0.74,2.2e-06,4.8e-08,1	GT:PL:GQ	0/1:32,3,0:4	0/1:46,0,160:48	1/1:79,9,0:6	1/1:34,6,0:4	0/0:0,6,91:6	0/1:26,0,44:28	0/1:50,0,41:44	0/1:9,0,77:11	0/1:0,0,0:3	0/0:0,9,141:8	0/0:0,6,91:6	0/0:0,18,228:16	0/1:0,0,0:3
008_2_114062	sctg_0008_0002	114062	C	T	999	DP=86;VDB=3.087388e-05;RPB=-4.849286e-01;AF1=0.508;AC1=14;DP4=18,17,16,29;MQ=43;FQ=999;PV4=0.18,1.2e-05,9e-16,1	GT:PL:GQ	1/1:58,6,0:5	0/1:94,0,148:97	0/1:80,0,35:38	1/1:155,21,0:18	0/1:26,0,44:29	0/1:26,0,83:29	0/1:55,0,41:44	0/1:102,0,32:35	1/1:32,3,0:3	0/1:174,0,63:66	0/1:92,0,32:35	0/0:0,48,255:45	0/0:0,15,205:12
008_2_114068	sctg_0008_0002	114068	A	C	999	DP=80;VDB=6.858665e-03;RPB=-1.856706e+00;AF1=0.4891;AC1=14;DP4=15,17,9,24;MQ=43;FQ=999;PV4=0.13,0.2,1e-20,1	GT:PL:GQ	1/1:68,9,0:7	0/1:70,0,137:73	0/1:69,0,38:41	1/1:117,12,0:9	0/1:36,0,41:38	0/0:0,3,34:3	0/1:55,0,23:26	0/1:102,0,16:19	0/1:32,3,0:3	0/1:139,0,59:62	0/1:57,0,38:41	0/0:0,39,255:36	0/0:0,18,242:15
008_2_131624	sctg_0008_0002	131624	G	A	999	DP=95;VDB=1.158723e-02;RPB=7.758338e-01;AF1=0.6747;G3=0.2911,0.103,0.6059;HWE=0.0197;AC1=19;DP4=11,7,23,35;MQ=44;FQ=999;PV4=0.17,0.28,9.2e-17,1	GT:PL:GQ	1/1:150,12,0:12	1/1:255,51,0:51	0/1:0,3,43:5	1/1:122,12,0:12	0/0:0,9,125:5	1/1:147,12,0:12	1/1:32,3,0:5	1/1:255,27,0:27	1/1:78,6,0:7	1/1:239,27,0:27	1/1:0,0,0:3	0/0:0,12,176:7	0/0:0,27,255:21
008_2_13723	sctg_0008_0002	13723	G	A	999	DP=76;VDB=1.837944e-01;RPB=2.886844e+00;AF1=0.7671;G3=0.2503,7.49e-06,0.7496;HWE=0.0059;AC1=22;DP4=9,4,27,24;MQ=45;FQ=999;PV4=0.36,0.3,4.7e-07,1	GT:PL:GQ	1/1:167,18,0:20	1/1:255,63,0:65	1/1:121,9,0:11	1/1:43,3,0:6	1/1:57,6,0:8	1/1:121,9,0:11	1/1:96,9,0:11	1/1:251,33,0:35	1/1:19,3,0:6	1/1:0,0,0:4	1/1:0,0,0:4	0/0:0,27,255:19	0/0:0,9,142:4
008_2_14772	sctg_0008_0002	14772	A	G	999	DP=99;VDB=5.078362e-03;RPB=6.496795e-01;AF1=0.7081;G3=0.2284,0.09051,0.6811;HWE=0.0132;AC1=20;DP4=16,7,30,34;MQ=44;FQ=999;PV4=0.088,0.028,3.9e-09,0.45	GT:PL:GQ	1/1:255,33,0:34	1/1:255,57,0:58	1/1:32,3,0:5	1/1:255,33,0:34	0/0:0,18,247:12	1/1:64,6,0:8	1/1:116,9,0:10	1/1:255,30,0:31	1/1:138,12,0:13	1/1:0,0,0:3	1/1:43,3,0:5	0/0:0,36,255:29	0/0:0,12,175:6
008_2_16009	sctg_0008_0002	16009	G	A	999	DP=90;VDB=3.428880e-03;RPB=4.481143e-01;AF1=0.719;G3=0.206,0.1641,0.6299;HWE=0.0498;AC1=20;DP4=2,18,18,44;MQ=45;FQ=999;PV4=0.13,0.058,2.3e-60,1	GT:PL:GQ	1/1:243,24,0:25	1/1:255,51,0:52	0/1:25,0,161:32	1/1:250,24,0:25	0/0:0,12,176:6	1/1:86,6,0:8	1/1:151,15,0:16	1/1:255,30,0:31	1/1:106,9,0:10	1/1:78,6,0:8	1/1:150,12,0:13	0/0:0,15,176:9	0/0:0,12,153:6
008_2_31039	sctg_0008_0002	31039	A	G	999	DP=65;VDB=2.901458e-01;RPB=-1.466447e+00;AF1=0.8275;AC1=24;DP4=9,5,27,15;MQ=45;FQ=999;PV4=1,0.076,5.6e-14,0.25	GT:PL:GQ	1/1:241,21,0:25	1/1:43,3,0:7	1/1:43,3,0:7	1/1:121,9,0:13	1/1:43,3,0:7	1/1:83,9,0:13	1/1:78,6,0:10	1/1:86,6,0:10	1/1:180,21,0:25	1/1:247,24,0:28	1/1:121,9,0:13	0/1:34,0,91:44	0/0:0,24,255:15
008_2_33982	sctg_0008_0002	33982	G	A	999	DP=52;VDB=3.048733e-01;RPB=1.007491e-01;AF1=0.9288;AC1=26;DP4=0,2,21,14;MQ=44;FQ=41.9;PV4=0.18,0.21,3.7e-05,0.095	GT:PL:GQ	1/1:152,12,0:18	1/1:102,9,0:16	1/1:20,3,0:10	1/1:86,6,0:13	0/1:67,0,80:73	1/1:0,0,0:7	1/1:237,21,0:27	1/1:255,42,0:48	1/1:0,0,0:7	1/1:43,3,0:10	1/1:43,3,0:10	1/1:0,0,0:7	1/1:0,0,0:7
008_2_34322	sctg_0008_0002	34322	T	C	999	DP=91;VDB=7.068291e-29;RPB=6.081855e-01;AF1=0.776;AC1=22;DP4=11,6,36,37;MQ=44;FQ=999;PV4=0.29,1,5.5e-25,1	GT:PL:GQ	0/1:67,0,74:70	0/1:255,0,5:5	1/1:150,12,0:14	0/1:182,0,76:74	1/1:43,3,0:6	1/1:0,0,0:4	1/1:255,51,0:53	0/1:255,0,255:99	1/1:0,0,0:4	1/1:255,42,0:44	1/1:0,0,0:4	1/1:0,0,0:4	1/1:78,6,0:9
008_2_42627	sctg_0008_0002	42627	C	T	999	DP=100;VDB=3.583059e-04;RPB=-8.226231e-01;AF1=0.6922;G3=0.2887,0.07165,0.6396;HWE=0.00378;AC1=19;DP4=14,14,43,23;MQ=45;FQ=999;PV4=0.25,0.38,2.8e-26,1	GT:PL:GQ	1/1:235,21,0:21	1/1:179,18,0:19	0/0:0,18,224:12	1/1:255,63,0:63	0/1:0,6,90:3	1/1:112,9,0:10	1/1:233,21,0:21	1/1:227,30,0:30	1/1:149,12,0:13	1/1:84,9,0:10	1/1:157,12,0:13	0/0:0,30,255:24	0/0:0,15,218:9
008_2_4967	sctg_0008_0002	4967	G	C	999	DP=54;VDB=4.134705e-03;RPB=8.508410e-01;AF1=0.3747;AC1=10;DP4=2,32,1,19;MQ=39;FQ=999;PV4=1,0.015,1,1	GT:PL:GQ	0/1:200,0,128:99	0/0:0,6,91:7	0/1:13,0,170:14	0/1:20,3,0:4	0/1:0,0,0:3	0/0:0,6,36:7	0/1:0,0,0:3	0/1:20,3,0:4	0/1:0,0,0:3	1/1:176,24,0:19	0/0:0,30,255:29	0/0:0,6,36:7	0/0:0,9,79:9
008_2_52681	sctg_0008_0002	52681	C	T	999	DP=30;VDB=7.455294e-03;RPB=8.371579e-01;AF1=0.7534;G3=0.2857,2.254e-05,0.7143;HWE=0.0466;AC1=21;DP4=3,2,13,11;MQ=44;FQ=171;PV4=1,0.37,0,1	GT:PL:GQ	1/1:86,6,0:8	1/1:255,39,0:40	1/1:0,0,0:3	1/1:176,15,0:16	1/1:0,0,0:3	1/1:0,0,0:3	1/1:0,0,0:3	1/1:107,9,0:10	1/1:43,3,0:5	1/1:0,0,0:3	1/1:0,0,0:3	0/0:0,12,175:6	0/1:0,3,50:5
008_2_54051	sctg_0008_0002	54051	C	T	999	DP=32;VDB=2.154365e-01;RPB=2.325000e+00;AF1=0.6736;G3=0.375,3.195e-05,0.625;HWE=0.0466;AC1=19;DP4=4,2,13,12;MQ=45;FQ=999;PV4=0.66,0.064,4.8e-05,0.11	GT:PL:GQ	1/1:212,18,0:18	1/1:255,42,0:41	0/1:0,0,0:3	0/1:0,0,0:3	0/1:0,0,0:3	0/1:0,0,0:3	0/1:0,0,0:3	1/1:100,9,0:9	1/1:43,3,0:4	1/1:43,3,0:4	0/1:0,0,0:3	0/0:0,12,183:7	0/1:0,3,50:4
008_2_54211	sctg_0008_0002	54211	G	A	999	DP=36;VDB=7.586167e-03;AF1=1;AC1=28;DP4=0,0,8,19;MQ=43;FQ=-30.2	GT:PL:GQ	1/1:43,3,0:13	1/1:255,30,0:40	1/1:0,0,0:10	1/1:175,15,0:25	1/1:0,0,0:10	1/1:78,6,0:16	1/1:43,3,0:13	1/1:148,15,0:25	1/1:0,0,0:10	1/1:0,0,0:10	1/1:107,9,0:19	1/1:0,0,0:10	1/1:0,0,0:10
008_2_55085	sctg_0008_0002	55085	A	T	999	DP=53;VDB=1.091441e-02;RPB=-1.552498e+00;AF1=0.8982;G3=0.1,4.48e-06,0.9;HWE=0.0286;AC1=25;DP4=3,2,25,18;MQ=44;FQ=160;PV4=1,0.3,4.8e-05,1	GT:PL:GQ	1/1:99,9,0:14	1/1:255,45,0:50	1/1:0,0,0:6	1/1:255,27,0:32	1/1:0,0,0:6	1/1:75,6,0:12	1/1:43,3,0:9	1/1:255,24,0:29	1/1:78,6,0:12	1/1:0,0,0:6	1/1:43,3,0:9	0/0:0,15,211:5	1/1:0,0,0:6
008_2_55139	sctg_0008_0002	55139	T	C	999	DP=53;VDB=1.793445e-01;RPB=-2.019903e+00;AF1=0.7932;G3=0.2223,1.495e-05,0.7777;HWE=0.0283;AC1=22;DP4=4,3,17,21;MQ=39;FQ=999;PV4=0.69,0.1,1.9e-07,1	GT:PL:GQ	1/1:75,9,0:11	1/1:255,63,0:65	1/1:0,0,0:4	1/1:151,15,0:17	1/1:32,3,0:6	1/1:0,0,0:4	1/1:40,6,0:9	1/1:128,15,0:17	1/1:0,0,0:4	1/1:0,0,0:4	1/1:32,3,0:6	0/0:0,18,233:10	1/1:0,0,0:4
008_2_55151	sctg_0008_0002	55151	A	G	999	DP=48;VDB=6.274671e-03;RPB=-5.055543e-01;AF1=0.7562;G3=0.3,1.651e-05,0.7;HWE=0.0292;AC1=21;DP4=4,2,19,21;MQ=39;FQ=999;PV4=0.67,1,8.5e-08,1	GT:PL:GQ	1/1:58,6,0:8	1/1:255,54,0:55	1/1:0,0,0:3	1/1:239,24,0:25	1/1:32,3,0:6	1/1:0,0,0:3	1/1:73,6,0:8	1/1:204,21,0:22	1/1:0,0,0:3	1/1:0,0,0:3	1/1:75,6,0:8	0/0:0,12,183:6	0/1:0,3,50:6
008_2_55304	sctg_0008_0002	55304	C	T	999	DP=45;VDB=2.123969e-01;RPB=-3.026138e-02;AF1=0.8617;AC1=25;DP4=1,1,13,26;MQ=43;FQ=44.8;PV4=1,0.31,2.1e-06,1	GT:PL:GQ	1/1:190,18,0:22	1/1:255,60,0:64	0/1:37,0,44:39	1/1:157,12,0:16	1/1:0,0,0:5	1/1:0,0,0:5	1/1:86,6,0:10	1/1:122,9,0:13	1/1:78,6,0:10	1/1:43,3,0:8	1/1:0,0,0:5	0/1:0,3,50:8	1/1:0,0,0:5
008_2_55600	sctg_0008_0002	55600	C	T	999	DP=52;VDB=1.169982e-01;RPB=1.936492e-01;AF1=0.6945;G3=0.3342,1.871e-05,0.6658;HWE=0.0173;AC1=20;DP4=4,5,16,24;MQ=45;FQ=999;PV4=1,0.2,9.4e-08,0.15	GT:PL:GQ	1/1:122,9,0:10	1/1:255,78,0:78	1/1:0,0,0:3	1/1:123,12,0:12	0/1:0,6,100:3	1/1:0,0,0:3	1/1:43,3,0:5	1/1:145,15,0:15	1/1:0,0,0:3	1/1:0,0,0:3	1/1:18,3,0:5	0/0:0,18,238:12	0/1:0,3,50:5
008_2_55939	sctg_0008_0002	55939	G	A	999	DP=67;VDB=3.177348e-01;RPB=-1.940676e+00;AF1=0.7314;AC1=21;DP4=2,4,24,16;MQ=44;FQ=999;PV4=0.38,0.032,6e-06,0.063	GT:PL:GQ	1/1:86,6,0:8	1/1:255,66,0:67	0/1:0,3,50:5	1/1:241,21,0:22	1/1:0,0,0:3	1/1:43,3,0:5	1/1:0,0,0:3	1/1:212,21,0:22	1/1:0,0,0:3	1/1:0,0,0:3	1/1:0,0,0:3	0/0:0,9,142:4	1/1:0,0,0:3
008_2_56013	sctg_0008_0002	56013	C	T	999	DP=39;VDB=1.675691e-01;RPB=1.139513e+00;AF1=0.8222;AC1=23;DP4=0,2,18,16;MQ=43;FQ=50.3;PV4=0.49,0.23,0.021,0.4	GT:PL:GQ	1/1:58,6,0:9	1/1:255,60,0:62	0/1:0,3,50:7	1/1:157,12,0:15	1/1:0,0,0:4	1/1:0,0,0:4	1/1:18,3,0:7	1/1:198,18,0:21	1/1:0,0,0:4	1/1:18,3,0:7	1/1:0,0,0:4	0/1:0,3,50:7	1/1:0,0,0:4
008_2_56575	sctg_0008_0002	56575	G	A	999	DP=81;VDB=2.657372e-02;RPB=1.022845e+00;AF1=0.7884;AC1=22;DP4=5,5,27,40;MQ=43;FQ=999;PV4=0.73,0.29,1.2e-08,1	GT:PL:GQ	1/1:178,15,0:17	1/1:255,66,0:68	1/1:0,0,0:4	1/1:243,24,0:26	1/1:0,0,0:4	1/1:147,12,0:15	1/1:132,12,0:15	1/1:255,54,0:56	1/1:43,3,0:6	1/1:136,12,0:15	1/1:0,0,0:4	0/0:0,15,218:7	0/0:0,9,142:3
008_2_56603	sctg_0008_0002	56603	A	G	999	DP=79;VDB=4.908699e-02;RPB=-8.439925e-02;AF1=0.711;AC1=20;DP4=6,7,27,29;MQ=43;FQ=999;PV4=1,0.45,2.1e-10,1	GT:PL:GQ	1/1:133,12,0:13	1/1:255,75,0:76	0/1:0,3,50:5	1/1:207,18,0:19	1/1:186,15,0:16	1/1:32,3,0:5	1/1:43,3,0:5	1/1:255,30,0:31	1/1:0,0,0:3	0/1:73,0,41:40	1/1:43,3,0:5	0/0:0,24,255:17	0/1:0,3,50:5
008_2_56934	sctg_0008_0002	56934	T	C	999	DP=79;VDB=2.634068e-01;RPB=9.604548e-01;AF1=0.7808;G3=0.2857,7.443e-06,0.7143;HWE=0.0127;AC1=22;DP4=4,3,34,33;MQ=44;FQ=999;PV4=1,0.35,6.4e-11,1	GT:PL:GQ	1/1:241,21,0:23	1/1:255,69,0:71	0/1:0,3,50:6	1/1:255,24,0:26	1/1:32,3,0:6	1/1:187,15,0:17	1/1:43,3,0:6	1/1:255,45,0:47	1/1:115,9,0:12	1/1:102,9,0:12	1/1:43,3,0:6	0/0:0,9,132:3	0/1:0,3,50:6
008_2_7011	sctg_0008_0002	7011	T	C	999	DP=81;VDB=2.184470e-04;RPB=2.479225e+00;AF1=0.3812;AC1=11;DP4=24,27,14,16;MQ=46;FQ=999;PV4=1,1,3e-18,1	GT:PL:GQ	0/1:38,0,255:39	0/0:0,12,152:12	0/1:0,0,0:3	0/1:188,0,29:34	0/1:0,0,0:3	0/1:0,0,0:3	0/0:0,15,214:14	0/1:43,3,0:4	0/1:148,0,104:99	0/1:108,0,165:99	0/1:186,0,255:99	0/1:0,0,0:3	0/0:0,9,128:9
008_2_7058	sctg_0008_0002	7058	G	A	999	DP=99;VDB=5.423537e-03;RPB=-1.142000e+00;AF1=0.5965;AC1=17;DP4=17,18,27,30;MQ=43;FQ=999;PV4=1,1,1,1	GT:PL:GQ	0/1:255,0,46:47	0/1:0,0,0:3	0/1:70,0,23:24	0/1:46,0,34:35	0/1:0,0,0:3	1/1:86,6,0:6	1/1:180,18,0:17	1/1:115,9,0:8	0/1:213,1,0:3	0/1:162,0,11:13	0/1:127,0,106:99	0/1:0,0,0:3	0/0:0,33,255:28
008_2_7366	sctg_0008_0002	7366	A	G	999	DP=98;VDB=1.708135e-01;RPB=2.663537e+00;AF1=0.2578;AC1=7;DP4=22,55,4,11;MQ=48;FQ=999;PV4=1,0.043,1.2e-15,1	GT:PL:GQ	0/0:0,42,255:44	0/0:0,18,224:20	0/1:14,0,129:13	0/0:0,6,100:8	0/0:0,0,0:4	0/0:0,9,120:11	0/0:0,24,255:26	0/1:59,0,191:57	0/1:34,0,91:32	0/1:90,0,112:88	0/1:135,0,152:99	0/0:0,0,0:4	0/0:0,33,255:35
008_2_7443	sctg_0008_0002	7443	A	G	999	DP=80;VDB=1.053822e-04;RPB=3.997012e+00;AF1=0.376;G3=0.2081,0.7919,2.843e-10;HWE=0.0171;AC1=10;DP4=10,34,0,31;MQ=47;FQ=999;PV4=0.0041,0.03,5.1e-18,1	GT:PL:GQ	0/1:87,0,183:88	0/0:0,9,118:9	0/1:74,0,255:75	0/1:70,0,41:46	0/1:0,0,0:3	0/1:0,0,0:3	0/0:0,12,163:12	0/1:101,0,156:99	0/1:70,0,41:46	0/1:163,0,193:99	0/1:125,0,78:83	0/1:0,0,0:3	0/0:0,12,153:12
008_2_8551	sctg_0008_0002	8551	G	T	999	DP=93;VDB=3.647591e-01;RPB=-9.964260e-01;AF1=0.6722;G3=0.2302,0.1684,0.6013;HWE=0.0364;AC1=19;DP4=32,1,51,1;MQ=46;FQ=999;PV4=1,0.063,1.5e-15,1	GT:PL:GQ	1/1:208,42,0:42	1/1:0,0,0:3	0/0:0,42,255:36	1/1:131,15,0:15	1/1:155,18,0:18	1/1:107,9,0:10	1/1:203,21,0:21	1/1:70,6,0:7	1/1:56,6,0:7	0/1:70,0,37:37	1/1:171,21,0:21	0/0:0,27,255:21	0/0:0,21,199:15
008_2_88144	sctg_0008_0002	88144	G	A	999	DP=89;VDB=4.359266e-01;RPB=-2.754315e+00;AF1=0.864;G3=0.1538,9.878e-07,0.8462;HWE=0.00297;AC1=24;DP4=3,6,45,25;MQ=44;FQ=323;PV4=0.14,0.066,5e-10,1	GT:PL:GQ	1/1:255,36,0:41	1/1:255,42,0:47	1/1:215,24,0:29	1/1:189,18,0:23	1/1:78,6,0:11	1/1:253,24,0:29	1/1:143,12,0:17	1/1:228,24,0:29	1/1:86,6,0:11	1/1:76,6,0:11	1/1:132,12,0:17	0/0:0,12,176:4	0/0:0,15,218:6
008_2_90146	sctg_0008_0002	90146	G	A	999	DP=70;VDB=2.205910e-01;RPB=2.985367e+00;AF1=0.844;AC1=24;DP4=2,4,18,39;MQ=43;FQ=176;PV4=1,1,2e-10,1	GT:PL:GQ	1/1:197,18,0:22	1/1:255,33,0:37	1/1:255,42,0:46	1/1:204,18,0:22	0/1:0,3,36:8	1/1:43,3,0:8	1/1:86,6,0:10	1/1:250,24,0:28	1/1:107,9,0:13	1/1:147,12,0:16	1/1:43,3,0:8	1/1:0,0,0:5	0/1:0,9,142:4
008_2_91254	sctg_0008_0002	91254	A	G	999	DP=96;VDB=6.408343e-02;RPB=3.783937e-01;AF1=0.7843;G3=0.2023,0.08995,0.7077;HWE=0.026;AC1=22;DP4=8,4,39,38;MQ=44;FQ=999;PV4=0.36,0.11,1e-13,1	GT:PL:GQ	1/1:255,39,0:41	1/1:255,30,0:32	1/1:255,30,0:32	1/1:152,12,0:15	0/1:0,6,100:4	1/1:162,15,0:18	1/1:43,3,0:7	1/1:255,39,0:41	1/1:255,33,0:35	1/1:121,9,0:12	1/1:186,15,0:18	0/0:0,15,202:7	0/0:0,9,135:3
008_2_91334	sctg_0008_0002	91334	G	A	999	DP=99;VDB=5.967226e-03;RPB=9.209109e-01;AF1=0.7894;G3=0.25,3.153e-06,0.75;HWE=0.0018;AC1=22;DP4=4,9,24,46;MQ=44;FQ=999;PV4=1,0.036,1.7e-10,0.028	GT:PL:GQ	1/1:255,33,0:35	1/1:255,27,0:29	1/1:255,33,0:35	1/1:250,24,0:26	0/1:0,6,91:4	1/1:0,0,0:4	1/1:0,0,0:4	1/1:255,45,0:47	1/1:143,12,0:15	1/1:107,9,0:12	1/1:197,21,0:23	0/0:0,24,255:16	0/0:0,9,125:3
008_2_93633	sctg_0008_0002	93633	G	A	999	DP=79;VDB=2.497518e-12;RPB=-6.152338e-01;AF1=0.7616;G3=0.2308,2.619e-06,0.7692;HWE=0.00136;AC1=22;DP4=14,22,8,35;MQ=45;FQ=999;PV4=0.076,1,3.9e-18,1	GT:PL:GQ	1/1:161,18,0:20	1/1:100,9,0:11	1/1:165,15,0:17	1/1:107,9,0:11	1/1:255,39,0:41	1/1:78,6,0:8	1/1:80,6,0:8	1/1:43,3,0:6	1/1:69,6,0:8	1/1:0,0,0:4	1/1:159,15,0:17	0/0:0,24,255:16	0/0:0,36,255:28
008_4_35597	sctg_0008_0004	35597	G	A	999	DP=81;VDB=2.042992e-08;RPB=5.702919e+00;AF1=0.6469;G3=0.3636,2.904e-06,0.6364;HWE=0.000609;AC1=18;DP4=3,25,11,39;MQ=46;FQ=999;PV4=0.36,0.00034,2.8e-82,0.0023	GT:PL:GQ	1/1:250,30,0:29	1/1:151,15,0:15	0/0:0,30,242:25	1/1:255,54,0:53	0/0:0,36,255:31	1/1:122,9,0:9	1/1:133,12,0:12	1/1:255,24,0:23	0/1:0,0,0:3	0/1:0,0,0:3	1/1:78,6,0:7	0/0:0,12,174:7	0/0:0,6,91:3
008_4_35638	sctg_0008_0004	35638	A	G	999	DP=85;VDB=2.316604e-10;RPB=-6.201673e+00;AF1=0.6251;G3=0.3334,1.968e-06,0.6666;HWE=0.000698;AC1=18;DP4=18,14,15,31;MQ=41;FQ=999;PV4=0.062,0.21,1e-55,0.083	GT:PL:GQ	1/1:160,18,0:17	1/1:219,33,0:32	0/0:0,36,255:31	1/1:255,54,0:53	0/0:0,27,255:22	1/1:32,3,0:4	1/1:32,3,0:4	1/1:131,15,0:14	0/1:0,0,0:3	1/1:80,9,0:9	1/1:32,3,0:4	0/0:0,24,255:19	0/0:0,9,142:5
008_4_36246	sctg_0008_0004	36246	T	A	999	DP=64;VDB=4.254722e-03;RPB=3.160290e+00;AF1=0.5456;G3=0.3641,8.131e-06,0.6358;HWE=0.00341;AC1=15;DP4=14,10,7,16;MQ=42;FQ=999;PV4=0.08,1,9.1e-26,1	GT:PL:GQ	0/1:0,0,0:3	1/1:90,9,0:7	0/0:0,18,248:15	1/1:227,42,0:40	0/0:0,24,255:20	1/1:32,3,0:3	1/1:21,3,0:3	1/1:64,6,0:5	1/1:32,3,0:3	0/1:0,0,0:3	0/1:0,0,0:3	0/0:0,21,248:18	0/0:0,9,141:7
008_4_36250	sctg_0008_0004	36250	A	G	999	DP=69;VDB=2.511445e-03;RPB=3.302012e+00;AF1=0.5155;G3=0.4001,9.944e-06,0.5999;HWE=0.00409;AC1=14;DP4=13,12,6,17;MQ=42;FQ=999;PV4=0.083,0.068,3.2e-33,1	GT:PL:GQ	0/1:0,0,0:3	1/1:90,9,0:7	0/0:0,18,251:15	1/1:224,45,0:42	0/0:0,30,255:27	0/1:32,3,0:3	0/1:0,0,0:3	1/1:64,6,0:5	0/1:32,3,0:3	0/1:0,0,0:3	0/1:0,0,0:3	0/0:0,18,239:15	0/0:0,9,141:7
008_5_288	sctg_0008_0005	288	G	A	999	DP=88;VDB=1.297018e-12;RPB=-2.772781e-01;AF1=0.8012;G3=0.1523,0.08617,0.7615;HWE=0.0244;AC1=23;DP4=4,10,15,53;MQ=44;FQ=999;PV4=0.73,0.36,1.7e-24,1	GT:PL:GQ	1/1:250,24,0:27	1/1:43,3,0:7	1/1:255,45,0:48	1/1:131,12,0:15	1/1:150,12,0:15	1/1:212,18,0:21	1/1:121,9,0:12	1/1:145,15,0:18	1/1:122,9,0:12	1/1:0,0,0:4	1/1:255,48,0:51	0/0:0,24,255:15	0/0:0,15,218:7
008_5_33717	sctg_0008_0005	33717	G	A	999	DP=67;VDB=5.907358e-05;RPB=-1.591680e+00;AF1=0.8949;AC1=25;DP4=5,4,22,28;MQ=42;FQ=999;PV4=0.72,1,9.5e-08,1	GT:PL:GQ	1/1:78,6,0:12	1/1:111,9,0:15	1/1:43,3,0:9	1/1:255,42,0:48	1/1:86,6,0:12	1/1:43,3,0:9	1/1:0,0,0:6	1/1:255,33,0:39	1/1:175,18,0:24	1/1:139,15,0:21	1/1:69,6,0:12	0/1:0,3,50:9	1/1:0,0,0:6
008_5_34510	sctg_0008_0005	34510	T	G	999	DP=93;VDB=4.260982e-06;RPB=-6.886470e-01;AF1=0.8259;AC1=23;DP4=15,13,25,30;MQ=45;FQ=999;PV4=0.5,1,2.3e-31,1	GT:PL:GQ	1/1:78,6,0:10	1/1:122,9,0:13	1/1:121,9,0:13	1/1:228,21,0:25	1/1:122,9,0:13	1/1:78,6,0:10	1/1:43,3,0:7	1/1:255,39,0:43	1/1:107,9,0:13	1/1:122,9,0:13	1/1:233,21,0:25	0/0:0,12,135:4	0/0:0,12,181:4
008_5_34706	sctg_0008_0005	34706	T	C	999	DP=42;VDB=4.627427e-02;RPB=-2.368421e+00;AF1=0.5928;AC1=17;DP4=10,14,3,14;MQ=45;FQ=999;PV4=0.17,1,1.3e-11,1	GT:PL:GQ	1/1:43,3,0:4	0/1:0,0,0:3	0/1:0,0,0:3	1/1:137,12,0:11	0/0:0,15,184:11	1/1:32,3,0:4	0/1:0,0,0:3	1/1:86,6,0:6	1/1:117,12,0:11	0/1:37,0,44:40	1/1:80,9,0:8	0/0:0,6,100:4	0/0:0,24,255:20
008_5_35547	sctg_0008_0005	35547	C	T	999	DP=71;VDB=5.286760e-09;RPB=-9.520991e-01;AF1=0.5531;AC1=15;DP4=4,14,10,24;MQ=46;FQ=999;PV4=0.75,1e-05,1.1e-15,1	GT:PL:GQ	0/1:152,0,56:58	0/1:0,0,0:3	0/0:0,18,229:14	0/1:169,0,29:31	1/1:152,15,0:13	0/1:0,0,0:3	0/1:0,0,0:3	1/1:219,21,0:19	1/1:33,3,0:3	1/1:117,12,0:10	1/1:162,18,0:16	0/0:0,6,91:4	0/0:0,12,183:9
008_5_68231	sctg_0008_0005	68231	T	C	999	DP=61;VDB=9.711494e-02;RPB=-4.654747e-01;AF1=0.186;G3=0.8333,1.498e-05,0.1667;HWE=0.0264;AC1=5;DP4=20,6,16,2;MQ=44;FQ=999;PV4=0.44,0.072,6.7e-15,1	GT:PL:GQ	0/0:0,0,0:5	0/0:0,0,0:5	1/1:240,54,0:44	0/0:0,0,0:5	0/0:0,12,149:16	0/0:0,0,0:5	0/0:0,0,0:5	0/0:0,0,0:5	0/0:0,0,0:5	0/0:0,0,0:5	0/0:0,3,36:8	0/0:0,24,255:28	0/0:0,24,255:28
008_5_68240	sctg_0008_0005	68240	A	G	999	DP=75;VDB=5.604065e-04;RPB=-1.631547e+00;AF1=0.6892;G3=0.2857,6.441e-07,0.7143;HWE=0.000233;AC1=19;DP4=22,2,37,8;MQ=43;FQ=999;PV4=0.48,0.006,5.4e-10,1	GT:PL:GQ	1/1:151,15,0:15	1/1:186,15,0:15	1/1:173,51,0:51	1/1:43,3,0:5	0/0:0,15,163:9	1/1:106,9,0:10	1/1:152,12,0:13	1/1:78,6,0:7	1/1:112,9,0:10	1/1:107,9,0:10	1/1:86,6,0:7	0/0:0,24,255:18	0/0:0,21,203:15
008_5_72090	sctg_0008_0005	72090	A	G	999	DP=89;VDB=8.748435e-02;RPB=1.527909e-01;AF1=0.5027;G3=0.4546,5.136e-06,0.5454;HWE=0.000898;AC1=14;DP4=17,17,27,22;MQ=46;FQ=999;PV4=0.66,0.079,5.5e-23,1	GT:PL:GQ	1/1:229,21,0:18	1/1:122,9,0:7	0/0:0,27,255:24	0/1:0,0,0:3	0/0:0,39,255:36	0/1:0,0,0:3	1/1:255,99,0:96	0/1:43,3,0:3	0/1:0,0,0:3	1/1:141,12,0:9	0/1:43,3,0:3	0/0:0,9,125:7	0/0:0,15,202:12
008_5_83534	sctg_0008_0005	83534	A	G	999	DP=69;VDB=3.212208e-02;RPB=3.451796e-01;AF1=0.7362;G3=0.25,2.338e-06,0.75;HWE=0.00136;AC1=21;DP4=9,6,22,25;MQ=45;FQ=999;PV4=0.55,0.17,4.2e-20,1	GT:PL:GQ	1/1:98,9,0:11	1/1:241,21,0:22	1/1:121,9,0:11	1/1:255,54,0:55	0/0:0,12,183:6	1/1:0,0,0:3	1/1:43,3,0:6	1/1:244,27,0:28	1/1:48,6,0:8	1/1:86,6,0:8	1/1:86,6,0:8	0/0:0,21,255:14	0/0:0,12,175:6
008_5_84650	sctg_0008_0005	84650	T	C	999	DP=86;VDB=2.875925e-01;RPB=1.192665e+00;AF1=0.4789;G3=0.5,6.895e-06,0.5;HWE=0.00203;AC1=13;DP4=11,17,27,23;MQ=46;FQ=999;PV4=0.24,0.06,4.3e-19,1	GT:PL:GQ	0/1:43,3,0:3	1/1:255,57,0:53	0/0:0,12,172:10	1/1:255,36,0:32	0/0:0,21,255:19	0/1:0,0,0:3	0/1:0,0,0:3	1/1:255,51,0:47	0/1:0,0,0:3	0/1:0,0,0:3	0/1:43,3,0:3	0/0:0,36,255:34	0/0:0,6,100:5
008_5_84892	sctg_0008_0005	84892	G	A	999	DP=69;VDB=1.616878e-01;RPB=8.363579e-01;AF1=0.6726;G3=0.3342,8.354e-06,0.6658;HWE=0.00334;AC1=19;DP4=11,3,26,24;MQ=45;FQ=999;PV4=0.12,0.12,8.4e-05,1	GT:PL:GQ	1/1:138,12,0:12	1/1:255,51,0:51	0/0:0,6,100:3	1/1:255,45,0:45	0/0:0,9,120:5	1/1:43,3,0:5	1/1:78,6,0:7	1/1:248,27,0:27	0/1:0,0,0:3	1/1:17,3,0:5	0/1:0,0,0:3	0/0:0,21,236:15	0/0:0,6,91:3
008_5_85183	sctg_0008_0005	85183	C	T	999	DP=99;VDB=3.034225e-01;RPB=6.010880e-01;AF1=0.6542;G3=0.3334,4.275e-06,0.6666;HWE=0.00111;AC1=18;DP4=12,13,29,42;MQ=39;FQ=999;PV4=0.64,0.034,6e-26,1	GT:PL:GQ	1/1:102,9,0:9	1/1:255,87,0:87	0/0:0,9,133:5	1/1:255,45,0:45	0/0:0,9,141:5	1/1:80,9,0:9	1/1:32,3,0:4	1/1:255,45,0:45	1/1:58,6,0:7	0/1:0,0,0:3	1/1:32,3,0:4	0/0:0,45,255:39	0/0:0,12,175:7
008_5_91445	sctg_0008_0005	91445	G	T	999	DP=51;VDB=1.541194e-04;RPB=7.285714e-01;AF1=0.7917;G3=0.2308,9.889e-06,0.7692;HWE=0.0197;AC1=22;DP4=4,3,21,21;MQ=45;FQ=999;PV4=1,0.034,0.00038,1	GT:PL:GQ	1/1:53,6,0:9	1/1:255,33,0:35	0/1:0,3,50:6	1/1:237,24,0:26	1/1:0,0,0:4	1/1:43,3,0:6	1/1:43,3,0:6	1/1:255,39,0:41	1/1:43,3,0:6	1/1:29,6,0:9	1/1:86,6,0:9	0/0:0,12,183:5	0/1:0,6,91:4
008_5_91896	sctg_0008_0005	91896	T	C	999	DP=52;VDB=5.669591e-03;RPB=6.577935e-01;AF1=0.8016;G3=0.25,1.181e-05,0.75;HWE=0.02;AC1=23;DP4=4,2,23,22;MQ=44;FQ=999;PV4=0.67,0.29,5.9e-05,0.2	GT:PL:GQ	1/1:107,9,0:12	1/1:255,42,0:45	1/1:0,0,0:4	1/1:255,27,0:30	0/0:0,9,135:3	1/1:97,9,0:12	1/1:78,6,0:9	1/1:255,30,0:33	1/1:78,6,0:9	1/1:32,3,0:7	1/1:43,3,0:7	0/1:0,6,91:4	0/1:0,3,50:7
008_5_92382	sctg_0008_0005	92382	C	T	999	DP=64;VDB=2.739093e-02;RPB=3.271567e-01;AF1=0.6323;AC1=18;DP4=6,8,17,20;MQ=45;FQ=999;PV4=1,1,2.5e-16,1	GT:PL:GQ	1/1:157,12,0:11	1/1:235,21,0:20	0/0:0,9,142:5	0/1:253,0,0:3	0/0:0,6,93:3	1/1:86,6,0:6	1/1:43,3,0:4	1/1:255,27,0:26	0/1:37,0,44:40	1/1:43,3,0:4	1/1:86,6,0:6	0/0:0,12,134:8	0/0:0,9,127:5
008_5_92638	sctg_0008_0005	92638	G	A	999	DP=69;VDB=2.796578e-01;RPB=1.794342e-02;AF1=0.6631;G3=0.3847,6.628e-06,0.6153;HWE=0.00331;AC1=19;DP4=7,6,15,32;MQ=40;FQ=999;PV4=0.2,0.013,2.7e-08,0.056	GT:PL:GQ	1/1:116,15,0:15	1/1:244,45,0:45	0/0:0,6,91:3	1/1:179,24,0:24	0/1:0,3,46:5	1/1:117,12,0:12	0/1:0,0,0:3	1/1:211,33,0:33	1/1:51,6,0:7	1/1:32,3,0:5	1/1:32,3,0:5	0/0:0,18,251:13	0/0:0,9,142:5
008_5_93783	sctg_0008_0005	93783	C	T	999	DP=66;VDB=7.739694e-02;RPB=-7.394006e-01;AF1=0.7174;G3=0.3333,5.489e-06,0.6667;HWE=0.00598;AC1=20;DP4=5,4,24,22;MQ=44;FQ=999;PV4=1,0.054,8.3e-19,1	GT:PL:GQ	1/1:111,9,0:10	1/1:255,45,0:46	0/1:0,3,50:5	1/1:255,48,0:49	0/1:0,6,100:3	1/1:86,6,0:8	1/1:43,3,0:5	1/1:86,6,0:8	1/1:152,12,0:13	1/1:0,0,0:3	1/1:107,9,0:10	0/0:0,9,142:4	0/0:0,9,141:4
008_5_94529	sctg_0008_0005	94529	A	G	999	DP=61;VDB=2.417573e-02;RPB=1.257981e+00;AF1=0.6924;AC1=19;DP4=5,8,30,12;MQ=44;FQ=999;PV4=0.048,1,1.1e-12,1	GT:PL:GQ	1/1:0,0,0:3	1/1:255,51,0:51	1/1:32,3,0:5	1/1:239,30,0:30	0/0:0,9,142:5	1/1:0,0,0:3	1/1:43,3,0:5	1/1:239,21,0:21	1/1:121,9,0:10	1/1:32,3,0:5	1/1:43,3,0:5	0/0:0,18,231:12	0/1:0,6,100:3
008_5_96284	sctg_0008_0005	96284	C	A	999	DP=82;VDB=3.432710e-08;RPB=8.494409e-01;AF1=0.7747;G3=0.1655,0.09572,0.7387;HWE=0.0303;AC1=22;DP4=22,0,52,4;MQ=45;FQ=999;PV4=0.57,0.35,2.6e-19,1	GT:PL:GQ	1/1:125,12,0:14	1/1:235,66,0:68	1/1:79,6,0:9	1/1:55,6,0:9	1/1:0,0,0:4	1/1:133,12,0:14	1/1:0,0,0:4	1/1:151,15,0:17	1/1:177,15,0:17	1/1:96,9,0:11	1/1:78,6,0:9	0/0:0,18,192:10	0/0:0,21,206:13
008_5_96321	sctg_0008_0005	96321	A	G	999	DP=70;VDB=3.272475e-01;RPB=-6.011610e-01;AF1=0.7848;G3=0.1644,0.09514,0.7404;HWE=0.033;AC1=22;DP4=16,2,43,6;MQ=45;FQ=999;PV4=1,0.0048,7e-09,0.025	GT:PL:GQ	1/1:151,15,0:17	1/1:221,30,0:32	1/1:115,12,0:15	1/1:122,9,0:12	1/1:0,0,0:4	1/1:54,6,0:9	1/1:0,0,0:4	1/1:121,9,0:12	1/1:241,39,0:41	1/1:132,12,0:15	1/1:57,6,0:9	0/0:0,15,167:7	0/0:0,18,195:10
008_5_97327	sctg_0008_0005	97327	C	T	999	DP=74;VDB=1.760909e-02;RPB=2.033856e+00;AF1=0.6772;G3=0.2971,0.09682,0.6061;HWE=0.0146;AC1=19;DP4=7,12,24,27;MQ=43;FQ=999;PV4=0.59,0.4,1.4e-12,1	GT:PL:GQ	1/1:208,27,0:27	1/1:255,57,0:57	0/0:0,12,153:7	1/1:75,6,0:7	0/0:0,9,142:5	1/1:91,9,0:10	1/1:0,0,0:3	1/1:178,18,0:18	1/1:111,9,0:10	1/1:99,9,0:10	1/1:114,9,0:10	0/0:0,9,142:5	0/0:0,9,129:5
008_5_97408	sctg_0008_0005	97408	T	C	999	DP=74;VDB=1.220506e-01;RPB=2.289982e+00;AF1=0.6185;G3=0.3413,0.1035,0.5552;HWE=0.0164;AC1=17;DP4=17,9,27,13;MQ=46;FQ=999;PV4=1,0.051,5.1e-10,1	GT:PL:GQ	1/1:161,15,0:14	1/1:255,54,0:53	0/0:0,9,141:5	1/1:107,9,0:9	0/0:0,9,129:5	1/1:116,12,0:11	0/1:0,3,50:4	1/1:78,6,0:6	1/1:43,3,0:4	1/1:119,12,0:11	1/1:86,6,0:6	0/0:0,9,142:5	0/0:0,30,255:25
008_5_97769	sctg_0008_0005	97769	G	A	999	DP=58;VDB=5.193432e-02;RPB=4.530502e-02;AF1=0.6684;G3=0.3571,2.684e-06,0.6429;HWE=0.0014;AC1=19;DP4=11,4,18,24;MQ=45;FQ=999;PV4=0.07,0.061,2.1e-09,0.018	GT:PL:GQ	1/1:122,9,0:9	1/1:255,51,0:51	0/1:0,3,50:5	1/1:137,12,0:12	0/0:0,9,135:5	1/1:86,6,0:7	1/1:43,3,0:5	1/1:192,18,0:18	1/1:181,15,0:15	1/1:122,9,0:9	1/1:43,3,0:5	0/0:0,9,125:5	0/0:0,18,225:12
008_5_97914	sctg_0008_0005	97914	T	C	999	DP=69;VDB=1.198009e-02;RPB=7.835140e-01;AF1=0.6343;G3=0.3005,0.1027,0.5968;HWE=0.0159;AC1=18;DP4=7,17,22,18;MQ=45;FQ=999;PV4=0.069,0.39,7.1e-18,1	GT:PL:GQ	1/1:86,6,0:6	1/1:255,51,0:50	0/0:0,12,173:8	1/1:63,6,0:6	0/0:17,29,193:8	1/1:142,12,0:12	0/1:0,0,0:3	1/1:173,15,0:14	1/1:36,3,0:4	1/1:122,9,0:9	1/1:86,6,0:6	0/0:0,9,128:5	0/0:0,15,169:10
009_1_10093	sctg_0009_0001	10093	T	C	999	DP=75;VDB=1.833695e-03;RPB=-1.162932e+00;AF1=0.7266;G3=0.2112,0.09072,0.6981;HWE=0.0143;AC1=20;DP4=9,11,20,32;MQ=45;FQ=999;PV4=0.79,0.43,1.8e-15,1	GT:PL:GQ	1/1:211,21,0:22	1/1:78,6,0:8	0/0:0,15,216:9	1/1:86,6,0:8	1/1:121,9,0:11	1/1:122,9,0:11	1/1:255,42,0:43	1/1:43,3,0:6	1/1:32,3,0:6	1/1:131,12,0:13	1/1:255,39,0:40	0/0:0,21,255:14	0/0:0,12,176:6
009_1_6098	sctg_0009_0001	6098	A	C	999	DP=96;VDB=1.429468e-03;RPB=1.228700e-01;AF1=0.7805;AC1=22;DP4=11,5,37,36;MQ=44;FQ=999;PV4=0.27,0.39,3.3e-21,1	GT:PL:GQ	1/1:187,15,0:18	1/1:255,39,0:41	0/1:34,0,83:42	1/1:255,33,0:35	1/1:131,12,0:15	1/1:150,12,0:15	1/1:43,3,0:7	1/1:255,30,0:32	1/1:187,15,0:18	1/1:150,12,0:15	1/1:243,27,0:29	0/0:0,15,192:7	0/0:0,24,255:16
009_2_134790	sctg_0009_0002	134790	C	T	999	DP=64;VDB=5.848265e-03;RPB=9.623419e-01;AF1=0.5923;G3=0.3636,6.021e-06,0.6364;HWE=0.00154;AC1=17;DP4=14,11,18,20;MQ=46;FQ=999;PV4=0.61,0.0013,3.3e-29,0.22	GT:PL:GQ	1/1:43,3,0:4	1/1:255,54,0:52	0/0:0,12,183:8	0/1:0,0,0:3	1/1:121,9,0:8	1/1:145,15,0:14	1/1:255,27,0:25	1/1:43,3,0:4	0/1:0,0,0:3	1/1:43,3,0:4	0/1:0,0,0:3	0/0:0,21,210:17	0/0:0,33,255:29
009_2_138892	sctg_0009_0002	138892	C	T	999	DP=79;VDB=5.864825e-02;RPB=-1.268571e+00;AF1=0.3912;G3=0.5278,0.1692,0.303;HWE=0.026;AC1=11;DP4=20,29,15,10;MQ=48;FQ=999;PV4=0.14,1,4.1e-22,1	GT:PL:GQ	0/1:70,0,41:46	0/0:0,54,255:53	0/0:0,6,100:6	1/1:173,15,0:10	0/0:1,16,195:14	0/0:0,24,255:23	0/0:0,9,142:9	1/1:192,18,0:13	1/1:168,15,0:10	0/1:0,0,0:3	1/1:187,15,0:10	0/0:0,15,218:14	0/0:0,18,241:17
009_2_139640	sctg_0009_0002	139640	T	C	999	DP=61;VDB=1.501762e-01;RPB=1.018924e-02;AF1=0.3305;AC1=9;DP4=19,24,5,7;MQ=48;FQ=999;PV4=1,0.064,2.1e-27,1	GT:PL:GQ	0/1:57,0,66:57	0/0:0,42,255:42	0/0:0,15,216:15	1/1:157,12,0:7	0/0:0,15,195:15	0/0:0,3,50:5	0/0:0,6,100:7	0/1:31,3,0:5	0/0:0,0,0:3	0/1:78,6,0:3	1/1:111,9,0:5	0/0:0,30,255:30	0/0:0,12,169:12
009_2_152811	sctg_0009_0002	152811	A	G	999	DP=88;VDB=1.817509e-03;RPB=1.560601e+00;AF1=0.4487;G3=0.4916,0.09147,0.4169;HWE=0.00458;AC1=13;DP4=3,42,5,34;MQ=47;FQ=999;PV4=0.46,1.1e-05,2.4e-23,1	GT:PL:GQ	1/1:255,51,0:47	0/0:0,21,210:19	0/0:0,27,232:25	1/1:107,9,0:6	0/0:0,21,210:19	0/0:0,9,142:8	0/0:0,3,50:4	1/1:151,15,0:11	0/1:43,3,0:4	1/1:203,18,0:14	1/1:107,9,0:6	0/0:0,18,229:16	0/0:0,18,195:16
009_2_156389	sctg_0009_0002	156389	C	T	999	DP=72;VDB=1.056891e-01;RPB=7.698035e-01;AF1=0.46;AC1=13;DP4=19,16,17,13;MQ=47;FQ=999;PV4=1,0.00014,2.4e-22,1	GT:PL:GQ	0/1:26,3,0:3	0/0:0,9,125:8	0/0:0,3,50:3	1/1:78,6,0:4	0/0:0,6,91:5	0/0:0,3,50:3	0/1:0,0,0:3	1/1:96,9,0:6	1/1:107,9,0:6	1/1:255,54,0:50	0/1:0,0,0:3	0/0:0,21,243:19	0/0:0,42,255:40
009_2_169643	sctg_0009_0002	169643	A	G	999	DP=86;VDB=9.019329e-05;RPB=5.454929e-01;AF1=0.7974;AC1=22;DP4=4,6,46,18;MQ=44;FQ=999;PV4=0.068,1,5.7e-19,1	GT:PL:GQ	1/1:192,18,0:21	1/1:255,33,0:36	1/1:0,0,0:4	1/1:255,42,0:45	1/1:43,3,0:7	1/1:78,6,0:9	1/1:0,0,0:4	1/1:255,39,0:42	1/1:150,12,0:15	1/1:255,27,0:30	1/1:43,3,0:7	0/0:0,15,218:7	0/0:0,9,141:3
009_2_177996	sctg_0009_0002	177996	T	C	999	DP=87;VDB=2.366565e-01;RPB=2.854319e-01;AF1=0.425;G3=0.4809,0.1783,0.3409;HWE=0.0331;AC1=12;DP4=27,31,15,11;MQ=48;FQ=999;PV4=0.48,0.24,3.7e-25,1	GT:PL:GQ	0/1:77,0,41:45	0/0:0,6,85:6	0/0:0,66,255:64	1/1:187,15,0:11	0/0:0,12,183:11	0/0:0,3,50:4	0/0:0,24,255:22	1/1:78,6,0:4	1/1:112,9,0:6	1/1:249,24,0:20	1/1:130,12,0:8	0/0:0,24,255:22	0/0:0,33,255:31
009_2_185668	sctg_0009_0002	185668	G	A	999	DP=89;VDB=1.059723e-04;RPB=2.257024e+00;AF1=0.7332;G3=0.3077,4.466e-06,0.6923;HWE=0.00164;AC1=21;DP4=6,13,37,25;MQ=45;FQ=999;PV4=0.038,0.16,8.8e-20,1	GT:PL:GQ	1/1:255,30,0:31	1/1:255,42,0:43	0/0:0,30,255:23	1/1:255,42,0:43	1/1:147,12,0:13	1/1:86,6,0:8	1/1:121,9,0:11	1/1:211,27,0:28	1/1:0,0,0:3	1/1:106,9,0:11	1/1:121,9,0:11	0/0:0,21,255:14	0/1:0,3,50:6
009_2_195958	sctg_0009_0002	195958	C	T	999	DP=99;VDB=1.740965e-04;RPB=4.465989e-01;AF1=0.2391;G3=0.7143,2.86e-06,0.2857;HWE=0.00291;AC1=6;DP4=28,35,12,14;MQ=48;FQ=999;PV4=1,1,1.3e-20,1	GT:PL:GQ	0/0:0,24,255:26	1/1:255,63,0:55	0/0:0,15,211:17	0/0:0,45,255:47	0/1:86,6,0:4	0/1:78,6,0:4	0/1:43,3,0:6	0/0:0,30,255:32	0/0:0,9,141:11	0/0:0,3,50:6	0/0:0,9,142:11	0/0:0,39,255:41	0/0:0,3,50:6
009_2_196123	sctg_0009_0002	196123	T	C	999	DP=97;VDB=1.094156e-01;RPB=-3.327813e-01;AF1=0.2986;G3=0.6923,3.856e-06,0.3077;HWE=0.000935;AC1=8;DP4=24,33,15,22;MQ=47;FQ=999;PV4=1,1,3.6e-33,1	GT:PL:GQ	0/0:0,18,243:19	1/1:255,81,0:74	0/0:0,9,133:10	0/0:0,30,255:31	1/1:176,15,0:9	1/1:157,12,0:6	0/1:43,3,0:5	0/0:0,66,255:67	0/0:0,18,247:19	0/0:0,3,50:5	0/0:0,12,176:13	0/0:0,12,142:13	0/0:0,0,0:3
009_2_196305	sctg_0009_0002	196305	C	T	999	DP=60;VDB=2.810123e-02;RPB=2.397317e-02;AF1=0.2685;G3=0.75,8.041e-06,0.25;HWE=0.00629;AC1=7;DP4=13,14,16,14;MQ=46;FQ=999;PV4=0.79,1,5.1e-20,1	GT:PL:GQ	0/0:0,15,218:17	1/1:255,75,0:67	0/0:0,3,50:6	0/0:0,18,246:20	0/1:86,6,0:4	1/1:122,9,0:4	0/0:0,0,0:3	0/0:0,21,255:23	0/0:0,3,43:6	0/0:0,3,50:6	0/0:0,3,50:6	0/0:0,12,158:14	0/0:0,3,50:6
009_2_196366	sctg_0009_0002	196366	C	A	999	DP=61;VDB=7.121440e-02;RPB=1.167775e+00;AF1=0.2222;G3=0.75,9.696e-06,0.25;HWE=0.00854;AC1=6;DP4=29,8,15,7;MQ=47;FQ=999;PV4=0.54,0.03,4e-19,1	GT:PL:GQ	0/0:0,9,115:12	1/1:255,57,0:48	0/0:0,0,0:4	0/0:0,21,208:24	0/1:43,3,0:7	0/1:55,6,0:4	0/0:0,0,0:4	0/0:0,24,255:27	0/0:0,12,175:15	0/0:0,3,50:7	0/0:0,3,50:7	0/0:0,24,255:27	0/0:0,9,141:12
009_2_218613	sctg_0009_0002	218613	G	T	999	DP=47;VDB=8.649118e-02;AF1=1;AC1=28;DP4=0,0,12,22;MQ=32;FQ=-30.7	GT:PL:GQ	1/1:91,9,0:20	1/1:0,0,0:11	1/1:0,0,0:11	1/1:80,9,0:20	1/1:0,0,0:11	1/1:0,0,0:11	1/1:0,0,0:11	1/1:155,18,0:29	1/1:139,15,0:26	1/1:131,15,0:26	1/1:236,33,0:44	1/1:0,0,0:11	1/1:0,0,0:11
009_2_218617	sctg_0009_0002	218617	T	C	999	DP=44;VDB=2.740802e-03;AF1=1;AC1=28;DP4=0,0,12,22;MQ=32;FQ=-30.7	GT:PL:GQ	1/1:91,9,0:20	1/1:0,0,0:11	1/1:0,0,0:11	1/1:80,9,0:20	1/1:0,0,0:11	1/1:0,0,0:11	1/1:0,0,0:11	1/1:155,18,0:29	1/1:139,15,0:26	1/1:131,15,0:26	1/1:236,33,0:44	1/1:0,0,0:11	1/1:0,0,0:11
009_2_258633	sctg_0009_0002	258633	G	A	999	DP=46;VDB=2.131336e-02;RPB=3.757740e-01;AF1=0.7092;AC1=20;DP4=7,4,15,17;MQ=45;FQ=999;PV4=0.49,0.13,1.6e-08,0.45	GT:PL:GQ	1/1:255,39,0:40	1/1:152,12,0:13	0/0:0,15,187:9	1/1:27,3,0:5	1/1:78,6,0:7	1/1:134,15,0:16	1/1:0,0,0:3	1/1:107,9,0:10	1/1:0,0,0:3	1/1:43,3,0:5	1/1:43,3,0:5	0/1:0,6,100:3	0/1:0,6,100:3
009_2_301228	sctg_0009_0002	301228	A	C	999	DP=62;VDB=3.792443e-05;RPB=-1.303168e+00;AF1=0.7601;AC1=22;DP4=1,2,5,10;MQ=46;FQ=80.4;PV4=1,4.5e-05,0.0078,0.0072	GT:PL:GQ	1/1:122,15,0:16	0/1:37,0,44:40	1/1:39,3,0:6	1/1:0,0,0:3	1/1:38,3,0:6	1/1:39,3,0:6	1/1:0,0,0:3	1/1:0,0,0:3	1/1:0,0,0:3	1/1:90,9,0:11	1/1:0,0,0:3	0/1:8,0,44:15	1/1:0,0,0:3
009_2_303398	sctg_0009_0002	303398	A	G	999	DP=100;VDB=6.150869e-04;RPB=1.648315e+00;AF1=0.7326;G3=0.2261,0.09009,0.6838;HWE=0.0131;AC1=21;DP4=10,10,37,24;MQ=45;FQ=999;PV4=0.44,0.051,6.5e-22,1	GT:PL:GQ	1/1:212,18,0:19	1/1:221,21,0:22	0/0:0,30,255:23	1/1:255,63,0:64	1/1:32,3,0:6	1/1:186,15,0:16	1/1:0,0,0:3	1/1:186,15,0:16	1/1:69,6,0:8	1/1:186,15,0:16	1/1:211,21,0:22	0/0:0,15,216:8	0/0:0,9,141:4
009_2_303735	sctg_0009_0002	303735	C	A	999	DP=62;VDB=3.296753e-01;RPB=1.948458e+00;AF1=0.7814;G3=0.25,3.375e-06,0.75;HWE=0.00313;AC1=22;DP4=1,9,11,33;MQ=44;FQ=999;PV4=0.43,0.25,4.7e-19,0.28	GT:PL:GQ	1/1:212,18,0:20	1/1:255,24,0:26	0/0:0,15,169:8	1/1:255,42,0:44	1/1:78,6,0:9	1/1:78,6,0:9	1/1:0,0,0:4	1/1:107,9,0:11	1/1:0,0,0:4	1/1:152,12,0:14	1/1:107,9,0:11	0/0:0,9,142:3	0/1:0,6,90:4
009_2_303956	sctg_0009_0002	303956	C	T	999	DP=89;VDB=9.993858e-04;RPB=-1.781153e-01;AF1=0.6795;G3=0.3077,8.31e-07,0.6923;HWE=0.000285;AC1=19;DP4=14,10,29,33;MQ=45;FQ=999;PV4=0.47,0.033,1.2e-21,0.075	GT:PL:GQ	1/1:151,15,0:15	1/1:255,48,0:48	0/0:0,27,255:21	1/1:255,33,0:33	1/1:121,9,0:10	1/1:252,24,0:24	1/1:0,0,0:3	1/1:255,33,0:33	1/1:38,3,0:5	1/1:182,18,0:18	0/0:0,21,243:15	0/0:0,12,176:7	0/0:0,12,175:7
009_2_346543	sctg_0009_0002	346543	T	C	999	DP=64;VDB=3.223726e-01;RPB=2.025407e+00;AF1=0.5825;AC1=16;DP4=4,5,37,7;MQ=44;FQ=999;PV4=0.02,0.16,8.8e-10,1	GT:PL:GQ	1/1:230,24,0:22	0/1:0,3,49:4	0/1:0,3,50:4	0/1:0,0,0:3	0/1:0,0,0:3	0/1:0,0,0:3	0/1:0,0,0:3	1/1:72,6,0:5	1/1:255,63,0:61	1/1:116,12,0:10	0/0:0,9,141:6	0/1:0,0,0:3	0/0:0,6,91:4
010_2_234558	sctg_0010_0002	234558	G	A	999	DP=98;VDB=1.220096e-02;RPB=7.475251e-01;AF1=0.1468;G3=0.8333,4.731e-06,0.1667;HWE=0.00583;AC1=4;DP4=32,34,12,17;MQ=48;FQ=999;PV4=0.66,1,5.3e-44,1	GT:PL:GQ	0/0:0,33,255:38	1/1:255,81,0:70	0/0:0,6,74:11	0/0:0,21,255:26	0/1:64,6,0:6	0/0:0,0,0:6	0/0:0,0,0:6	0/0:0,51,255:56	0/0:0,12,153:17	0/0:0,12,183:17	0/0:0,12,176:17	0/0:0,36,255:41	0/0:0,9,139:14
010_2_236826	sctg_0010_0002	236826	G	A	999	DP=64;VDB=6.492332e-02;RPB=4.702198e-01;AF1=0.2355;G3=0.75,8.501e-06,0.25;HWE=0.0118;AC1=6;DP4=29,16,11,8;MQ=48;FQ=999;PV4=0.78,1,2e-27,1	GT:PL:GQ	0/0:0,3,36:6	1/1:255,48,0:40	0/0:0,3,50:6	0/0:0,33,255:35	0/1:43,3,0:6	0/1:86,6,0:4	0/0:0,0,0:4	0/0:0,42,255:44	0/0:0,9,125:12	0/0:0,3,50:6	0/0:0,15,173:17	0/0:0,24,255:26	0/0:0,3,50:6
010_2_287941	sctg_0010_0002	287941	T	C	999	DP=71;VDB=1.117164e-01;RPB=-1.286744e+00;AF1=0.2237;G3=0.7378,0.09712,0.1651;HWE=0.0327;AC1=6;DP4=26,27,10,6;MQ=48;FQ=999;PV4=0.4,1,3.9e-30,1	GT:PL:GQ	0/0:0,6,91:9	1/1:255,27,0:19	0/0:0,24,221:27	0/0:0,42,255:44	1/1:186,15,0:7	0/0:0,0,0:4	0/1:70,0,41:49	0/0:0,21,255:24	0/0:0,9,142:12	0/0:0,18,247:21	0/0:0,0,0:4	0/0:0,27,255:29	0/0:0,3,36:7
010_2_292000	sctg_0010_0002	292000	A	C	999	DP=92;VDB=1.523975e-01;RPB=-3.841338e-01;AF1=0.2946;G3=0.6924,3.122e-06,0.3076;HWE=0.000645;AC1=8;DP4=19,42,14,16;MQ=45;FQ=999;PV4=0.17,0.035,6.1e-41,1	GT:PL:GQ	0/0:0,27,255:28	1/1:255,51,0:44	0/0:0,21,255:22	0/0:0,27,255:28	1/1:139,15,0:9	1/1:131,15,0:9	0/1:32,3,0:5	0/0:0,57,255:58	0/0:37,40,84:5	0/0:0,9,142:10	0/0:0,0,0:3	0/0:16,37,255:22	0/0:0,12,153:13
010_2_292005	sctg_0010_0002	292005	G	A	999	DP=93;VDB=9.266946e-02;RPB=9.014102e-01;AF1=0.2659;G3=0.7144,1.971e-06,0.2856;HWE=0.000551;AC1=7;DP4=19,47,12,15;MQ=45;FQ=999;PV4=0.16,1,1.5e-49,1	GT:PL:GQ	0/0:0,30,255:31	1/1:255,51,0:44	0/0:0,21,255:22	0/0:0,33,255:34	1/1:139,15,0:8	1/1:117,12,0:6	0/1:32,3,0:6	0/0:0,51,255:52	0/0:0,6,76:8	0/0:0,9,142:11	0/0:0,3,50:6	0/0:0,18,216:20	0/0:0,15,189:17
010_2_292530	sctg_0010_0002	292530	C	T	999	DP=82;VDB=5.688704e-03;RPB=-9.296224e-01;AF1=0.3504;G3=0.6154,1.963e-06,0.3846;HWE=0.000576;AC1=10;DP4=22,24,16,15;MQ=47;FQ=999;PV4=0.82,0.14,3.8e-21,1	GT:PL:GQ	0/0:0,9,140:9	1/1:255,60,0:54	0/0:0,9,125:9	0/0:0,30,255:30	1/1:130,12,0:7	1/1:78,6,0:3	0/1:43,3,0:5	0/0:0,42,255:42	0/0:0,15,202:15	0/1:0,0,0:3	1/1:113,12,0:7	0/0:0,18,247:18	0/0:0,6,100:7
010_2_327048	sctg_0010_0002	327048	G	A	999	DP=39;VDB=1.463294e-01;RPB=7.619025e-02;AF1=0.1616;G3=0.8889,9.604e-06,0.1111;HWE=0.0305;AC1=4;DP4=9,8,11,9;MQ=43;FQ=999;PV4=1,0.033,1.7e-11,1	GT:PL:GQ	0/0:0,18,244:22	0/0:0,9,141:14	0/0:0,3,50:8	0/0:0,3,50:8	0/0:0,0,0:5	0/0:0,3,50:8	0/0:0,0,0:5	0/0:0,0,0:5	0/0:0,0,0:5	0/0:0,9,135:14	1/1:255,60,0:50	0/0:0,3,50:8	0/0:0,3,50:8
010_2_327073	sctg_0010_0002	327073	A	G	999	DP=61;VDB=1.848770e-01;RPB=1.651111e+00;AF1=0.103;G3=0.9231,2.281e-06,0.07692;HWE=0.0156;AC1=2;DP4=12,17,9,12;MQ=45;FQ=999;PV4=1,0.34,1.4e-17,1	GT:PL:GQ	0/0:0,18,244:24	0/0:0,6,91:13	0/0:0,3,50:10	0/0:0,3,50:10	0/0:0,6,100:13	0/0:0,3,50:10	0/0:0,3,50:10	0/0:0,6,91:13	0/0:0,0,0:7	0/0:0,9,142:16	1/1:255,63,0:51	0/0:0,9,141:16	0/0:0,12,150:19
010_2_328042	sctg_0010_0002	328042	C	A	999	DP=71;VDB=1.990074e-01;RPB=1.493116e+00;AF1=0.1274;G3=0.8889,6.083e-06,0.1111;HWE=0.0168;AC1=3;DP4=20,11,12,18;MQ=47;FQ=999;PV4=0.074,1,3.6e-41,1	GT:PL:GQ	0/0:0,12,175:18	0/0:0,24,255:29	0/0:0,0,0:6	0/0:0,9,115:15	0/0:0,0,0:6	0/0:0,0,0:6	0/0:0,0,0:6	0/0:0,9,125:15	0/0:0,3,50:9	0/0:0,0,0:6	1/1:255,90,0:79	0/0:0,9,141:15	0/0:0,18,235:23
010_2_329282	sctg_0010_0002	329282	G	C	999	DP=64;VDB=3.571109e-03;RPB=-2.567311e+00;AF1=0.2634;G3=0.7273,5.444e-06,0.2727;HWE=0.00701;AC1=7;DP4=18,10,17,17;MQ=46;FQ=999;PV4=0.31,1,1.7e-18,1	GT:PL:GQ	0/0:0,27,255:29	0/1:86,6,0:4	0/0:0,0,0:3	0/0:0,6,100:8	0/0:0,0,0:3	0/1:78,6,0:4	0/0:0,3,50:6	0/0:0,6,100:8	0/0:0,6,100:8	0/0:0,6,85:8	1/1:255,90,0:82	0/0:0,0,0:3	0/0:0,9,129:11
010_2_73242	sctg_0010_0002	73242	G	A	999	DP=86;VDB=1.628042e-01;RPB=1.868663e-01;AF1=0.2109;G3=0.7857,1.467e-06,0.2143;HWE=0.0012;AC1=6;DP4=1,68,1,14;MQ=48;FQ=999;PV4=0.33,1,2.6e-18,1	GT:PL:GQ	0/0:0,42,248:45	1/1:197,18,0:10	0/0:0,24,198:27	0/0:0,3,50:7	0/0:0,12,136:15	0/1:78,6,0:5	0/0:0,30,231:33	0/0:0,3,50:7	0/0:0,27,232:30	0/0:0,36,250:39	1/1:180,1,0:52	0/0:0,15,176:18	0/0:0,3,50:7
010_2_80738	sctg_0010_0002	80738	T	C	999	DP=77;VDB=1.975658e-01;RPB=1.952245e+00;AF1=0.158;G3=0.8333,1.69e-06,0.1667;HWE=0.00385;AC1=4;DP4=45,11,12,8;MQ=47;FQ=999;PV4=0.13,0.0049,1.6e-19,1	GT:PL:GQ	0/0:0,9,125:14	1/1:255,51,0:41	0/0:0,0,0:5	0/0:0,30,255:34	0/0:0,6,100:11	0/1:76,9,0:4	0/0:0,12,165:16	0/0:0,21,255:25	0/0:0,3,50:8	0/0:0,9,125:14	0/0:0,21,255:25	0/0:0,33,249:37	0/0:0,24,255:28
010_2_80750	sctg_0010_0002	80750	C	T	999	DP=64;VDB=1.624530e-01;RPB=9.210275e-01;AF1=0.1183;G3=0.8889,3.295e-06,0.1111;HWE=0.0141;AC1=3;DP4=32,12,8,11;MQ=47;FQ=999;PV4=0.026,1.2e-06,3.9e-21,0.16	GT:PL:GQ	0/0:0,0,0:7	1/1:255,57,0:45	0/0:0,0,0:7	0/0:0,18,195:24	0/0:0,6,100:12	0/0:0,0,0:7	0/0:0,12,177:18	0/0:0,21,255:27	0/0:0,0,0:7	0/0:0,9,125:15	0/0:0,15,194:21	0/0:0,27,255:33	0/0:0,24,255:30
011_1_11584	sctg_0011_0001	11584	T	G	999	DP=69;VDB=7.844634e-02;RPB=-8.947030e-01;AF1=0.7651;G3=0.2857,2.601e-06,0.7143;HWE=0.00266;AC1=22;DP4=0,11,6,49;MQ=39;FQ=999;PV4=0.58,0.024,1.3e-12,0.17	GT:PL:GQ	1/1:58,6,0:9	1/1:239,42,0:44	1/1:32,3,0:6	1/1:123,18,0:20	1/1:157,18,0:20	1/1:69,6,0:9	0/1:0,3,50:6	1/1:186,21,0:23	1/1:152,21,0:23	1/1:139,15,0:17	1/1:130,15,0:17	0/0:0,12,153:5	0/0:0,15,176:8
011_1_320	sctg_0011_0001	320	T	C	999	DP=62;VDB=8.076178e-12;RPB=3.340173e+00;AF1=0.7955;AC1=23;DP4=5,0,37,0;MQ=33;FQ=81;PV4=1,0.048,0.084,1	GT:PL:GQ	1/1:196,57,0:59	1/1:0,0,0:4	1/1:0,0,0:4	1/1:82,12,0:14	1/1:0,0,0:4	1/1:0,0,0:4	1/1:0,0,0:4	1/1:20,3,0:6	0/1:11,0,70:19	1/1:69,6,0:9	1/1:36,6,0:9	0/1:14,0,26:20	1/1:32,3,0:6
011_1_321	sctg_0011_0001	321	G	A	999	DP=65;VDB=4.662789e-05;RPB=2.894987e+00;AF1=0.4815;AC1=13;DP4=22,0,23,0;MQ=34;FQ=999;PV4=1,0.12,0.0021,1	GT:PL:GQ	0/1:131,0,114:99	0/1:0,0,0:3	0/1:0,0,0:3	1/1:82,12,0:9	0/1:0,0,0:3	0/1:0,0,0:3	0/1:0,0,0:3	0/0:0,3,20:3	0/0:0,9,91:7	0/1:23,0,64:25	1/1:36,6,0:4	0/1:14,0,26:16	0/0:0,3,32:3
011_1_372	sctg_0011_0001	372	A	G	999	DP=75;VDB=1.461388e-24;RPB=1.639821e+00;AF1=0.9381;AC1=27;DP4=1,0,70,4;MQ=37;FQ=-5.28;PV4=1,0.41,0.014,1	GT:PL:GQ	1/1:255,114,0:99	1/1:20,3,0:11	1/1:0,0,0:8	1/1:173,15,0:22	1/1:0,0,0:8	1/1:20,3,0:11	1/1:100,9,0:16	1/1:0,0,0:8	1/1:58,6,0:13	1/1:143,18,0:25	1/1:0,0,0:8	1/1:32,3,0:11	0/1:97,0,35:28
011_1_374	sctg_0011_0001	374	A	G	999	DP=82;VDB=1.703113e-09;RPB=2.390725e+00;AF1=0.543;AC1=15;DP4=47,3,31,1;MQ=37;FQ=999;PV4=1,1,1.4e-10,1	GT:PL:GQ	0/1:31,0,239:35	0/1:0,3,20:3	0/1:0,0,0:3	0/0:0,15,173:12	0/1:0,0,0:3	1/1:20,3,0:3	0/1:23,0,70:27	0/1:0,0,0:3	1/1:58,6,0:5	0/1:64,0,84:67	0/1:0,3,32:3	1/1:32,3,0:3	0/1:97,0,35:37
011_1_534	sctg_0011_0001	534	T	C	999	DP=58;VDB=3.501110e-02;RPB=-7.468469e-01;AF1=0.579;AC1=16;DP4=11,8,5,21;MQ=43;FQ=999;PV4=0.012,0.13,1.5e-06,0.31	GT:PL:GQ	0/1:176,0,255:99	0/1:0,0,0:3	1/1:32,3,0:4	0/1:84,0,92:87	0/1:0,0,0:3	0/1:0,0,0:3	1/1:43,3,0:4	0/1:0,3,50:4	0/0:0,12,158:9	0/1:117,0,20:22	0/1:0,0,0:3	1/1:69,6,0:6	1/1:160,15,0:13
011_1_675	sctg_0011_0001	675	A	G	999	DP=87;VDB=4.883013e-06;RPB=1.112710e+00;AF1=0.1599;AC1=4;DP4=22,41,5,15;MQ=39;FQ=999;PV4=0.58,0.05,1.6e-06,0.21	GT:PL:GQ	0/1:164,0,255:99	0/0:0,0,0:5	0/0:0,9,103:13	0/1:73,0,84:69	0/0:0,0,0:5	0/0:0,0,0:5	0/0:0,3,32:8	0/0:0,3,43:8	0/0:0,15,177:19	0/1:74,0,112:70	0/0:0,9,91:13	0/0:0,6,76:11	0/0:0,18,189:22
011_1_789	sctg_0011_0001	789	T	C	999	DP=59;VDB=3.825471e-01;AF1=1;AC1=28;DP4=0,0,33,23;MQ=38;FQ=-28.8	GT:PL:GQ	1/1:32,3,0:11	1/1:32,3,0:11	1/1:0,0,0:8	1/1:0,0,0:8	1/1:0,0,0:8	1/1:0,0,0:8	1/1:0,0,0:8	1/1:0,0,0:8	1/1:0,0,0:8	1/1:0,0,0:8	1/1:0,0,0:8	1/1:139,15,0:23	1/1:255,57,0:65
011_1_969	sctg_0011_0001	969	T	C	999	DP=80;VDB=5.969297e-11;RPB=-1.116731e+00;AF1=0.6149;AC1=17;DP4=1,8,2,47;MQ=35;FQ=999;PV4=0.4,1,4.7e-09,1	GT:PL:GQ	1/1:203,45,0:44	0/1:0,3,43:4	0/1:0,0,0:3	0/1:118,0,40:41	0/1:0,0,0:3	0/1:0,0,0:3	0/1:0,0,0:3	1/1:32,3,0:4	0/1:69,0,31:32	0/1:86,0,81:82	0/1:0,0,0:3	0/1:0,0,0:3	1/1:18,3,0:4
011_2_11762	sctg_0011_0002	11762	A	G	999	DP=70;VDB=2.662186e-01;RPB=1.858467e+00;AF1=0.4197;G3=0.5303,0.1147,0.355;HWE=0.0203;AC1=12;DP4=11,20,11,23;MQ=46;FQ=999;PV4=0.8,0.17,2.1e-31,1	GT:PL:GQ	1/1:78,6,0:4	0/0:0,18,247:17	0/1:0,0,0:3	1/1:157,12,0:8	0/0:0,3,43:4	0/0:0,6,100:6	0/1:0,0,0:3	1/1:255,27,0:22	0/1:0,0,0:3	1/1:255,51,0:46	0/0:0,15,216:14	0/0:0,15,198:14	0/0:0,33,255:32
011_2_12134	sctg_0011_0002	12134	G	T	999	DP=93;VDB=2.879815e-02;RPB=-4.725398e-01;AF1=0.4654;G3=0.4873,0.102,0.4106;HWE=0.0106;AC1=13;DP4=27,20,20,24;MQ=46;FQ=999;PV4=0.3,0.23,5.2e-28,0.33	GT:PL:GQ	0/1:192,0,22:26	0/0:0,33,255:31	0/0:0,6,85:5	1/1:187,15,0:12	0/1:0,0,0:3	0/0:0,3,50:3	0/1:0,0,0:3	1/1:255,33,0:29	1/1:86,6,0:4	1/1:255,51,0:47	0/0:0,27,255:25	0/0:0,15,202:13	0/0:0,54,255:52
011_2_12569	sctg_0011_0002	12569	C	T	999	DP=93;VDB=5.374600e-03;RPB=-1.635847e+00;AF1=0.3704;G3=0.5562,0.1098,0.334;HWE=0.019;AC1=10;DP4=25,24,16,17;MQ=47;FQ=999;PV4=1,0.18,6.4e-32,1	GT:PL:GQ	1/1:130,12,0:7	0/0:0,39,255:38	0/0:0,6,100:6	1/1:132,12,0:7	0/0:0,6,100:6	0/0:0,3,50:4	0/0:0,9,125:9	0/1:43,3,0:4	0/1:43,3,0:4	1/1:255,48,0:43	0/0:0,21,250:20	0/0:0,18,251:17	0/0:0,36,255:35
011_2_132825	sctg_0011_0002	132825	G	C	999	DP=45;VDB=1.145890e-03;RPB=1.848508e+00;AF1=0.796;AC1=23;DP4=1,1,10,21;MQ=42;FQ=33.7;PV4=1,1,1,1	GT:PL:GQ	1/1:255,42,0:44	1/1:0,0,0:4	1/1:0,0,0:4	1/1:233,21,0:23	1/1:0,0,0:4	1/1:0,0,0:4	1/1:0,0,0:4	1/1:130,12,0:14	1/1:212,18,0:20	1/1:0,0,0:4	0/1:0,3,32:6	0/1:0,3,50:6	1/1:0,0,0:4
011_2_138118	sctg_0011_0002	138118	G	A	999	DP=91;VDB=3.679098e-01;RPB=9.762210e-01;AF1=0.7658;G3=0.2083,0.085,0.7067;HWE=0.0146;AC1=21;DP4=9,10,26,44;MQ=45;FQ=999;PV4=0.44,0.075,6.8e-22,0.37	GT:PL:GQ	1/1:246,24,0:26	1/1:255,51,0:53	0/0:0,9,125:4	1/1:122,9,0:11	1/1:122,9,0:11	1/1:186,18,0:20	1/1:43,3,0:6	1/1:216,18,0:20	1/1:255,39,0:41	1/1:122,9,0:11	1/1:254,24,0:26	0/0:0,15,216:8	0/0:0,12,153:5
011_2_14845	sctg_0011_0002	14845	C	T	999	DP=68;VDB=2.335495e-01;RPB=1.559231e+00;AF1=0.5893;G3=0.3738,0.09915,0.5271;HWE=0.00981;AC1=16;DP4=24,0,44,0;MQ=43;FQ=999;PV4=1,0.017,7.9e-10,1	GT:PL:GQ	1/1:78,6,0:6	0/0:0,27,230:23	1/1:157,18,0:17	1/1:117,12,0:11	0/0:0,6,78:4	0/0:0,9,114:6	0/1:0,0,0:3	1/1:32,3,0:4	1/1:193,27,0:25	1/1:166,21,0:19	1/1:222,42,0:40	0/0:0,9,125:6	0/0:0,12,149:8
011_2_160460	sctg_0011_0002	160460	T	C	999	DP=57;VDB=6.128891e-09;RPB=-2.912572e+00;AF1=0.7861;AC1=22;DP4=2,1,14,40;MQ=33;FQ=90.3;PV4=0.19,0.044,0,0.18	GT:PL:GQ	1/1:0,0,0:3	1/1:188,33,0:35	1/1:0,0,0:3	0/1:0,6,91:4	1/1:255,42,0:44	1/1:255,63,0:65	1/1:186,24,0:26	1/1:0,0,0:3	0/1:0,3,50:6	1/1:0,0,0:3	1/1:0,0,0:3	1/1:0,0,0:3	1/1:0,0,0:3
011_2_160476	sctg_0011_0002	160476	C	T	999	DP=56;VDB=6.128891e-09;RPB=-2.406234e+00;AF1=0.7999;AC1=23;DP4=1,1,14,40;MQ=33;FQ=51.5;PV4=0.47,1,0,1	GT:PL:GQ	1/1:0,0,0:4	1/1:188,33,0:35	1/1:0,0,0:4	0/1:0,3,50:6	1/1:255,42,0:44	1/1:255,63,0:65	1/1:186,24,0:26	1/1:0,0,0:4	0/1:0,3,50:6	1/1:0,0,0:4	1/1:0,0,0:4	1/1:0,0,0:4	1/1:0,0,0:4
011_2_161191	sctg_0011_0002	161191	G	A	999	DP=84;VDB=2.690656e-01;RPB=1.027794e+00;AF1=0.6782;AC1=19;DP4=10,17,21,20;MQ=45;FQ=999;PV4=0.32,0.013,5.1e-19,0.45	GT:PL:GQ	1/1:190,18,0:18	0/1:0,0,0:3	0/0:0,48,255:42	1/1:162,18,0:18	0/1:0,0,0:3	0/1:0,0,0:3	0/1:0,0,0:3	1/1:121,9,0:9	1/1:255,51,0:51	1/1:187,15,0:15	0/1:0,0,0:3	0/1:0,0,0:3	0/0:0,24,255:18
011_2_164487	sctg_0011_0002	164487	C	T	999	DP=95;VDB=5.191049e-04;RPB=1.136317e+00;AF1=0.6077;G3=0.3329,0.1134,0.5537;HWE=0.0182;AC1=17;DP4=34,3,50,2;MQ=40;FQ=999;PV4=0.65,3.2e-07,4.8e-50,0.48	GT:PL:GQ	1/1:145,27,0:26	0/1:0,0,0:3	0/0:0,21,180:16	1/1:117,18,0:17	0/1:0,0,0:3	0/1:0,0,0:3	0/1:0,0,0:3	1/1:97,12,0:11	1/1:161,42,0:41	1/1:220,42,0:41	0/1:0,0,0:3	0/0:0,24,255:19	0/0:0,42,255:37
011_2_16707	sctg_0011_0002	16707	T	C	999	DP=64;VDB=1.376453e-13;RPB=-3.204035e+00;AF1=0.6332;AC1=18;DP4=9,2,5,26;MQ=45;FQ=999;PV4=0.00018,0.00023,2.1e-11,0.24	GT:PL:GQ	1/1:215,21,0:20	0/0:0,6,100:4	0/1:0,0,0:3	0/1:0,0,0:3	0/1:0,0,0:3	0/1:0,0,0:3	0/1:0,3,35:4	0/1:0,0,0:3	0/1:112,0,35:36	1/1:255,42,0:41	1/1:76,6,0:6	0/1:0,0,0:3	0/1:0,0,0:3
011_2_167175	sctg_0011_0002	167175	G	A	999	DP=64;VDB=1.276313e-01;RPB=-1.597606e+00;AF1=0.2729;G3=0.75,2.577e-06,0.25;HWE=0.000946;AC1=7;DP4=21,10,13,16;MQ=47;FQ=999;PV4=0.12,0.0013,5.9e-13,0.46	GT:PL:GQ	0/0:0,9,141:11	1/1:255,57,0:50	0/0:0,6,91:8	0/0:0,6,100:8	1/1:157,12,0:6	1/1:181,18,0:11	0/0:0,0,0:3	0/0:0,6,91:8	0/0:0,24,255:25	0/0:0,12,153:14	0/0:0,0,0:3	0/0:0,15,197:16	0/0:0,6,91:8
011_2_167662	sctg_0011_0002	167662	T	G	999	DP=79;VDB=6.630920e-02;RPB=-2.362973e-01;AF1=0.7218;G3=0.3333,5.446e-06,0.6667;HWE=0.00378;AC1=20;DP4=5,7,14,37;MQ=44;FQ=999;PV4=0.49,0.2,2.4e-10,1	GT:PL:GQ	1/1:154,18,0:19	1/1:255,60,0:61	0/1:0,6,91:3	1/1:255,27,0:28	1/1:212,18,0:19	1/1:121,9,0:10	1/1:0,0,0:3	1/1:43,3,0:5	1/1:111,9,0:10	1/1:122,9,0:10	1/1:0,0,0:3	0/0:0,21,255:14	0/1:0,6,85:3
011_2_170057	sctg_0011_0002	170057	G	A	999	DP=91;VDB=3.478499e-01;RPB=1.382128e+00;AF1=0.8079;AC1=23;DP4=8,16,20,45;MQ=45;FQ=999;PV4=0.8,0.26,2.6e-61,1	GT:PL:GQ	1/1:255,30,0:33	1/1:255,51,0:54	0/1:25,0,157:34	1/1:152,12,0:15	1/1:152,12,0:15	1/1:151,15,0:18	1/1:0,0,0:4	1/1:152,12,0:15	1/1:255,30,0:33	1/1:174,15,0:18	1/1:0,0,0:4	0/1:13,0,255:22	0/1:0,9,142:3
011_2_180314	sctg_0011_0002	180314	T	C	999	DP=73;VDB=7.151507e-03;RPB=1.157463e+00;AF1=0.2307;G3=0.7273,4.075e-06,0.2727;HWE=0.00392;AC1=6;DP4=20,16,18,16;MQ=47;FQ=999;PV4=1,0.1,5.9e-32,1	GT:PL:GQ	0/0:3,18,214:17	1/1:255,87,0:79	0/0:0,6,91:9	0/0:0,0,0:4	1/1:107,9,0:3	0/1:43,3,0:6	0/0:0,0,0:4	0/0:0,15,202:17	0/0:0,15,205:17	0/0:0,12,176:14	0/0:0,0,0:4	0/0:0,12,153:14	0/0:0,12,183:14
011_2_180450	sctg_0011_0002	180450	A	G	999	DP=48;VDB=6.380109e-05;RPB=2.566154e+00;AF1=0.4505;G3=0.05393,0.9461,8.745e-13;HWE=0.0174;AC1=13;DP4=14,16,9,9;MQ=47;FQ=999;PV4=1,1,1.2e-26,1	GT:PL:GQ	0/1:37,0,44:39	0/1:227,0,255:99	0/0:0,3,50:4	0/1:43,3,0:4	0/1:43,3,0:4	0/0:0,3,50:4	0/1:0,0,0:3	0/1:31,0,114:33	0/1:77,0,41:45	0/1:37,0,44:39	0/1:43,3,0:4	0/0:0,9,141:8	0/0:0,6,100:5
011_2_180737	sctg_0011_0002	180737	G	A	999	DP=78;VDB=2.144632e-04;RPB=5.674659e-01;AF1=0.7819;G3=0.1656,0.09218,0.7422;HWE=0.0263;AC1=22;DP4=6,8,20,39;MQ=44;FQ=999;PV4=0.55,0.41,7.1e-10,1	GT:PL:GQ	1/1:144,15,0:17	1/1:255,78,0:80	1/1:119,12,0:14	1/1:152,12,0:14	1/1:216,18,0:20	1/1:78,6,0:9	1/1:0,0,0:4	1/1:186,15,0:17	1/1:133,12,0:14	1/1:78,6,0:9	1/1:0,0,0:4	0/0:0,21,255:13	0/0:0,18,235:10
011_2_199549	sctg_0011_0002	199549	G	T	999	DP=79;VDB=1.026627e-29;RPB=2.363615e+00;AF1=0.9118;AC1=26;DP4=0,2,12,43;MQ=50;FQ=-5.24;PV4=1,1e-45,1,0.25	GT:PL:GQ	0/1:70,0,11:6	1/1:128,36,0:42	1/1:13,3,0:10	1/1:42,9,0:15	0/1:48,0,32:26	1/1:0,0,0:7	1/1:70,18,0:24	1/1:31,6,0:13	1/1:44,9,0:15	1/1:30,6,0:13	1/1:65,21,0:27	1/1:0,0,0:7	1/1:17,3,0:10
011_2_2143	sctg_0011_0002	2143	A	G	999	DP=71;VDB=3.567748e-04;RPB=1.118026e+00;AF1=0.7179;AC1=20;DP4=5,8,20,31;MQ=44;FQ=999;PV4=1,1,9.7e-34,1	GT:PL:GQ	1/1:255,30,0:31	1/1:121,9,0:10	1/1:43,3,0:5	1/1:182,15,0:16	1/1:157,12,0:13	1/1:43,3,0:5	0/1:0,3,43:5	1/1:255,54,0:55	1/1:157,12,0:13	1/1:122,9,0:10	0/0:0,15,207:9	0/1:0,3,50:5	0/0:0,9,125:4
011_2_21879	sctg_0011_0002	21879	T	C	999	DP=38;VDB=9.108292e-02;RPB=1.056269e+00;AF1=0.3205;AC1=9;DP4=13,17,0,8;MQ=48;FQ=999;PV4=0.034,1,1.6e-09,1	GT:PL:GQ	0/1:92,0,112:92	0/0:0,3,50:5	0/0:0,0,0:3	0/0:0,9,125:10	0/1:43,3,0:5	0/0:0,0,0:3	0/0:0,0,0:3	0/1:31,0,100:31	0/1:19,0,191:19	0/0:0,15,200:16	0/1:70,0,41:47	0/0:0,0,0:3	0/0:0,0,0:3
011_2_22943	sctg_0011_0002	22943	G	A	999	DP=91;VDB=2.212014e-03;RPB=-3.135701e+00;AF1=0.1666;AC1=4;DP4=22,52,0,11;MQ=49;FQ=999;PV4=0.059,1,1.9e-16,1	GT:PL:GQ	0/1:78,0,255:74	0/0:0,12,145:16	0/0:0,9,106:13	0/0:0,21,255:25	0/1:34,0,83:30	0/0:0,12,135:16	0/1:67,0,207:63	0/0:0,6,100:10	0/0:0,6,91:10	0/1:114,0,109:99	0/0:0,27,255:31	0/0:0,9,125:13	0/0:0,0,0:5
011_2_23866	sctg_0011_0002	23866	C	T	999	DP=70;VDB=2.353314e-02;RPB=-1.125852e+00;AF1=0.932;AC1=27;DP4=0,2,34,20;MQ=44;FQ=46.7;PV4=0.15,0.29,0.00015,1	GT:PL:GQ	1/1:32,3,0:10	1/1:255,42,0:49	1/1:43,3,0:10	1/1:248,24,0:31	1/1:0,0,0:7	1/1:115,12,0:19	1/1:43,3,0:10	1/1:253,24,0:31	1/1:255,42,0:49	1/1:121,9,0:16	1/1:0,0,0:7	0/1:0,6,91:8	1/1:0,0,0:7
011_2_24236	sctg_0011_0002	24236	C	T	999	DP=95;VDB=3.513263e-01;RPB=-2.649833e-01;AF1=0.5899;G3=0.4616,3.932e-06,0.5384;HWE=0.000947;AC1=17;DP4=12,10,37,18;MQ=38;FQ=999;PV4=0.31,0.11,7.4e-28,1	GT:PL:GQ	1/1:184,24,0:22	0/0:0,33,255:29	0/1:0,3,50:4	1/1:178,24,0:22	0/0:0,6,86:4	0/0:0,12,144:8	0/1:0,0,0:3	1/1:228,33,0:31	1/1:255,48,0:46	1/1:169,27,0:25	1/1:32,3,0:4	0/1:0,3,50:4	0/0:0,9,142:6
011_2_24241	sctg_0011_0002	24241	T	G	999	DP=99;VDB=1.012034e-04;RPB=2.242017e+00;AF1=0.5414;G3=0.5385,1.918e-06,0.4615;HWE=0.000521;AC1=15;DP4=15,11,42,21;MQ=40;FQ=999;PV4=0.47,0.043,2.6e-13,1	GT:PL:GQ	1/1:204,30,0:28	0/0:0,39,255:35	0/1:0,3,50:3	1/1:180,27,0:25	0/1:0,3,50:3	0/0:0,12,145:9	0/1:0,0,0:3	1/1:239,39,0:37	1/1:255,48,0:46	1/1:188,36,0:34	0/0:0,6,69:4	0/1:0,3,50:3	0/0:0,12,176:9
011_2_247136	sctg_0011_0002	247136	G	A	999	DP=96;VDB=1.392227e-02;RPB=-4.560797e-01;AF1=0.866;AC1=25;DP4=1,2,30,36;MQ=37;FQ=85.5;PV4=1,0.16,5.1e-06,1	GT:PL:GQ	1/1:255,57,0:61	0/1:0,6,91:6	1/1:0,0,0:5	1/1:119,12,0:16	1/1:0,0,0:5	1/1:0,0,0:5	1/1:0,0,0:5	1/1:255,45,0:49	1/1:255,36,0:40	1/1:151,15,0:19	1/1:161,18,0:22	1/1:0,0,0:5	0/1:0,3,50:8
011_2_247147	sctg_0011_0002	247147	G	C	999	DP=85;VDB=3.391478e-02;RPB=-1.855852e+00;AF1=0.8675;AC1=25;DP4=1,2,27,40;MQ=37;FQ=72.4;PV4=1,1,8e-06,1	GT:PL:GQ	1/1:255,54,0:58	0/1:0,6,78:6	1/1:0,0,0:5	1/1:165,15,0:19	1/1:0,0,0:5	1/1:0,0,0:5	1/1:0,0,0:5	1/1:255,45,0:49	1/1:203,24,0:28	1/1:174,18,0:22	1/1:228,24,0:28	1/1:0,0,0:5	0/1:0,3,50:8
011_2_261290	sctg_0011_0002	261290	T	C	999	DP=66;VDB=2.905628e-01;RPB=-3.926608e-01;AF1=0.4265;G3=0.4829,0.1201,0.3971;HWE=0.0307;AC1=12;DP4=9,19,10,22;MQ=47;FQ=999;PV4=1,0.0052,3.1e-15,1	GT:PL:GQ	1/1:255,63,0:59	0/0:0,6,100:6	0/0:0,24,255:22	0/1:43,3,0:4	0/0:0,9,142:8	0/0:0,6,100:6	0/0:0,9,125:8	0/1:43,3,0:4	1/1:78,6,0:4	1/1:102,9,0:6	1/1:78,6,0:4	0/0:0,6,91:6	0/0:0,21,255:19
011_2_261791	sctg_0011_0002	261791	G	A	999	DP=69;VDB=2.265829e-02;RPB=-3.796774e-01;AF1=0.8002;AC1=23;DP4=4,5,23,30;MQ=44;FQ=999;PV4=1,1,8.3e-11,1	GT:PL:GQ	1/1:255,60,0:63	1/1:43,3,0:7	1/1:152,12,0:15	1/1:186,15,0:18	1/1:78,6,0:9	1/1:152,12,0:15	0/1:0,3,50:7	1/1:107,9,0:12	1/1:239,21,0:24	1/1:0,0,0:4	1/1:187,18,0:21	0/1:0,6,100:5	0/1:0,3,50:7
011_2_264020	sctg_0011_0002	264020	A	G	999	DP=37;VDB=1.338059e-01;RPB=9.571064e-01;AF1=0.3119;AC1=9;DP4=14,11,6,6;MQ=47;FQ=999;PV4=1,0.06,5.8e-09,1	GT:PL:GQ	0/1:78,6,0:3	0/0:0,15,202:16	0/0:0,12,183:13	1/1:112,9,0:4	0/0:0,6,91:7	0/0:0,6,93:7	0/0:0,6,93:7	0/0:0,0,0:3	0/1:43,3,0:5	1/1:107,0,0:44	0/0:0,6,100:7	0/0:0,15,199:16	0/0:0,6,91:7
011_2_265983	sctg_0011_0002	265983	T	G	999	DP=85;VDB=2.894028e-02;RPB=2.366883e-01;AF1=0.5561;G3=0.4011,5.607e-06,0.5989;HWE=0.000893;AC1=16;DP4=30,2,47,2;MQ=46;FQ=999;PV4=0.65,0.027,1.1e-20,1	GT:PL:GQ	0/1:0,0,0:3	1/1:239,36,0:34	1/1:230,54,0:52	1/1:32,3,0:3	1/1:149,15,0:13	1/1:216,36,0:34	0/0:0,18,195:14	1/1:18,3,0:3	0/1:0,0,0:3	0/1:0,0,0:3	0/1:0,0,0:3	0/0:0,21,243:17	0/0:0,24,255:20
011_2_276978	sctg_0011_0002	276978	C	T	999	DP=100;VDB=1.569068e-20;RPB=1.326659e+00;AF1=0.6284;G3=0.3244,0.1038,0.5718;HWE=0.014;AC1=18;DP4=12,7,30,40;MQ=44;FQ=999;PV4=0.13,0.36,1.3e-22,1	GT:PL:GQ	1/1:255,39,0:38	0/0:0,12,165:8	1/1:131,12,0:11	1/1:244,24,0:23	0/0:0,21,243:16	0/1:0,0,0:3	0/1:0,0,0:3	1/1:80,6,0:6	1/1:255,66,0:65	1/1:255,54,0:53	1/1:43,3,0:4	0/0:0,6,100:3	0/0:0,15,205:10
011_2_28074	sctg_0011_0002	28074	T	C	999	DP=79;VDB=5.325224e-10;RPB=-3.809638e-01;AF1=0.7713;AC1=22;DP4=7,0,70,0;MQ=44;FQ=999;PV4=1,0.026,0.00021,0.28	GT:PL:GQ	1/1:202,39,0:41	1/1:0,0,0:4	0/1:0,3,50:6	1/1:120,15,0:17	1/1:14,3,0:6	1/1:14,3,0:6	0/0:0,9,125:4	1/1:178,24,0:26	1/1:224,48,0:50	1/1:154,24,0:26	1/1:206,33,0:35	1/1:0,0,0:4	0/1:0,3,50:6
011_2_288435	sctg_0011_0002	288435	G	A	999	DP=69;VDB=1.485763e-01;RPB=8.792530e-01;AF1=0.7537;AC1=21;DP4=4,5,21,32;MQ=44;FQ=999;PV4=1,1,1.8e-11,1	GT:PL:GQ	1/1:129,12,0:14	1/1:255,24,0:26	0/1:0,3,36:6	1/1:233,21,0:23	1/1:78,6,0:8	1/1:43,3,0:6	0/1:0,6,80:4	1/1:75,6,0:8	1/1:255,33,0:35	1/1:148,12,0:14	1/1:255,39,0:41	0/1:0,6,86:4	0/1:0,3,50:6
011_2_292688	sctg_0011_0002	292688	C	A	999	DP=61;VDB=9.657580e-02;RPB=6.908122e-02;AF1=0.08479;G3=0.9231,1.945e-06,0.07692;HWE=0.0141;AC1=2;DP4=15,38,3,4;MQ=49;FQ=999;PV4=0.42,0.079,3.7e-23,1	GT:PL:GQ	0/0:0,12,176:20	0/0:0,33,255:41	0/0:0,9,140:17	0/0:0,24,255:32	0/0:0,12,174:20	0/0:0,3,50:11	0/0:0,0,0:8	0/0:0,3,50:11	0/0:0,24,255:32	0/0:0,9,140:17	1/1:233,21,0:8	0/0:0,18,229:26	0/0:0,9,142:17
011_2_293864	sctg_0011_0002	293864	G	A	999	DP=66;VDB=2.607067e-01;RPB=1.751207e+00;AF1=0.5546;G3=0.3715,0.1116,0.5169;HWE=0.0163;AC1=16;DP4=15,14,13,17;MQ=47;FQ=999;PV4=0.61,0.18,3.9e-15,1	GT:PL:GQ	1/1:43,3,0:3	1/1:177,18,0:16	0/0:0,24,252:20	1/1:235,24,0:22	0/1:97,0,38:40	1/1:99,9,0:8	0/1:0,0,0:3	1/1:188,18,0:16	1/1:61,6,0:5	1/1:43,3,0:3	0/0:0,24,255:20	0/0:0,9,141:6	0/0:0,24,255:20
011_2_303655	sctg_0011_0002	303655	G	A	999	DP=39;VDB=1.360254e-01;RPB=4.768007e-01;AF1=0.7143;AC1=20;DP4=7,3,16,10;MQ=45;FQ=999;PV4=0.72,1,3.6e-17,1	GT:PL:GQ	1/1:43,3,0:5	1/1:255,42,0:43	1/1:0,0,0:3	1/1:37,3,0:5	1/1:43,3,0:5	1/1:43,3,0:5	1/1:43,3,0:5	1/1:0,0,0:3	1/1:57,6,0:7	1/1:0,0,0:3	1/1:86,6,0:7	0/0:0,12,165:7	0/0:0,12,159:7
011_2_303701	sctg_0011_0002	303701	G	A	999	DP=56;VDB=4.680168e-02;RPB=1.844252e+00;AF1=0.3893;AC1=11;DP4=29,14,4,8;MQ=48;FQ=999;PV4=0.047,0.004,4.5e-17,0.1	GT:PL:GQ	0/1:70,0,41:46	0/0:0,54,255:53	1/1:79,6,0:3	0/1:43,3,0:4	0/0:0,9,142:9	0/0:0,15,188:14	1/1:80,6,0:3	1/1:60,6,0:3	0/1:43,3,0:4	1/1:86,6,0:3	0/0:0,3,50:4	0/0:0,12,183:11	0/0:0,27,255:26
011_2_308627	sctg_0011_0002	308627	A	G	999	DP=88;VDB=7.943901e-11;RPB=-9.249156e-01;AF1=0.3452;AC1=10;DP4=19,20,28,9;MQ=47;FQ=999;PV4=0.019,0.00037,1.4e-20,0.01	GT:PL:GQ	0/1:54,0,74:54	0/0:0,21,255:21	0/0:0,9,135:9	0/1:100,0,124:99	0/0:0,12,171:12	0/0:0,6,63:7	0/0:0,3,50:5	1/1:119,9,0:5	0/1:230,0,98:99	0/1:43,3,0:5	0/1:237,0,147:99	0/0:0,12,176:12	0/0:0,15,202:15
011_2_310141	sctg_0011_0002	310141	G	T	999	DP=57;VDB=7.755864e-05;RPB=-3.846772e+00;AF1=0.3067;AC1=8;DP4=4,39,0,14;MQ=46;FQ=999;PV4=0.56,1,5.6e-44,0.00075	GT:PL:GQ	0/1:69,0,38:45	0/0:0,21,210:22	0/0:0,3,50:5	0/1:15,0,255:15	0/0:0,6,91:7	0/0:0,0,0:3	0/0:0,0,0:3	0/1:78,0,149:77	0/1:38,0,146:37	0/1:26,0,44:25	0/0:0,9,142:10	0/0:0,15,176:16	0/0:0,3,50:5
011_2_310142	sctg_0011_0002	310142	C	T	999	DP=56;VDB=7.755864e-05;RPB=-3.793839e+00;AF1=0.3067;AC1=8;DP4=4,38,0,14;MQ=46;FQ=999;PV4=0.56,0.46,3.7e-43,0.0011	GT:PL:GQ	0/1:69,0,38:45	0/0:0,21,210:22	0/0:0,3,50:5	0/1:15,0,255:15	0/0:0,6,91:7	0/0:0,0,0:3	0/0:0,0,0:3	0/1:78,0,149:77	0/1:41,0,134:40	0/1:26,0,44:25	0/0:0,9,133:10	0/0:0,15,176:16	0/0:0,3,50:5
011_2_310207	sctg_0011_0002	310207	A	G	999	DP=49;VDB=8.131663e-03;RPB=-4.785636e-01;AF1=0.3398;AC1=9;DP4=1,22,0,11;MQ=40;FQ=999;PV4=1,0.42,4.3e-07,1	GT:PL:GQ	0/1:38,0,156:38	0/0:0,9,100:10	0/1:0,0,0:3	0/1:20,0,89:20	0/0:0,3,43:5	0/1:0,0,0:3	0/0:0,6,69:7	0/1:69,0,31:37	0/1:47,0,67:47	0/1:58,6,0:3	0/1:32,3,0:5	0/0:0,6,91:7	0/0:0,9,105:10
011_2_310624	sctg_0011_0002	310624	C	T	999	DP=35;VDB=1.549673e-01;RPB=-1.187211e+00;AF1=0.36;AC1=10;DP4=8,12,5,7;MQ=47;FQ=999;PV4=1,1,1.1e-10,1	GT:PL:GQ	0/1:62,0,160:62	0/0:0,3,50:4	0/0:0,3,50:4	0/1:23,0,77:23	0/1:0,0,0:3	0/0:0,9,142:9	0/0:0,6,91:7	0/1:43,3,0:5	0/1:129,0,35:41	0/1:77,0,41:47	0/1:43,3,0:5	0/0:0,3,50:4	0/0:0,6,86:7
011_2_317031	sctg_0011_0002	317031	A	G	999	DP=45;VDB=1.486314e-01;RPB=1.904512e-01;AF1=0.5203;AC1=15;DP4=28,1,9,4;MQ=47;FQ=999;PV4=0.026,1,7.1e-06,0.31	GT:PL:GQ	0/1:34,0,62:37	0/1:0,0,0:3	1/1:78,6,0:5	1/1:43,3,0:3	0/1:0,0,0:3	0/1:0,0,0:3	0/0:0,27,233:24	1/1:86,6,0:5	0/1:99,0,31:34	0/1:66,0,74:68	1/1:43,3,0:3	0/1:0,0,0:3	0/0:0,33,245:30
011_2_317083	sctg_0011_0002	317083	T	C	999	DP=57;VDB=5.271489e-03;RPB=-2.705882e+00;AF1=0.5747;AC1=16;DP4=20,2,31,2;MQ=41;FQ=999;PV4=1,0.29,1.4e-09,0.25	GT:PL:GQ	1/1:58,6,0:6	1/1:168,24,0:22	1/1:58,6,0:6	0/1:0,3,43:4	1/1:159,15,0:13	1/1:214,24,0:22	0/0:0,12,153:8	1/1:32,3,0:4	0/1:44,0,87:48	0/1:64,0,104:68	0/1:26,0,37:30	0/0:0,9,120:6	0/0:0,12,153:8
011_2_317095	sctg_0011_0002	317095	T	C	999	DP=95;VDB=3.762667e-02;RPB=-2.815800e+00;AF1=0.4121;AC1=12;DP4=47,7,35,2;MQ=40;FQ=999;PV4=0.3,0.17,5.6e-19,0.0092	GT:PL:GQ	1/1:123,18,0:14	0/0:0,30,255:29	1/1:118,15,0:11	1/1:90,9,0:6	0/0:0,24,199:23	0/0:0,27,225:26	0/0:0,18,195:17	1/1:80,9,0:6	0/1:103,0,76:81	0/1:111,0,86:91	0/1:96,0,25:30	0/0:0,9,120:8	0/0:0,21,243:20
011_2_317485	sctg_0011_0002	317485	A	G	999	DP=33;VDB=7.559825e-02;RPB=-1.855508e+00;AF1=0.3372;AC1=9;DP4=16,5,1,8;MQ=46;FQ=999;PV4=0.0016,4.2e-05,0.0073,0.3	GT:PL:GQ	0/1:71,6,0:3	0/0:0,3,43:5	0/0:0,0,0:3	0/0:0,0,0:3	0/0:0,12,183:12	0/0:0,0,0:3	0/0:0,12,149:12	0/0:0,3,43:5	0/1:33,0,44:33	0/1:57,0,138:57	1/1:117,9,0:5	0/0:0,3,50:5	0/0:0,9,125:10
011_2_322863	sctg_0011_0002	322863	G	A	999	DP=45;VDB=4.838746e-02;RPB=-7.099787e-01;AF1=0.258;AC1=7;DP4=9,21,9,3;MQ=47;FQ=999;PV4=0.014,0.23,2.2e-08,1	GT:PL:GQ	0/1:51,0,255:49	0/0:0,0,0:4	0/0:0,9,142:11	0/0:0,12,176:14	0/0:0,0,0:4	0/0:0,0,0:4	0/0:0,3,50:6	0/1:21,0,162:19	0/1:220,0,23:31	0/0:0,15,203:17	0/0:0,3,50:6	0/0:0,0,0:4	0/0:0,0,0:4
011_2_323025	sctg_0011_0002	323025	A	T	999	DP=42;VDB=3.762973e-04;RPB=-1.403223e+00;AF1=0.5875;AC1=16;DP4=1,7,1,31;MQ=42;FQ=999;PV4=0.36,1,0.21,1	GT:PL:GQ	1/1:162,18,0:16	0/1:0,0,0:3	0/1:0,0,0:3	0/0:0,9,97:6	0/0:23,29,97:4	0/1:0,0,0:3	0/1:0,3,50:4	1/1:78,6,0:6	1/1:255,51,0:49	0/1:37,0,44:40	1/1:43,3,0:4	0/1:0,0,0:3	0/1:0,0,0:3
011_2_325451	sctg_0011_0002	325451	C	T	999	DP=36;VDB=1.781670e-01;AF1=1;AC1=28;DP4=0,0,0,31;MQ=41;FQ=-31.5	GT:PL:GQ	1/1:125,12,0:24	1/1:43,3,0:15	1/1:32,3,0:15	1/1:117,12,0:24	1/1:43,3,0:15	1/1:0,0,0:12	1/1:0,0,0:12	1/1:107,9,0:21	1/1:200,30,0:42	1/1:123,12,0:24	1/1:0,0,0:12	1/1:0,0,0:12	1/1:0,0,0:12
011_2_326509	sctg_0011_0002	326509	A	G	999	DP=53;VDB=9.709970e-06;RPB=-1.331206e+00;AF1=0.4567;G3=2.501e-07,0.9999,5.368e-05;HWE=0.0116;AC1=13;DP4=1,28,0,24;MQ=43;FQ=999;PV4=1,1,5.3e-07,0.079	GT:PL:GQ	0/1:20,0,109:22	0/0:0,3,50:4	1/1:100,9,0:6	0/1:121,0,157:99	0/1:0,0,0:3	0/0:0,3,50:4	0/1:0,0,0:3	0/1:104,0,35:39	0/1:113,0,193:99	0/1:107,0,102:99	0/1:28,0,118:30	0/1:0,0,0:3	0/1:0,0,0:3
011_2_326535	sctg_0011_0002	326535	T	A	999	DP=51;VDB=2.021478e-03;RPB=-2.975009e+00;AF1=0.4027;G3=0.1544,0.8456,1.432e-07;HWE=0.042;AC1=11;DP4=0,28,0,14;MQ=43;FQ=999;PV4=1,0.1,1.4e-08,1	GT:PL:GQ	0/1:20,0,69:21	0/0:0,3,16:4	0/1:32,3,0:4	0/1:23,0,152:24	0/1:0,0,0:3	0/0:0,3,50:4	0/1:0,0,0:3	0/1:58,0,38:43	0/1:64,0,177:65	0/1:35,0,74:36	0/0:0,15,151:14	0/1:0,0,0:3	0/1:0,0,0:3
011_2_328127	sctg_0011_0002	328127	G	A	999	DP=72;VDB=9.942652e-02;RPB=-3.526143e-01;AF1=0.7367;AC1=21;DP4=1,4,23,29;MQ=41;FQ=51.5;PV4=0.39,1,0.19,1	GT:PL:GQ	0/1:247,0,10:10	1/1:30,3,0:5	1/1:0,0,0:3	1/1:86,6,0:8	1/1:0,0,0:3	1/1:0,0,0:3	1/1:0,0,0:3	0/1:204,0,48:47	1/1:255,42,0:43	0/1:245,0,10:10	1/1:133,12,0:13	1/1:0,0,0:3	1/1:0,0,0:3
011_2_328515	sctg_0011_0002	328515	G	C	999	DP=40;VDB=8.081945e-04;RPB=-1.926062e+00;AF1=0.4557;AC1=13;DP4=9,7,13,7;MQ=41;FQ=999;PV4=0.73,1,0,0.46	GT:PL:GQ	1/1:91,9,0:6	0/1:110,0,64:68	0/1:0,0,0:3	1/1:58,6,0:4	0/1:0,0,0:3	0/1:0,0,0:3	0/0:0,6,91:5	0/1:50,0,40:43	1/1:168,21,0:17	0/0:0,3,50:4	0/1:32,3,0:4	0/0:0,12,182:10	0/0:0,9,140:8
011_2_328519	sctg_0011_0002	328519	A	G	999	DP=63;VDB=2.779034e-02;RPB=-2.017822e+00;AF1=0.4966;AC1=14;DP4=10,6,17,8;MQ=41;FQ=999;PV4=0.75,0.02,1.9e-15,0.49	GT:PL:GQ	1/1:99,12,0:9	0/1:117,0,26:29	0/1:0,0,0:3	1/1:58,6,0:5	0/1:15,3,0:3	0/1:0,0,0:3	0/0:0,6,91:5	0/1:50,0,41:44	1/1:168,21,0:18	0/0:0,3,50:3	1/1:44,6,0:5	0/0:0,12,183:10	0/0:0,12,175:10
011_2_328556	sctg_0011_0002	328556	C	T	999	DP=65;VDB=1.648110e-12;RPB=1.649248e+00;AF1=0.6527;AC1=18;DP4=13,5,31,16;MQ=45;FQ=999;PV4=0.77,1,5.9e-63,1	GT:PL:GQ	1/1:123,9,0:9	0/1:255,0,17:17	1/1:197,18,0:18	1/1:173,15,0:15	1/1:44,3,0:5	0/1:0,0,0:3	0/0:0,6,96:3	0/1:37,0,44:40	1/1:255,36,0:36	1/1:150,12,0:12	1/1:122,9,0:9	0/0:0,15,205:10	0/0:0,18,233:13
011_2_328778	sctg_0011_0002	328778	T	C	999	DP=99;VDB=6.343865e-04;RPB=-3.446923e+00;AF1=0.7618;G3=0.2077,0.08281,0.7095;HWE=0.0104;AC1=21;DP4=5,21,26,47;MQ=37;FQ=999;PV4=0.15,1,9.2e-89,1	GT:PL:GQ	1/1:142,18,0:20	1/1:158,21,0:23	1/1:158,18,0:20	1/1:196,24,0:26	1/1:131,15,0:17	1/1:32,3,0:6	0/1:0,6,90:4	1/1:158,18,0:20	1/1:254,48,0:50	1/1:186,24,0:26	1/1:168,21,0:23	0/0:0,33,255:25	0/0:0,27,255:19
011_2_36656	sctg_0011_0002	36656	T	C	999	DP=67;VDB=2.199802e-03;RPB=-3.006738e+00;AF1=0.2406;AC1=6;DP4=34,25,2,6;MQ=47;FQ=999;PV4=0.13,1,0.0028,0.073	GT:PL:GQ	0/1:60,0,107:58	0/0:0,24,255:26	0/1:44,0,255:42	0/0:0,6,78:9	0/0:0,6,100:9	0/0:0,6,65:9	0/0:0,15,202:17	0/1:34,0,68:32	0/1:31,0,110:29	0/1:37,0,37:35	0/0:0,3,50:6	0/0:0,9,125:11	0/0:0,33,255:35
011_2_40077	sctg_0011_0002	40077	T	C	999	DP=76;VDB=1.337956e-10;RPB=2.264399e+00;AF1=0.6918;G3=0.2772,0.08835,0.6345;HWE=0.00824;AC1=19;DP4=8,11,32,23;MQ=45;FQ=999;PV4=0.29,0.3,1.1e-20,1	GT:PL:GQ	1/1:112,9,0:10	1/1:186,15,0:16	0/0:0,18,247:12	1/1:121,9,0:10	1/1:32,3,0:5	1/1:175,15,0:16	0/0:0,21,255:15	1/1:255,30,0:30	1/1:255,42,0:42	1/1:255,27,0:27	1/1:150,12,0:13	0/0:0,9,142:4	0/1:0,6,91:3
011_2_42689	sctg_0011_0002	42689	C	A	999	DP=79;VDB=1.112679e-01;RPB=1.979802e-01;AF1=0.09103;G3=0.9286,1.298e-06,0.07143;HWE=0.0128;AC1=2;DP4=21,34,9,10;MQ=48;FQ=999;PV4=0.59,0.048,9.4e-23,1	GT:PL:GQ	0/0:0,18,251:25	0/0:0,6,91:13	0/0:0,33,255:40	0/0:0,6,86:13	0/0:0,3,50:10	0/0:0,15,199:22	0/0:0,9,141:16	0/0:0,15,205:22	0/0:0,45,255:52	0/0:0,3,49:10	1/1:255,54,0:41	0/0:0,3,50:10	0/0:0,6,100:13
011_2_56518	sctg_0011_0002	56518	C	T	999	DP=81;VDB=9.141457e-02;RPB=-2.835983e+00;AF1=0.4818;G3=0.4782,0.1086,0.4132;HWE=0.0141;AC1=13;DP4=14,16,21,26;MQ=41;FQ=999;PV4=1,1,2.1e-24,1	GT:PL:GQ	1/1:91,9,0:7	0/0:0,12,156:10	0/0:0,9,111:7	0/1:43,3,0:3	0/0:0,3,50:3	0/0:0,6,91:5	0/0:0,3,50:3	1/1:156,18,0:15	1/1:255,72,0:69	1/1:64,6,0:4	1/1:229,24,0:21	0/0:0,18,223:16	0/0:0,24,255:21
011_2_56533	sctg_0011_0002	56533	T	C	999	DP=90;VDB=4.482909e-02;RPB=6.581437e-01;AF1=0.4381;G3=0.5176,0.1227,0.3598;HWE=0.0203;AC1=12;DP4=9,22,20,33;MQ=41;FQ=999;PV4=0.48,1,3.4e-21,1	GT:PL:GQ	0/1:89,0,1:6	0/0:0,15,199:13	0/0:0,9,142:8	0/1:0,0,0:3	0/0:0,6,100:6	0/0:0,6,91:6	0/0:0,3,43:4	1/1:213,24,0:20	1/1:255,75,0:71	1/1:169,15,0:11	1/1:126,15,0:11	0/0:0,12,183:11	0/0:0,21,255:19
011_2_60277	sctg_0011_0002	60277	A	G	999	DP=91;VDB=1.552107e-01;RPB=1.655665e-01;AF1=0.7891;G3=0.1516,0.0954,0.753;HWE=0.0371;AC1=22;DP4=3,12,35,25;MQ=39;FQ=999;PV4=0.0098,0.069,1.5e-19,1	GT:PL:GQ	1/1:255,48,0:51	1/1:140,12,0:15	1/1:0,0,0:4	1/1:137,18,0:21	1/1:43,3,0:7	1/1:78,6,0:9	1/1:32,3,0:7	1/1:213,36,0:39	1/1:64,6,0:9	1/1:121,15,0:18	1/1:90,9,0:12	0/0:0,15,169:7	0/0:0,18,229:10
011_2_60304	sctg_0011_0002	60304	C	G	999	DP=96;VDB=9.508947e-02;RPB=7.618415e-01;AF1=0.4901;G3=0.4332,0.1912,0.3755;HWE=0.0456;AC1=14;DP4=5,29,18,41;MQ=42;FQ=999;PV4=0.13,0.23,2e-11,1	GT:PL:GQ	1/1:255,45,0:42	0/0:0,33,255:30	0/0:0,3,50:3	1/1:255,27,0:24	0/0:0,12,131:10	0/0:0,9,107:7	0/1:0,0,0:3	1/1:255,42,0:39	1/1:159,15,0:12	0/1:171,0,22:25	1/1:69,6,0:5	0/0:0,18,189:15	0/0:0,6,91:5
011_2_80943	sctg_0011_0002	80943	T	C	999	DP=49;VDB=1.923682e-01;RPB=1.809757e+00;AF1=0.8441;AC1=24;DP4=4,4,16,18;MQ=44;FQ=264;PV4=1,1,2.4e-10,1	GT:PL:GQ	1/1:208,18,0:22	1/1:255,33,0:37	1/1:0,0,0:5	1/1:111,9,0:13	1/1:78,6,0:10	1/1:86,6,0:10	1/1:0,0,0:5	1/1:152,12,0:16	1/1:122,9,0:13	1/1:86,6,0:10	1/1:0,0,0:5	0/0:0,15,193:6	0/1:31,0,129:41
011_2_94611	sctg_0011_0002	94611	T	C	999	DP=64;VDB=1.771722e-01;RPB=1.312492e+00;AF1=0.4057;G3=0.6154,4.225e-06,0.3846;HWE=0.00106;AC1=11;DP4=12,13,17,19;MQ=45;FQ=999;PV4=1,0.01,4.7e-09,0.1	GT:PL:GQ	0/0:0,3,43:4	1/1:255,63,0:58	1/1:113,9,0:6	0/0:0,3,50:4	1/1:210,21,0:16	1/1:133,12,0:8	0/1:43,3,0:4	0/0:0,9,141:8	0/0:0,18,245:17	0/0:0,18,234:17	0/1:0,0,0:3	0/0:0,6,91:6	0/0:0,12,175:11
011_3_13758	sctg_0011_0003	13758	C	G	999	DP=98;VDB=3.232003e-04;RPB=-1.123883e-01;AF1=0.8158;G3=0.2143,2.4e-06,0.7857;HWE=0.00321;AC1=23;DP4=8,5,35,31;MQ=44;FQ=999;PV4=0.76,0.12,1.4e-14,1	GT:PL:GQ	1/1:255,42,0:45	1/1:78,6,0:10	1/1:255,39,0:42	1/1:150,12,0:15	1/1:255,36,0:39	1/1:129,15,0:18	1/1:100,9,0:13	1/1:78,6,0:10	1/1:197,18,0:21	1/1:127,12,0:15	1/1:43,3,0:7	0/0:0,27,255:18	0/1:0,3,50:7
011_3_1733	sctg_0011_0003	1733	A	G	999	DP=80;VDB=6.670105e-05;RPB=-1.379572e+00;AF1=0.6899;G3=0.2862,1.086e-06,0.7138;HWE=0.000536;AC1=19;DP4=16,10,29,15;MQ=45;FQ=999;PV4=0.8,1,5.9e-18,0.47	GT:PL:GQ	1/1:236,21,0:21	1/1:208,21,0:21	1/1:43,3,0:5	1/1:131,12,0:13	1/1:18,3,0:5	1/1:86,6,0:7	0/1:0,6,86:3	1/1:102,9,0:10	1/1:255,45,0:45	1/1:86,6,0:7	1/1:86,6,0:7	0/0:0,27,255:21	0/0:0,30,255:24
011_3_17414	sctg_0011_0003	17414	A	G	999	DP=88;VDB=5.912302e-11;RPB=3.985024e-01;AF1=0.87;AC1=25;DP4=3,5,27,47;MQ=43;FQ=999;PV4=1,0.26,1.1e-12,1	GT:PL:GQ	1/1:255,36,0:41	1/1:255,36,0:41	1/1:86,6,0:11	1/1:187,15,0:20	1/1:78,6,0:11	1/1:152,12,0:17	1/1:122,9,0:14	1/1:197,18,0:23	1/1:255,51,0:56	1/1:86,6,0:11	1/1:225,21,0:26	0/1:0,6,93:6	0/1:0,3,50:9
012_1_107214	sctg_0012_0001	107214	C	T	999	DP=46;VDB=3.146804e-02;RPB=-3.429138e+00;AF1=0.8042;AC1=23;DP4=1,6,3,35;MQ=44;FQ=217;PV4=0.5,1,1.9e-09,1	GT:PL:GQ	1/1:43,3,0:7	1/1:122,9,0:12	1/1:167,18,0:21	1/1:0,0,0:4	1/1:78,6,0:9	1/1:0,0,0:4	1/1:222,42,0:45	1/1:43,3,0:7	1/1:0,0,0:4	1/1:107,9,0:12	1/1:120,12,0:15	0/1:0,6,91:4	0/1:0,6,83:4
012_1_108248	sctg_0012_0001	108248	T	C	999	DP=64;VDB=9.606098e-04;RPB=4.527544e-01;AF1=0.7876;G3=0.2308,7.609e-06,0.7692;HWE=0.00618;AC1=22;DP4=6,4,31,11;MQ=44;FQ=999;PV4=0.45,1,5.9e-12,1	GT:PL:GQ	1/1:78,6,0:9	1/1:255,42,0:44	1/1:78,6,0:9	1/1:119,9,0:12	1/1:150,12,0:15	0/1:0,3,50:6	1/1:173,15,0:17	1/1:243,24,0:26	1/1:0,0,0:4	1/1:43,3,0:6	1/1:43,3,0:6	0/0:0,18,226:10	0/0:0,9,115:3
012_1_121470	sctg_0012_0001	121470	A	C	999	DP=85;VDB=2.264617e-02;RPB=-9.187758e-01;AF1=0.7262;G3=0.2857,1.1e-05,0.7142;HWE=0.0113;AC1=20;DP4=6,4,31,5;MQ=43;FQ=363;PV4=0.087,0.41,2e-07,1	GT:PL:GQ	1/1:75,6,0:8	1/1:43,3,0:5	1/1:112,9,0:10	1/1:43,3,0:5	1/1:173,15,0:16	0/1:0,3,50:5	1/1:255,48,0:49	1/1:32,3,0:5	1/1:32,3,0:5	1/1:120,15,0:16	1/1:45,3,0:5	0/0:0,9,128:4	0/0:0,15,216:9
012_1_137729	sctg_0012_0001	137729	A	G	999	DP=100;VDB=2.455546e-01;RPB=1.455522e+00;AF1=0.7759;G3=0.2008,0.08899,0.7102;HWE=0.0187;AC1=22;DP4=1,17,8,63;MQ=44;FQ=999;PV4=0.68,0.15,1.8e-22,1	GT:PL:GQ	1/1:152,12,0:14	1/1:233,21,0:23	1/1:125,12,0:14	1/1:255,45,0:47	1/1:216,36,0:38	0/1:0,3,50:6	1/1:185,18,0:20	1/1:243,30,0:32	1/1:64,6,0:9	1/1:151,15,0:17	1/1:151,15,0:17	0/0:0,18,193:10	0/0:0,18,195:10
012_1_151031	sctg_0012_0001	151031	A	G	999	DP=75;VDB=1.921313e-08;RPB=2.811221e-01;AF1=0.6822;G3=0.2457,0.1097,0.6446;HWE=0.0308;AC1=19;DP4=8,8,24,16;MQ=39;FQ=999;PV4=0.56,0.17,3.7e-16,0.48	GT:PL:GQ	1/1:58,6,0:7	1/1:58,6,0:7	1/1:47,6,0:7	1/1:122,12,0:12	1/1:80,9,0:10	0/0:0,15,198:9	1/1:0,0,0:3	1/1:102,9,0:10	1/1:0,0,0:3	1/1:255,66,0:66	1/1:15,3,0:5	0/0:0,18,233:12	0/0:0,9,126:5
012_1_161483	sctg_0012_0001	161483	C	T	999	DP=99;VDB=8.577814e-02;RPB=2.730343e+00;AF1=0.8438;G3=0.1823,3.043e-06,0.8177;HWE=0.00841;AC1=24;DP4=6,2,34,22;MQ=36;FQ=245;PV4=0.7,1,2.2e-16,1	GT:PL:GQ	1/1:219,39,0:43	1/1:0,0,0:5	1/1:111,12,0:16	1/1:117,12,0:16	1/1:16,3,0:8	0/0:0,18,210:9	1/1:0,0,0:5	1/1:179,24,0:28	1/1:100,12,0:16	1/1:217,30,0:34	1/1:225,30,0:34	1/1:0,0,0:5	0/1:0,6,100:5
012_1_21993	sctg_0012_0001	21993	G	A	999	DP=69;VDB=9.441739e-02;RPB=-6.391375e-03;AF1=0.2724;G3=0.75,3.402e-06,0.25;HWE=0.00232;AC1=7;DP4=40,0,26,1;MQ=47;FQ=999;PV4=0.4,0.036,4.2e-27,1	GT:PL:GQ	0/0:0,9,125:11	0/0:0,0,0:3	0/0:0,0,0:3	0/0:0,3,50:6	0/1:68,6,0:4	0/0:0,27,230:28	1/1:196,27,0:20	0/0:0,6,85:8	0/0:0,18,195:19	0/0:0,39,255:40	1/1:255,48,0:41	0/0:0,3,50:6	0/0:0,12,153:14
012_1_29271	sctg_0012_0001	29271	A	C	999	DP=97;VDB=5.219844e-02;RPB=4.436221e-01;AF1=0.3008;G3=0.7143,2.945e-07,0.2857;HWE=0.000139;AC1=8;DP4=55,5,33,2;MQ=47;FQ=999;PV4=1,0.0018,3.5e-17,0.43	GT:PL:GQ	0/0:0,12,153:13	1/1:255,51,0:44	1/1:131,12,0:6	0/0:0,45,255:46	1/1:171,21,0:14	0/0:0,3,50:5	1/1:171,21,0:14	0/0:0,30,255:31	0/0:0,12,153:13	0/0:0,18,192:19	0/0:0,6,91:8	0/0:0,30,242:31	0/0:0,9,125:10
012_1_97241	sctg_0012_0001	97241	C	G	999	DP=56;VDB=1.867357e-01;RPB=-6.000668e-01;AF1=0.4438;G3=0.4954,0.1098,0.3948;HWE=0.0148;AC1=12;DP4=22,12,14,6;MQ=47;FQ=999;PV4=0.77,0.15,9.9e-12,1	GT:PL:GQ	1/1:137,12,0:8	0/0:0,39,255:37	0/0:0,18,251:16	1/1:186,5,0:41	0/0:0,12,170:11	0/1:0,0,0:3	0/1:0,0,0:3	1/1:180,15,0:11	0/1:0,0,0:3	0/1:0,0,0:3	1/1:145,12,0:8	0/0:0,9,115:8	0/0:0,21,255:19
012_1_97754	sctg_0012_0001	97754	C	T	999	DP=68;VDB=1.083055e-01;RPB=5.248312e-01;AF1=0.4648;G3=0.5385,2.803e-06,0.4615;HWE=0.000819;AC1=13;DP4=30,13,14,9;MQ=47;FQ=999;PV4=0.59,0.38,2.8e-15,1	GT:PL:GQ	1/1:105,37,31:4	0/0:0,45,255:43	0/0:0,39,255:37	0/1:43,3,0:3	0/0:0,24,255:22	0/0:0,6,100:5	0/1:0,0,0:3	1/1:186,15,0:12	1/1:173,15,0:12	1/1:112,9,0:6	1/1:200,18,0:14	0/0:0,6,94:5	0/0:0,6,93:5
012_2_10096	sctg_0012_0002	10096	T	A	999	DP=37;VDB=8.292000e-02;RPB=-7.269175e-01;AF1=0.7357;AC1=21;DP4=0,8,0,22;MQ=46;FQ=224;PV4=1,0.092,1.2e-05,1	GT:PL:GQ	1/1:0,0,0:3	1/1:127,18,0:19	1/1:0,0,0:3	1/1:78,6,0:8	1/1:0,0,0:3	0/1:0,3,50:5	1/1:0,0,0:3	1/1:89,9,0:10	1/1:78,6,0:8	1/1:78,6,0:8	1/1:138,5,0:46	1/1:0,0,0:3	0/0:0,18,195:11
012_2_26362	sctg_0012_0002	26362	A	G	999	DP=52;VDB=7.508846e-02;RPB=-3.065221e+00;AF1=0.8352;G3=0.182,1.493e-05,0.818;HWE=0.0285;AC1=24;DP4=3,3,24,19;MQ=44;FQ=193;PV4=1,1,3e-08,1	GT:PL:GQ	1/1:43,3,0:7	1/1:255,48,0:51	1/1:21,3,0:7	1/1:233,21,0:24	1/1:0,0,0:5	1/1:0,0,0:5	1/1:0,0,0:5	1/1:78,6,0:10	1/1:152,12,0:16	1/1:255,27,0:30	1/1:86,6,0:10	0/0:0,15,203:7	0/1:0,3,50:7
012_2_26584	sctg_0012_0002	26584	A	G	999	DP=82;VDB=8.331416e-05;RPB=-6.032102e-01;AF1=0.6535;AC1=18;DP4=6,15,17,35;MQ=43;FQ=999;PV4=0.79,0.4,9.7e-14,1	GT:PL:GQ	1/1:69,6,0:7	1/1:255,57,0:57	0/1:0,0,0:3	0/1:210,0,23:23	1/1:79,6,0:7	0/0:0,12,177:7	1/1:107,9,0:9	1/1:197,24,0:24	1/1:142,15,0:15	1/1:32,3,0:5	1/1:32,3,0:5	0/0:0,27,255:21	0/0:0,18,239:13
012_2_26744	sctg_0012_0002	26744	A	G	999	DP=49;VDB=2.506003e-07;RPB=6.038381e-01;AF1=0.7353;G3=0.3,1.51e-05,0.7;HWE=0.0175;AC1=21;DP4=0,7,0,32;MQ=44;FQ=233;PV4=1,1,3.7e-09,1	GT:PL:GQ	1/1:131,12,0:13	1/1:228,51,0:52	1/1:0,0,0:3	1/1:131,12,0:13	1/1:0,0,0:3	0/1:0,3,50:5	1/1:0,0,0:3	1/1:43,3,0:5	1/1:78,6,0:8	1/1:107,9,0:10	1/1:0,0,0:3	0/0:0,9,125:4	0/0:0,9,125:4
012_2_32031	sctg_0012_0002	32031	C	A	999	DP=94;VDB=2.595275e-01;RPB=-9.086490e-01;AF1=0.2414;G3=0.7144,3.112e-06,0.2856;HWE=0.00167;AC1=7;DP4=30,38,4,22;MQ=45;FQ=999;PV4=0.015,0.00071,1.3e-18,1	GT:PL:GQ	0/0:0,24,212:26	1/1:255,60,0:52	0/1:58,6,0:4	0/0:0,27,255:29	1/1:102,9,0:4	0/0:0,12,163:14	0/1:32,3,0:6	0/0:0,63,255:65	0/0:0,6,100:9	0/0:0,12,144:14	0/0:0,9,142:11	0/0:0,36,255:38	0/0:0,12,174:14
012_2_32049	sctg_0012_0002	32049	C	T	999	DP=64;VDB=7.031250e-02;RPB=-1.593942e-01;AF1=0.7647;G3=0.2727,9.813e-06,0.7273;HWE=0.017;AC1=22;DP4=5,7,11,30;MQ=42;FQ=999;PV4=0.48,1,9.2e-08,1	GT:PL:GQ	1/1:130,12,0:14	1/1:188,33,0:35	1/1:58,6,0:8	1/1:152,12,0:14	1/1:43,6,0:8	0/1:0,3,50:6	1/1:32,3,0:6	1/1:255,42,0:44	1/1:0,0,0:4	1/1:78,6,0:8	1/1:0,0,0:4	0/0:0,30,255:22	0/1:0,3,50:6
012_2_33149	sctg_0012_0002	33149	A	G	999	DP=80;VDB=1.396202e-02;RPB=-1.484370e+00;AF1=0.7047;G3=0.3333,6.263e-06,0.6667;HWE=0.00281;AC1=20;DP4=9,10,26,24;MQ=45;FQ=999;PV4=0.79,0.26,2.2e-14,1	GT:PL:GQ	1/1:69,6,0:7	1/1:255,42,0:42	1/1:122,9,0:10	1/1:255,33,0:33	1/1:86,6,0:7	0/1:0,6,100:3	1/1:69,6,0:7	1/1:255,39,0:39	1/1:96,9,0:10	1/1:0,0,0:3	1/1:0,0,0:3	0/0:0,39,255:32	0/1:0,3,50:5
012_2_33684	sctg_0012_0002	33684	T	C	999	DP=94;VDB=7.317751e-05;RPB=1.409960e+00;AF1=0.7381;AC1=21;DP4=7,9,23,43;MQ=44;FQ=999;PV4=0.57,1,1.3e-11,1	GT:PL:GQ	1/1:100,9,0:11	1/1:255,60,0:61	1/1:86,6,0:8	1/1:255,51,0:52	1/1:43,3,0:6	0/1:0,3,50:6	1/1:0,0,0:3	1/1:255,42,0:43	1/1:233,21,0:22	1/1:0,0,0:3	1/1:43,3,0:6	0/0:0,39,255:32	0/1:0,3,50:6
012_2_33837	sctg_0012_0002	33837	G	A	999	DP=81;VDB=1.147058e-01;RPB=-5.384353e-01;AF1=0.7181;G3=0.2391,0.1061,0.6548;HWE=0.03;AC1=20;DP4=9,5,32,22;MQ=45;FQ=999;PV4=1,0.063,2.4e-14,0.48	GT:PL:GQ	1/1:86,6,0:8	1/1:255,42,0:43	1/1:107,9,0:10	1/1:255,27,0:28	1/1:166,15,0:16	0/0:0,12,153:6	1/1:0,0,0:3	1/1:255,45,0:46	1/1:0,0,0:3	1/1:78,6,0:8	1/1:69,6,0:8	0/0:0,21,255:14	0/1:0,6,100:3
012_2_34191	sctg_0012_0002	34191	A	G	999	DP=82;VDB=3.464141e-01;RPB=-2.828753e-01;AF1=0.7374;G3=0.2857,4.147e-06,0.7143;HWE=0.00369;AC1=21;DP4=11,9,27,25;MQ=45;FQ=999;PV4=1,0.31,2.7e-32,0.48	GT:PL:GQ	1/1:43,3,0:6	1/1:255,45,0:46	1/1:78,6,0:8	1/1:255,42,0:43	1/1:151,15,0:16	0/1:0,3,50:6	1/1:78,6,0:8	1/1:229,21,0:22	1/1:86,6,0:8	1/1:43,3,0:6	1/1:122,9,0:11	0/0:0,42,255:35	0/0:0,12,176:6
012_2_3572	sctg_0012_0002	3572	T	C	999	DP=90;VDB=1.064431e-08;RPB=1.091632e+00;AF1=0.3577;G3=0.6223,0.09784,0.2799;HWE=0.0111;AC1=10;DP4=19,16,20,26;MQ=41;FQ=999;PV4=0.38,0.017,2.6e-20,0.23	GT:PL:GQ	1/1:255,45,0:39	0/0:0,6,85:7	0/0:0,3,43:4	0/0:0,3,50:4	0/0:0,15,193:15	0/0:0,9,142:9	0/0:0,24,250:24	1/1:78,6,0:3	1/1:210,27,0:21	1/1:255,51,0:45	0/0:0,3,43:4	0/0:0,15,199:15	0/0:0,21,255:21
012_2_36325	sctg_0012_0002	36325	C	G	999	DP=55;VDB=6.832713e-02;RPB=-6.706278e-01;AF1=0.7207;G3=0.3333,7.766e-06,0.6667;HWE=0.0085;AC1=20;DP4=0,10,0,43;MQ=44;FQ=999;PV4=1,1,1.5e-18,1	GT:PL:GQ	1/1:43,3,0:5	1/1:190,24,0:25	0/1:0,3,50:5	1/1:220,39,0:40	1/1:167,18,0:19	0/1:0,3,50:5	1/1:79,6,0:8	1/1:196,27,0:28	1/1:78,6,0:8	1/1:69,6,0:8	1/1:0,0,0:3	0/0:0,18,195:12	0/1:0,6,77:3
012_2_37365	sctg_0012_0002	37365	G	A	999	DP=30;VDB=1.784299e-01;RPB=2.069777e+00;AF1=0.6792;AC1=19;DP4=5,6,8,9;MQ=46;FQ=999;PV4=1,0.0019,8.8e-06,0.21	GT:PL:GQ	1/1:69,6,0:7	0/1:0,0,0:3	1/1:49,6,0:7	1/1:24,3,0:5	1/1:73,6,0:7	0/1:0,3,50:5	1/1:43,3,0:5	1/1:25,3,0:5	1/1:63,6,0:7	1/1:142,12,0:12	0/1:0,0,0:3	0/0:0,9,140:5	0/0:0,18,251:12
012_2_38315	sctg_0012_0002	38315	C	T	999	DP=63;VDB=6.429433e-03;RPB=1.311945e+00;AF1=0.8195;AC1=23;DP4=1,1,5,43;MQ=43;FQ=50.4;PV4=0.23,0.23,4.5e-07,0.043	GT:PL:GQ	1/1:86,6,0:9	1/1:0,0,0:4	1/1:43,3,0:6	1/1:42,3,0:6	1/1:122,9,0:12	0/1:0,3,50:7	1/1:255,108,0:99	1/1:0,0,0:4	1/1:0,0,0:4	1/1:178,15,0:17	1/1:0,0,0:4	1/1:0,0,0:4	0/1:0,3,50:7
012_2_5639	sctg_0012_0002	5639	T	C	999	DP=97;VDB=6.667045e-05;RPB=-3.404361e+00;AF1=0.7661;AC1=22;DP4=17,14,39,12;MQ=40;FQ=999;PV4=0.052,0.05,7.5e-71,1	GT:PL:GQ	1/1:185,39,0:41	1/1:139,15,0:17	1/1:111,12,0:14	1/1:64,6,0:9	1/1:58,6,0:9	0/0:0,15,203:8	1/1:111,12,0:14	1/1:32,3,0:6	1/1:113,12,0:14	1/1:169,27,0:29	1/1:80,9,0:11	0/1:7,0,255:15	0/0:0,27,255:19
012_2_5641	sctg_0012_0002	5641	A	G	999	DP=96;VDB=7.967753e-05;RPB=-3.147910e+00;AF1=0.73;G3=0.2125,0.08445,0.7031;HWE=0.009;AC1=21;DP4=15,14,38,12;MQ=39;FQ=999;PV4=0.046,0.032,1.4e-82,1	GT:PL:GQ	1/1:185,39,0:40	1/1:139,15,0:16	1/1:111,12,0:13	1/1:64,6,0:8	1/1:58,6,0:8	0/0:0,12,151:6	1/1:111,12,0:13	1/1:32,3,0:6	1/1:113,12,0:13	1/1:169,27,0:28	1/1:80,9,0:11	0/0:0,33,255:26	0/0:0,27,255:20
012_3_110653	sctg_0012_0003	110653	C	T	999	DP=34;VDB=2.030109e-03;RPB=9.407529e-01;AF1=0.592;AC1=17;DP4=6,7,14,4;MQ=46;FQ=999;PV4=0.13,1,1e-11,1	GT:PL:GQ	1/1:173,15,0:13	0/1:67,0,88:71	1/1:121,9,0:8	0/1:0,0,0:3	0/0:0,6,100:4	0/0:0,6,100:4	0/0:0,15,218:11	1/1:131,12,0:11	1/1:43,3,0:4	1/1:43,3,0:4	0/1:0,0,0:3	0/1:0,0,0:3	0/1:0,0,0:3
012_3_117655	sctg_0012_0003	117655	G	T	999	DP=48;VDB=1.198186e-01;RPB=-4.893917e-01;AF1=0.4166;G3=0.1725,0.8275,4.661e-06;HWE=0.0212;AC1=12;DP4=1,31,0,14;MQ=45;FQ=999;PV4=1,0.11,2.3e-07,1	GT:PL:GQ	0/1:59,0,41:45	0/1:0,0,0:3	0/1:64,0,97:65	1/1:69,6,0:4	0/1:35,0,35:35	0/1:31,0,97:32	0/1:0,0,0:3	0/0:0,6,84:6	0/1:66,0,31:36	0/1:20,0,95:22	0/1:28,0,123:29	0/0:0,27,220:26	0/0:0,9,118:8
012_3_135034	sctg_0012_0003	135034	A	G	999	DP=79;VDB=2.922649e-09;RPB=3.112548e+00;AF1=0.8566;G3=0.1429,1.843e-07,0.8571;HWE=0.00168;AC1=24;DP4=6,6,38,26;MQ=44;FQ=999;PV4=0.75,0.18,2.9e-17,1	GT:PL:GQ	1/1:255,24,0:29	1/1:255,45,0:50	1/1:122,9,0:14	1/1:122,9,0:14	1/1:157,12,0:17	1/1:150,12,0:17	1/1:220,21,0:26	1/1:216,18,0:23	1/1:43,3,0:8	1/1:86,6,0:11	1/1:239,21,0:26	0/0:0,21,255:11	0/0:0,15,202:6
012_3_26178	sctg_0012_0003	26178	A	C	999	DP=62;VDB=3.557977e-02;RPB=-1.442359e+00;AF1=0.2437;AC1=7;DP4=31,18,12,0;MQ=49;FQ=999;PV4=0.012,0.39,4.8e-32,1	GT:PL:GQ	0/0:0,3,50:6	0/0:0,18,240:20	0/1:70,0,41:49	0/0:0,3,50:6	0/1:94,0,77:84	0/0:0,3,50:6	0/1:64,0,127:62	0/0:0,24,255:26	0/1:59,0,184:57	0/0:0,12,178:14	0/0:0,12,169:14	0/1:70,0,41:49	0/1:19,0,255:17
012_3_47575	sctg_0012_0003	47575	C	T	999	DP=78;VDB=1.113964e-08;RPB=-3.862436e-02;AF1=0.8358;AC1=24;DP4=4,5,42,13;MQ=45;FQ=264;PV4=0.1,0.072,0.00096,1	GT:PL:GQ	1/1:73,6,0:10	1/1:0,0,0:5	1/1:116,15,0:19	1/1:56,9,0:13	1/1:78,6,0:10	1/1:248,39,0:43	1/1:115,9,0:13	1/1:91,9,0:13	1/1:152,15,0:19	1/1:172,21,0:25	1/1:223,27,0:31	0/1:0,3,50:8	0/0:0,15,172:6
012_3_47987	sctg_0012_0003	47987	T	C	999	DP=67;VDB=1.342329e-01;RPB=1.389120e+00;AF1=0.8714;G3=0.1538,5.98e-06,0.8462;HWE=0.0201;AC1=25;DP4=1,5,20,26;MQ=44;FQ=163;PV4=0.38,0.4,2.9e-06,1	GT:PL:GQ	1/1:177,15,0:20	1/1:78,6,0:11	1/1:255,39,0:44	1/1:61,6,0:11	1/1:100,9,0:14	1/1:252,24,0:29	1/1:43,3,0:9	1/1:0,0,0:6	1/1:43,3,0:9	1/1:122,9,0:14	1/1:131,12,0:17	0/1:0,3,50:9	0/0:0,15,176:6
012_3_50498	sctg_0012_0003	50498	A	G	999	DP=99;VDB=4.133998e-02;RPB=-1.661014e+00;AF1=0.8147;G3=0.1484,0.089,0.7626;HWE=0.0377;AC1=23;DP4=7,12,39,32;MQ=44;FQ=333;PV4=0.2,0.083,3.5e-26,1	GT:PL:GQ	1/1:0,0,0:5	1/1:255,27,0:30	1/1:186,15,0:18	1/1:197,18,0:21	1/1:122,9,0:12	1/1:150,12,0:15	1/1:187,15,0:18	1/1:150,12,0:15	1/1:43,3,0:7	1/1:255,69,0:72	1/1:184,15,0:18	0/1:0,9,125:3	0/0:0,45,255:36
012_3_50929	sctg_0012_0003	50929	A	T	999	DP=70;VDB=3.266084e-03;RPB=9.898680e-01;AF1=0.4986;G3=0.4039,0.1279,0.4682;HWE=0.0372;AC1=14;DP4=16,9,20,16;MQ=46;FQ=999;PV4=0.6,0.43,9.3e-25,1	GT:PL:GQ	0/1:0,0,0:3	0/0:0,21,250:18	0/1:43,3,0:3	1/1:150,12,0:9	0/0:0,6,100:5	1/1:70,6,0:5	0/0:0,9,141:7	1/1:78,6,0:5	0/1:0,0,0:3	1/1:255,60,0:57	0/1:43,3,0:3	0/0:0,9,128:7	0/0:0,27,255:24
013_1_170872	sctg_0013_0001	170872	T	C	999	DP=40;VDB=9.385038e-02;RPB=1.643168e-01;AF1=0.3027;AC1=8;DP4=20,5,9,1;MQ=46;FQ=999;PV4=0.65,0.0039,3.8e-18,1	GT:PL:GQ	0/0:0,18,244:19	1/1:108,12,0:6	0/0:0,6,78:8	0/0:0,6,100:8	0/1:28,3,0:5	0/1:58,6,0:3	0/1:32,3,0:5	0/0:0,15,202:16	0/0:0,3,50:5	0/0:0,15,202:16	0/1:46,0,41:43	0/0:0,3,50:5	0/0:0,3,50:5
013_1_170874	sctg_0013_0001	170874	C	G	999	DP=39;VDB=8.792427e-02;RPB=3.301478e-01;AF1=0.3742;AC1=10;DP4=18,5,11,1;MQ=46;FQ=999;PV4=0.64,0.016,9.7e-17,0.46	GT:PL:GQ	0/0:0,18,242:17	1/1:108,12,0:7	1/1:78,6,0:3	0/0:0,6,100:6	0/1:28,3,0:4	1/1:58,6,0:3	0/1:32,3,0:4	0/0:0,15,200:15	0/0:0,3,50:4	0/0:0,15,197:15	0/1:46,0,41:43	0/0:0,3,50:4	0/0:0,3,46:4
013_1_193080	sctg_0013_0001	193080	T	G	999	DP=33;VDB=1.071838e-01;RPB=8.611723e-01;AF1=0.2956;AC1=8;DP4=14,11,0,8;MQ=48;FQ=999;PV4=0.01,0.29,0,1	GT:PL:GQ	0/1:92,0,124:91	0/0:0,6,100:8	0/0:0,9,141:10	0/0:0,6,100:8	0/1:31,0,129:30	0/0:0,3,50:5	0/1:34,0,91:33	0/0:0,6,100:8	0/1:43,3,0:5	0/0:0,0,0:3	0/1:56,0,223:55	0/0:0,0,0:3	0/0:0,3,50:5
013_1_194455	sctg_0013_0001	194455	G	A	999	DP=67;VDB=1.665555e-01;RPB=2.907004e+00;AF1=0.319;AC1=9;DP4=37,16,7,7;MQ=44;FQ=999;PV4=0.21,0.057,1.8e-08,0.15	GT:PL:GQ	0/1:33,0,210:33	0/0:0,6,69:7	0/0:0,12,149:13	0/1:42,6,0:3	0/0:0,21,244:21	0/1:2,0,255:4	0/0:0,12,158:13	0/0:0,3,50:5	0/0:0,3,32:5	0/1:23,0,71:23	0/1:98,0,210:98	0/1:26,0,26:25	0/1:20,0,114:20
013_1_29032	sctg_0013_0001	29032	T	C	999	DP=39;VDB=4.307474e-03;RPB=1.115598e+00;AF1=0.249;G3=0.7778,1.07e-05,0.2222;HWE=0.0211;AC1=7;DP4=7,10,11,10;MQ=45;FQ=999;PV4=0.53,1,1.8e-05,1	GT:PL:GQ	0/0:0,18,225:20	1/1:255,57,0:49	0/0:0,0,0:4	0/0:0,0,0:4	0/0:0,0,0:4	0/0:0,0,0:4	0/1:78,6,0:4	0/0:0,12,165:14	0/0:0,0,0:4	0/0:0,6,76:9	0/0:0,3,50:6	0/0:0,3,50:6	0/0:0,3,50:6
013_1_29530	sctg_0013_0001	29530	G	A	999	DP=39;VDB=3.682798e-02;RPB=-9.203147e-01;AF1=0.2751;AC1=7;DP4=9,2,8,15;MQ=45;FQ=999;PV4=0.026,1,0,1	GT:PL:GQ	0/0:0,3,50:6	1/1:255,66,0:58	0/0:0,3,36:6	0/0:0,3,50:6	0/1:43,3,0:6	0/0:0,0,0:3	0/0:0,3,50:6	0/0:0,15,194:17	0/0:0,3,50:6	0/0:0,0,0:3	0/0:0,0,0:3	0/0:0,0,0:3	0/0:0,3,50:6
013_1_313220	sctg_0013_0001	313220	C	T	999	DP=86;VDB=7.711899e-02;RPB=-7.332348e-01;AF1=0.8562;AC1=24;DP4=2,0,22,45;MQ=44;FQ=48.2;PV4=0.12,0.35,0.00041,0.25	GT:PL:GQ	1/1:255,33,0:37	1/1:0,0,0:5	0/1:0,3,50:8	1/1:255,51,0:55	0/1:0,3,50:8	1/1:0,0,0:5	1/1:0,0,0:5	1/1:255,54,0:58	1/1:151,15,0:19	1/1:211,21,0:25	1/1:0,0,0:5	1/1:0,0,0:5	1/1:0,0,0:5
013_1_320905	sctg_0013_0001	320905	C	T	999	DP=68;VDB=2.725894e-01;RPB=-2.947186e-01;AF1=0.4418;G3=0.5834,5.022e-06,0.4166;HWE=0.00171;AC1=12;DP4=26,8,16,17;MQ=46;FQ=999;PV4=0.024,0.00096,1.9e-12,1	GT:PL:GQ	1/1:224,21,0:17	0/0:0,6,100:6	0/1:0,0,0:3	1/1:254,24,0:20	0/0:0,3,50:4	0/0:0,33,255:31	0/0:0,6,91:6	1/1:255,45,0:41	0/1:34,3,0:4	1/1:79,6,0:4	0/0:0,42,255:40	0/0:0,6,91:6	0/0:0,6,91:6
013_1_344519	sctg_0013_0001	344519	T	C	999	DP=72;VDB=1.568630e-01;RPB=-1.905389e+00;AF1=0.3377;AC1=9;DP4=14,24,9,6;MQ=48;FQ=999;PV4=0.22,0.15,3e-45,1	GT:PL:GQ	0/1:70,0,4:10	0/0:0,21,232:21	0/0:0,21,255:21	0/1:30,3,0:5	0/0:0,21,255:21	0/0:0,12,153:12	0/0:0,3,50:5	0/1:86,6,0:3	0/1:134,0,21:27	0/1:68,6,0:3	0/1:77,0,41:47	0/0:0,15,169:15	0/0:0,12,153:12
014_1_35545	sctg_0014_0001	35545	T	C	999	DP=100;VDB=2.324568e-01;RPB=2.048844e+00;AF1=0.2461;G3=0.7098,0.07914,0.211;HWE=0.00734;AC1=7;DP4=47,20,19,11;MQ=48;FQ=999;PV4=0.64,0.00012,8.1e-31,1	GT:PL:GQ	0/0:0,27,255:29	0/0:0,36,255:38	1/1:90,9,0:4	0/0:0,12,153:14	0/0:0,12,183:14	0/0:0,6,100:9	0/0:0,18,225:20	1/1:255,27,0:19	1/1:255,48,0:40	0/0:0,45,255:47	0/0:0,15,197:17	0/0:0,9,135:11	0/0:0,18,243:20
014_1_41736	sctg_0014_0001	41736	G	A	999	DP=59;VDB=3.134376e-02;RPB=2.273221e+00;AF1=0.3956;G3=0.5987,1.098e-05,0.4013;HWE=0.00883;AC1=11;DP4=23,11,12,10;MQ=47;FQ=999;PV4=0.4,1,1.2e-21,1	GT:PL:GQ	0/0:0,9,141:9	1/1:255,48,0:43	0/0:0,15,216:14	0/1:0,0,0:3	0/1:43,3,0:4	0/1:0,0,0:3	1/1:122,9,0:5	0/0:0,66,255:65	0/0:0,6,91:6	0/0:0,3,50:4	1/1:78,6,0:3	0/1:0,0,0:3	0/0:0,3,17:4
014_1_42459	sctg_0014_0001	42459	G	A	999	DP=68;VDB=2.416179e-01;RPB=2.339376e+00;AF1=0.3956;AC1=11;DP4=24,18,12,12;MQ=45;FQ=999;PV4=0.62,1,4.2e-23,1	GT:PL:GQ	0/1:23,0,84:24	1/1:241,33,0:28	0/0:0,18,223:17	0/1:26,0,37:27	0/1:50,0,41:45	0/1:32,3,0:4	1/1:108,12,0:8	0/0:0,22,255:21	0/0:0,3,33:4	0/0:0,18,225:17	1/1:91,9,0:6	0/0:0,6,79:6	0/0:0,3,50:4
014_1_42717	sctg_0014_0001	42717	A	G	999	DP=89;VDB=1.480388e-04;RPB=-2.916305e-01;AF1=0.4147;G3=0.5473,0.1079,0.3448;HWE=0.0167;AC1=12;DP4=20,16,18,21;MQ=41;FQ=999;PV4=0.49,0.3,1.2e-54,1	GT:PL:GQ	1/1:64,6,0:4	0/0:0,51,255:50	1/1:113,12,0:8	0/0:0,3,43:4	0/0:0,15,216:14	0/0:0,3,50:4	0/0:0,9,142:8	1/1:255,69,0:64	1/1:64,6,0:4	1/1:128,15,0:11	0/0:0,9,125:8	0/0:0,3,26:4	0/0:0,12,170:11
014_1_42719	sctg_0014_0001	42719	C	A	999	DP=85;VDB=1.259869e-02;RPB=1.271747e-01;AF1=0.4357;G3=0.5181,0.11,0.3719;HWE=0.0171;AC1=12;DP4=20,14,18,21;MQ=41;FQ=999;PV4=0.35,0.034,9.4e-53,1	GT:PL:GQ	1/1:64,6,0:4	0/0:0,48,255:46	1/1:113,12,0:8	0/0:0,3,43:4	0/0:0,15,216:13	0/0:0,3,50:4	0/0:0,9,142:8	1/1:255,69,0:65	1/1:64,6,0:4	1/1:128,15,0:11	0/0:0,9,125:8	0/1:0,0,0:3	0/0:0,12,170:11
014_1_42770	sctg_0014_0001	42770	G	A	999	DP=81;VDB=2.625808e-01;RPB=5.601883e-01;AF1=0.4792;G3=0.5455,1.847e-06,0.4545;HWE=0.000358;AC1=13;DP4=16,15,13,32;MQ=45;FQ=999;PV4=0.057,0.042,3.6e-16,1	GT:PL:GQ	1/1:255,24,0:21	0/0:0,39,255:36	1/1:186,18,0:15	0/0:0,9,141:7	0/0:0,18,251:16	0/1:0,0,0:3	0/0:0,9,142:7	1/1:255,69,0:65	1/1:152,12,0:9	0/1:0,0,0:3	0/0:0,12,175:10	0/0:0,6,100:5	0/1:0,0,0:3
014_1_42814	sctg_0014_0001	42814	G	A	999	DP=78;VDB=4.472224e-02;RPB=-1.026044e+00;AF1=0.5031;G3=0.5385,4.359e-06,0.4615;HWE=0.000505;AC1=14;DP4=18,18,16,25;MQ=46;FQ=999;PV4=0.37,0.33,3.4e-37,1	GT:PL:GQ	1/1:128,12,0:9	0/0:0,54,255:51	1/1:102,9,0:7	0/0:0,3,50:3	0/0:0,24,255:21	0/0:0,9,142:7	0/0:0,6,80:5	1/1:255,66,0:63	1/1:152,12,0:9	1/1:177,15,0:12	0/0:0,9,141:7	0/1:0,0,0:3	0/0:0,3,50:3
014_1_9740	sctg_0014_0001	9740	C	T	999	DP=95;VDB=1.078812e-01;RPB=9.155720e-01;AF1=0.03917;AC1=1;DP4=43,42,7,3;MQ=48;FQ=999;PV4=0.32,0.0049,3.7e-08,1	GT:PL:GQ	0/0:0,33,255:44	0/0:0,15,160:26	0/0:0,27,255:38	0/0:0,24,255:35	0/0:0,21,247:32	0/0:0,3,50:14	0/0:0,15,199:26	0/0:0,18,221:29	0/0:0,3,50:14	0/0:0,39,255:50	0/1:252,0,87:99	0/0:0,24,255:35	0/0:0,12,175:23
014_1_9905	sctg_0014_0001	9905	T	C	999	DP=96;VDB=3.835174e-02;RPB=5.751339e-01;AF1=0.1398;AC1=4;DP4=29,56,1,10;MQ=49;FQ=999;PV4=0.16,0.00052,9e-34,1	GT:PL:GQ	0/0:0,3,50:9	0/1:122,0,29:40	0/0:0,24,255:29	0/0:0,45,255:50	1/1:104,12,0:4	0/0:0,9,141:14	0/1:43,3,0:9	0/0:0,27,255:32	0/0:0,12,171:17	0/0:0,36,255:41	0/0:0,18,251:23	0/0:0,36,255:41	0/0:0,21,255:26
014_2_18822	sctg_0014_0002	18822	C	T	999	DP=51;VDB=2.278768e-01;RPB=1.266900e+00;AF1=0.5207;AC1=15;DP4=3,1,21,6;MQ=43;FQ=130;PV4=1,1,6.4e-06,1	GT:PL:GQ	0/0:0,3,33:3	0/1:0,0,0:3	0/1:0,0,0:3	0/1:43,3,0:3	0/1:0,0,0:3	1/1:69,6,0:5	0/1:0,0,0:3	0/1:0,0,0:3	1/1:255,72,0:69	0/1:0,0,0:3	0/1:0,0,0:3	0/0:0,3,50:3	0/0:0,3,50:3
014_2_19061	sctg_0014_0002	19061	C	T	999	DP=97;VDB=1.734375e-02;RPB=6.670980e-01;AF1=0.4133;G3=0.625,1.735e-05,0.375;HWE=0.0181;AC1=11;DP4=6,6,20,45;MQ=44;FQ=999;PV4=0.21,1,1.3e-10,1	GT:PL:GQ	0/0:0,9,125:9	0/0:0,6,83:6	0/1:0,0,0:3	0/1:0,0,0:3	0/1:0,0,0:3	1/1:129,15,0:11	0/1:0,0,0:3	0/1:43,3,0:4	1/1:255,178,0:99	0/1:0,0,0:3	0/1:0,0,0:3	0/0:0,3,50:4	0/0:0,15,202:14
014_2_19154	sctg_0014_0002	19154	T	C	999	DP=59;VDB=2.409406e-01;RPB=1.732090e+00;AF1=0.3897;G3=0.5714,3.005e-05,0.4285;HWE=0.0387;AC1=11;DP4=7,5,17,20;MQ=45;FQ=999;PV4=0.52,1,2.6e-17,1	GT:PL:GQ	0/0:0,12,177:12	0/0:0,9,139:9	0/1:0,0,0:3	0/1:43,3,0:4	0/1:0,0,0:3	0/1:45,3,0:4	0/1:0,0,0:3	0/1:0,0,0:3	1/1:255,105,0:99	0/1:0,0,0:3	0/1:0,0,0:3	0/1:0,0,0:3	0/0:0,12,151:12
014_2_19204	sctg_0014_0002	19204	C	T	999	DP=31;VDB=6.624878e-05;RPB=-1.734220e+00;AF1=0.7999;AC1=23;DP4=1,0,11,8;MQ=45;FQ=14.2;PV4=1,0.12,0.025,1	GT:PL:GQ	1/1:0,0,0:3	0/1:0,3,50:5	1/1:0,0,0:3	1/1:0,0,0:3	1/1:0,0,0:3	1/1:43,3,0:5	1/1:0,0,0:3	1/1:0,0,0:3	1/1:255,51,0:51	1/1:0,0,0:3	1/1:25,3,0:5	1/1:0,0,0:3	1/1:0,0,0:3
014_2_19825	sctg_0014_0002	19825	G	A	999	DP=44;VDB=3.127479e-01;RPB=1.226749e-01;AF1=0.5638;AC1=16;DP4=4,2,20,17;MQ=44;FQ=204;PV4=0.68,0.18,1.9e-05,0.45	GT:PL:GQ	1/1:43,3,0:3	0/0:0,6,66:4	0/1:0,0,0:3	1/1:43,3,0:3	0/1:0,0,0:3	0/1:0,0,0:3	0/1:0,0,0:3	1/1:33,3,0:3	1/1:255,102,0:99	0/1:0,0,0:3	0/1:0,0,0:3	0/1:0,3,50:3	0/0:0,9,142:7
014_2_20084	sctg_0014_0002	20084	C	T	999	DP=65;VDB=3.894945e-01;RPB=-1.487717e+00;AF1=0.4323;AC1=12;DP4=1,3,33,28;MQ=43;FQ=126;PV4=0.34,1,4.7e-06,1	GT:PL:GQ	0/1:0,0,0:3	0/0:0,9,116:9	0/1:0,0,0:3	0/1:0,0,0:3	0/1:0,0,0:3	0/1:0,0,0:3	0/1:0,0,0:3	0/1:0,0,0:3	1/1:255,184,0:99	0/1:0,0,0:3	0/1:0,0,0:3	0/0:0,3,50:4	0/1:0,0,0:3
014_2_2239	sctg_0014_0002	2239	G	T	999	DP=82;VDB=5.747638e-04;RPB=1.153447e+00;AF1=0.1069;G3=0.9231,1.901e-06,0.07692;HWE=0.0171;AC1=3;DP4=15,12,32,16;MQ=43;FQ=999;PV4=0.46,1,6.9e-16,1	GT:PL:GQ	0/0:0,0,0:7	0/0:0,3,36:10	0/0:0,9,120:15	0/0:0,6,100:13	0/0:0,3,50:10	0/0:0,3,50:10	0/0:0,3,50:10	0/0:0,6,100:13	0/0:0,9,135:15	0/0:0,3,50:10	1/1:255,144,0:99	0/0:0,6,91:13	0/0:0,15,207:21
014_2_2255	sctg_0014_0002	2255	A	G	999	DP=70;VDB=5.892637e-06;RPB=1.279563e+00;AF1=0.1936;G3=0.8245,1.215e-05,0.1755;HWE=0.0291;AC1=5;DP4=9,8,19,24;MQ=39;FQ=999;PV4=0.58,0.093,3.9e-20,0.0031	GT:PL:GQ	0/0:0,0,0:5	0/0:0,0,0:5	0/0:0,9,113:13	0/1:18,3,0:6	0/0:0,0,0:5	0/0:0,6,100:10	0/0:0,3,50:7	0/0:0,3,50:7	0/0:0,6,100:10	0/0:0,3,50:7	1/1:255,126,0:99	0/0:0,6,84:10	0/0:0,6,100:10
014_3_15857	sctg_0014_0003	15857	C	T	999	DP=99;VDB=1.123421e-07;RPB=5.774613e-01;AF1=0.7799;G3=0.1531,0.09379,0.7531;HWE=0.0301;AC1=22;DP4=6,14,33,37;MQ=44;FQ=999;PV4=0.21,0.089,5.9e-31,0.049	GT:PL:GQ	1/1:78,6,0:9	1/1:152,12,0:14	1/1:255,45,0:47	1/1:121,9,0:12	1/1:0,0,0:4	1/1:43,3,0:6	1/1:43,3,0:6	1/1:255,81,0:83	1/1:255,27,0:29	1/1:86,6,0:9	1/1:152,12,0:14	0/0:0,18,229:10	0/0:0,36,255:28
014_3_16456	sctg_0014_0003	16456	A	G	999	DP=88;VDB=3.931760e-01;RPB=-1.010018e+00;AF1=0.7885;AC1=22;DP4=4,4,16,53;MQ=40;FQ=291;PV4=0.19,0.12,4.7e-07,1	GT:PL:GQ	1/1:255,42,0:44	1/1:237,30,0:33	1/1:255,27,0:30	1/1:43,3,0:7	1/1:178,15,0:18	0/0:0,9,135:3	1/1:43,3,0:7	1/1:255,36,0:39	1/1:78,6,0:9	1/1:218,36,0:39	1/1:86,6,0:9	0/1:0,3,50:7	0/0:0,9,141:3
014_3_18001	sctg_0014_0003	18001	A	G	999	DP=91;VDB=1.747891e-01;RPB=1.446430e+00;AF1=0.1792;G3=0.8461,1.654e-06,0.1538;HWE=0.00168;AC1=5;DP4=20,24,21,19;MQ=44;FQ=999;PV4=0.66,0.029,3.6e-23,1	GT:PL:GQ	0/0:0,3,36:7	0/0:0,30,255:34	0/0:0,21,255:25	1/1:255,45,0:35	0/0:0,12,145:16	0/0:0,0,0:5	0/0:0,12,175:16	0/0:0,12,153:16	0/0:0,9,141:13	0/0:0,6,91:10	1/1:255,75,0:65	0/0:0,9,141:13	0/0:0,15,205:19
014_3_18013	sctg_0014_0003	18013	T	C	999	DP=94;VDB=4.883356e-02;RPB=-4.609650e-01;AF1=0.18;G3=0.8462,1.959e-06,0.1538;HWE=0.00172;AC1=5;DP4=18,27,12,24;MQ=44;FQ=999;PV4=0.64,1,8.4e-29,1	GT:PL:GQ	0/0:0,3,43:7	0/0:0,30,255:34	0/0:0,18,244:22	1/1:255,45,0:35	0/0:0,12,149:16	0/0:0,3,50:7	0/0:0,15,202:19	0/0:0,18,211:22	0/0:0,9,141:13	0/0:0,6,91:10	1/1:255,63,0:53	0/0:0,6,100:10	0/0:0,15,205:19
014_3_24467	sctg_0014_0003	24467	A	G	999	DP=93;VDB=9.614470e-07;RPB=3.462887e-01;AF1=0.6094;G3=0.4167,6.767e-06,0.5833;HWE=0.00372;AC1=17;DP4=2,11,26,45;MQ=44;FQ=999;PV4=0.2,0.42,1.5e-15,1	GT:PL:GQ	1/1:187,15,0:14	1/1:78,6,0:6	0/0:0,15,195:11	1/1:157,12,0:11	0/1:0,0,0:3	1/1:86,6,0:6	1/1:43,3,0:4	0/1:0,3,50:4	0/1:0,0,0:3	1/1:255,166,0:99	1/1:69,6,0:6	0/0:0,6,91:4	0/0:0,9,125:6
014_3_27511	sctg_0014_0003	27511	C	T	999	DP=97;VDB=1.847205e-09;RPB=6.200526e-01;AF1=0.8646;G3=0.1538,3.885e-06,0.8462;HWE=0.0116;AC1=25;DP4=4,7,46,40;MQ=44;FQ=999;PV4=0.35,1,1e-27,1	GT:PL:GQ	1/1:255,51,0:56	1/1:255,24,0:29	1/1:86,6,0:11	1/1:122,9,0:14	1/1:255,30,0:35	1/1:86,6,0:11	1/1:255,33,0:38	1/1:43,3,0:8	1/1:122,9,0:14	1/1:255,78,0:83	1/1:107,9,0:14	0/0:0,30,255:19	0/1:0,3,50:8
014_3_36756	sctg_0014_0003	36756	C	T	999	DP=48;VDB=8.937419e-02;RPB=-3.332086e-01;AF1=0.2502;G3=0.8,5.488e-06,0.2;HWE=0.00553;AC1=7;DP4=7,12,9,17;MQ=44;FQ=999;PV4=1,0.13,9.1e-09,1	GT:PL:GQ	0/0:0,0,0:4	0/0:0,6,93:9	0/0:0,12,183:14	1/1:198,18,0:10	0/0:0,6,100:9	0/0:0,0,0:4	0/0:0,3,43:6	0/0:0,0,0:4	0/0:0,0,0:4	0/0:0,12,176:14	1/1:255,60,0:52	0/0:0,3,50:6	0/0:0,9,142:11
014_3_36780	sctg_0014_0003	36780	T	C	999	DP=49;VDB=2.359370e-03;RPB=-7.520972e-01;AF1=0.2855;G3=0.7778,9.175e-06,0.2222;HWE=0.00825;AC1=8;DP4=11,5,14,17;MQ=43;FQ=999;PV4=0.22,0.17,3e-08,1	GT:PL:GQ	0/0:0,0,0:3	0/0:0,3,43:6	0/0:0,0,0:3	1/1:195,18,0:11	0/0:0,9,141:11	0/0:0,0,0:3	0/0:0,3,43:6	0/0:0,0,0:3	0/0:0,3,50:6	0/0:0,12,183:13	1/1:255,75,0:68	0/0:0,0,0:3	0/0:0,6,91:8
014_3_50669	sctg_0014_0003	50669	G	A	999	DP=54;VDB=3.120929e-01;RPB=3.015086e+00;AF1=0.7595;AC1=22;DP4=12,1,35,3;MQ=45;FQ=999;PV4=1,1,2.1e-26,1	GT:PL:GQ	1/1:162,15,0:17	1/1:23,3,0:6	1/1:78,6,0:8	1/1:78,6,0:8	1/1:94,9,0:11	0/1:0,3,50:6	1/1:43,3,0:6	1/1:62,6,0:8	1/1:78,6,0:8	1/1:255,45,0:47	1/1:103,9,0:11	0/0:0,18,151:11	0/1:0,6,91:4
014_3_64747	sctg_0014_0003	64747	G	T	999	DP=59;VDB=2.923379e-02;RPB=2.182378e-01;AF1=0.3595;G3=0.6429,3.683e-06,0.3571;HWE=0.00125;AC1=10;DP4=13,18,16,11;MQ=46;FQ=999;PV4=0.29,0.1,3.7e-12,0.38	GT:PL:GQ	0/0:0,24,255:24	1/1:255,48,0:42	0/0:0,3,50:5	1/1:150,12,0:7	1/1:157,12,0:7	0/0:0,6,82:7	0/1:43,3,0:5	0/0:0,15,218:15	0/0:0,3,50:5	0/0:0,18,239:18	1/1:78,6,0:3	0/0:0,3,50:5	0/0:0,12,183:12
014_3_65017	sctg_0014_0003	65017	C	G	999	DP=98;VDB=4.231024e-05;RPB=-2.254364e+00;AF1=0.7977;G3=0.2143,7.325e-07,0.7857;HWE=0.000874;AC1=22;DP4=7,7,43,33;MQ=44;FQ=999;PV4=0.77,0.48,1.7e-13,1	GT:PL:GQ	1/1:255,30,0:33	1/1:255,87,0:90	1/1:176,15,0:18	1/1:255,24,0:27	1/1:107,9,0:12	1/1:78,6,0:9	1/1:43,3,0:7	1/1:216,18,0:21	1/1:157,12,0:15	1/1:209,18,0:21	1/1:78,6,0:9	0/0:0,21,255:12	0/0:0,9,142:3
014_3_65376	sctg_0014_0003	65376	G	A	999	DP=96;VDB=1.918762e-01;RPB=4.025404e-01;AF1=0.3668;G3=0.6429,3.4e-07,0.3571;HWE=0.000122;AC1=10;DP4=20,28,19,25;MQ=47;FQ=999;PV4=1,0.24,2.8e-34,1	GT:PL:GQ	0/0:0,54,255:53	1/1:255,69,0:64	0/0:0,9,129:9	1/1:233,21,0:16	1/1:71,6,0:3	0/0:0,9,125:9	1/1:241,21,0:16	0/0:0,21,255:20	0/0:0,6,66:7	0/0:0,12,176:12	1/1:176,15,0:10	0/0:0,15,218:15	0/0:0,12,144:12
014_3_78252	sctg_0014_0003	78252	A	G	999	DP=92;VDB=1.120788e-01;RPB=-5.261515e-01;AF1=0.1241;G3=0.8571,5.404e-07,0.1429;HWE=0.00291;AC1=3;DP4=34,45,7,3;MQ=49;FQ=999;PV4=0.18,1,2e-14,1	GT:PL:GQ	0/0:0,30,255:36	0/0:0,45,255:51	0/0:0,9,141:15	0/1:99,9,0:5	0/0:0,18,231:24	0/0:0,12,175:18	0/0:0,15,211:21	0/0:0,18,247:24	0/0:0,12,176:18	0/0:0,27,255:33	1/1:208,21,0:10	0/0:0,3,50:9	0/0:0,21,255:27
014_3_8528	sctg_0014_0003	8528	G	C	999	DP=70;VDB=4.223744e-03;RPB=-1.379817e+00;AF1=0.08426;G3=0.9286,3.955e-07,0.07143;HWE=0.0106;AC1=2;DP4=23,17,14,10;MQ=47;FQ=999;PV4=1,0.48,3.4e-30,1	GT:PL:GQ	0/0:0,6,91:14	0/0:0,12,176:19	0/0:0,12,138:19	0/0:0,6,80:14	0/0:0,3,50:11	0/0:0,9,129:16	0/0:0,9,142:16	0/0:0,6,100:14	0/0:0,12,176:19	0/0:0,9,129:16	1/1:255,72,0:59	0/0:0,15,192:22	0/0:0,12,165:19
014_3_86048	sctg_0014_0003	86048	T	C	999	DP=88;VDB=1.051155e-02;RPB=1.920287e+00;AF1=0.3062;G3=0.6528,0.1057,0.2415;HWE=0.0283;AC1=8;DP4=21,22,11,26;MQ=47;FQ=999;PV4=0.11,0.015,2.7e-32,0.41	GT:PL:GQ	1/1:164,21,0:14	0/0:0,33,255:34	0/0:0,3,50:5	0/1:78,6,0:3	0/0:0,6,100:7	0/0:0,0,0:3	0/0:0,6,91:7	0/1:22,0,221:21	0/0:0,9,141:10	1/1:255,81,0:74	0/0:0,0,0:3	0/0:0,12,183:13	0/0:0,33,255:34
014_4_105719	sctg_0014_0004	105719	T	C	999	DP=72;VDB=2.529947e-01;RPB=-1.574728e+00;AF1=0.8278;G3=0.1818,1.093e-05,0.8182;HWE=0.0188;AC1=24;DP4=9,1,44,4;MQ=44;FQ=213;PV4=1,1,7.8e-13,1	GT:PL:GQ	1/1:68,6,0:10	1/1:255,45,0:48	1/1:43,3,0:7	1/1:206,30,0:33	1/1:43,3,0:7	1/1:0,0,0:5	1/1:0,0,0:5	1/1:212,33,0:36	1/1:78,6,0:10	1/1:107,9,0:13	1/1:80,9,0:13	0/1:0,3,50:7	0/0:0,27,225:18
014_4_105905	sctg_0014_0004	105905	G	T	999	DP=80;VDB=1.538365e-01;RPB=6.437199e-01;AF1=0.848;G3=0.1539,2.678e-06,0.8461;HWE=0.00805;AC1=24;DP4=8,9,20,33;MQ=45;FQ=288;PV4=0.57,0.055,4.2e-16,0.46	GT:PL:GQ	1/1:255,27,0:31	1/1:255,36,0:40	1/1:107,9,0:13	1/1:255,36,0:40	1/1:43,3,0:8	1/1:63,6,0:10	1/1:43,3,0:8	1/1:176,15,0:19	1/1:22,3,0:8	1/1:167,15,0:19	1/1:86,6,0:10	0/1:0,6,100:6	0/0:0,45,255:35
014_4_106660	sctg_0014_0004	106660	T	C	999	DP=77;VDB=1.405016e-01;RPB=3.604686e-02;AF1=0.8104;G3=0.1818,3.872e-06,0.8182;HWE=0.0027;AC1=23;DP4=9,4,22,38;MQ=44;FQ=403;PV4=0.06,0.044,3.5e-21,0.13	GT:PL:GQ	1/1:224,24,0:27	1/1:255,33,0:36	1/1:0,0,0:4	1/1:255,48,0:51	1/1:212,18,0:21	1/1:107,9,0:12	1/1:0,0,0:4	1/1:255,30,0:33	1/1:75,6,0:9	1/1:0,0,0:4	1/1:107,9,0:12	0/0:0,15,218:7	0/0:0,24,255:15
014_4_106973	sctg_0014_0004	106973	C	T	999	DP=86;VDB=3.939097e-06;RPB=1.713952e+00;AF1=0.7769;G3=0.1429,0.09358,0.7635;HWE=0.0312;AC1=22;DP4=13,12,15,35;MQ=43;FQ=999;PV4=0.079,0.44,2e-16,0.27	GT:PL:GQ	1/1:32,3,0:6	1/1:255,54,0:56	1/1:43,3,0:6	1/1:255,33,0:35	1/1:72,6,0:9	1/1:78,6,0:9	1/1:43,3,0:6	1/1:185,18,0:20	1/1:75,6,0:9	1/1:86,6,0:9	1/1:112,9,0:12	0/0:0,36,255:28	0/0:0,33,255:25
014_4_106985	sctg_0014_0004	106985	A	G	999	DP=91;VDB=2.303290e-01;RPB=-1.900146e+00;AF1=0.6865;G3=0.2728,5.708e-06,0.7272;HWE=0.00404;AC1=19;DP4=13,15,14,28;MQ=43;FQ=999;PV4=0.32,0.096,2.3e-15,1	GT:PL:GQ	1/1:69,6,0:7	1/1:255,72,0:72	1/1:0,0,0:3	1/1:222,24,0:24	1/1:54,6,0:7	1/1:43,3,0:5	1/1:0,0,0:3	1/1:80,9,0:10	1/1:32,3,0:5	1/1:0,0,0:3	1/1:32,3,0:5	0/0:0,39,255:33	0/0:0,39,255:33
014_4_11344	sctg_0014_0004	11344	G	A	999	DP=33;VDB=2.733712e-03;AF1=1;AC1=28;DP4=0,0,13,17;MQ=35;FQ=-26.5	GT:PL:GQ	1/1:255,84,0:87	1/1:0,0,0:4	1/1:0,0,0:4	1/1:0,0,0:4	1/1:0,0,0:4	1/1:0,0,0:4	1/1:0,0,0:4	1/1:0,0,0:4	1/1:0,0,0:4	1/1:58,6,0:9	1/1:0,0,0:4	1/1:0,0,0:4	1/1:0,0,0:4
014_4_119801	sctg_0014_0004	119801	T	G	999	DP=98;VDB=2.591209e-01;RPB=-1.017598e+00;AF1=0.2854;AC1=8;DP4=32,27,13,20;MQ=46;FQ=999;PV4=0.2,2.4e-06,1.6e-23,0.33	GT:PL:GQ	0/0:0,24,255:25	0/0:0,39,255:40	0/1:70,0,30:37	1/1:149,18,0:11	0/0:0,9,141:10	0/0:0,6,100:8	0/0:0,6,100:8	1/1:255,57,0:50	0/1:55,6,0:4	0/0:0,15,216:16	0/0:0,6,100:8	0/0:0,33,255:34	0/0:0,30,255:31
014_4_129253	sctg_0014_0004	129253	T	G	999	DP=44;VDB=3.249215e-02;RPB=1.748290e+00;AF1=0.4052;G3=0.1543,0.8457,2.619e-05;HWE=0.0442;AC1=11;DP4=8,18,0,16;MQ=47;FQ=999;PV4=0.016,1,3.6e-07,1	GT:PL:GQ	0/1:31,0,118:32	0/0:0,12,171:11	0/0:0,6,76:6	0/0:0,3,50:4	0/1:64,0,127:65	0/1:0,0,0:3	1/1:107,9,0:6	0/1:37,0,44:38	0/1:56,0,213:57	0/1:97,0,38:43	0/1:97,0,31:36	0/1:0,0,0:3	0/0:0,6,91:6
014_4_169	sctg_0014_0004	169	A	C	999	DP=100;VDB=7.542483e-03;RPB=1.674695e+00;AF1=0.07977;G3=0.9285,2.57e-07,0.07148;HWE=0.00935;AC1=2;DP4=7,69,0,24;MQ=47;FQ=999;PV4=0.19,0.14,0.0003,0.15	GT:PL:GQ	0/0:0,39,255:47	0/0:0,15,186:23	0/0:0,36,255:44	1/1:234,66,0:52	0/0:0,9,112:17	0/0:24,36,172:20	0/0:0,3,20:11	0/0:0,18,188:26	0/0:0,18,195:26	0/0:0,42,255:50	0/0:0,9,104:17	0/0:0,6,84:14	0/0:0,15,176:23
014_4_29146	sctg_0014_0004	29146	A	G	999	DP=96;VDB=4.089932e-02;RPB=7.085437e-01;AF1=0.2129;G3=0.7857,5.181e-07,0.2143;HWE=0.000511;AC1=6;DP4=41,23,14,14;MQ=47;FQ=999;PV4=0.25,1,2.9e-19,1	GT:PL:GQ	0/0:0,39,255:42	1/1:255,54,0:45	0/0:0,9,141:12	0/0:0,36,255:39	1/1:239,21,0:13	0/0:0,6,91:9	1/1:108,9,0:3	0/0:0,27,255:30	0/0:0,12,176:15	0/0:0,9,129:12	0/0:0,12,153:15	0/0:0,27,255:30	0/0:0,6,100:9
014_4_34175	sctg_0014_0004	34175	C	A	999	DP=57;VDB=6.988258e-06;RPB=-4.083907e+00;AF1=0.3919;AC1=11;DP4=9,14,4,9;MQ=47;FQ=999;PV4=0.73,1.3e-35,4.9e-12,0.00031	GT:PL:GQ	0/0:0,6,100:6	0/0:0,15,218:14	0/1:25,3,0:4	1/1:45,6,0:3	0/0:0,12,176:11	0/1:0,0,0:3	0/1:19,0,37:20	0/1:19,0,44:20	1/1:71,9,0:5	0/0:0,9,125:9	0/1:0,0,0:3	0/1:81,0,35:40	0/1:7,0,201:9
014_4_34988	sctg_0014_0004	34988	C	T	999	DP=67;VDB=1.428404e-01;RPB=6.449217e-01;AF1=0.1675;G3=0.8461,3.06e-06,0.1539;HWE=0.00303;AC1=5;DP4=29,22,7,4;MQ=49;FQ=999;PV4=0.75,0.09,3.7e-11,1	GT:PL:GQ	0/0:0,3,50:8	0/0:0,0,0:5	0/0:0,12,183:16	1/1:142,15,0:6	0/0:0,9,125:13	1/1:216,18,0:8	0/0:0,6,100:11	0/0:0,15,207:19	0/0:0,27,255:31	0/0:0,9,142:13	0/0:0,3,36:8	0/0:0,39,255:43	0/0:0,27,255:31
014_4_35197	sctg_0014_0004	35197	G	A	999	DP=43;VDB=7.598515e-05;RPB=9.100932e-01;AF1=0.7344;AC1=21;DP4=9,12,8,9;MQ=47;FQ=999;PV4=1,1,2.3e-28,1	GT:PL:GQ	1/1:0,0,0:3	1/1:63,6,0:8	1/1:78,6,0:8	1/1:120,1,0:40	1/1:43,3,0:5	1/1:75,6,0:8	1/1:0,0,0:3	1/1:122,9,0:10	1/1:78,6,0:8	1/1:0,0,0:3	1/1:0,0,0:3	0/0:0,57,255:50	0/1:0,3,36:5
014_4_40845	sctg_0014_0004	40845	T	G	999	DP=35;VDB=1.331557e-01;RPB=2.683841e+00;AF1=0.3499;AC1=10;DP4=13,12,10,0;MQ=47;FQ=999;PV4=0.0069,0.00071,0.0014,1	GT:PL:GQ	1/1:77,6,0:3	0/0:2,17,181:15	0/0:0,6,100:7	0/1:43,3,0:5	0/1:0,0,0:3	0/0:0,3,50:5	0/0:0,9,127:9	0/1:39,39,39:3	0/1:0,0,0:3	0/1:33,0,43:33	0/1:45,0,174:45	0/1:27,0,129:27	0/0:0,9,138:9
014_4_6874	sctg_0014_0004	6874	A	G	999	DP=82;VDB=8.770567e-03;RPB=9.259120e-01;AF1=0.5474;G3=0.4157,0.09529,0.489;HWE=0.00634;AC1=15;DP4=20,7,24,29;MQ=45;FQ=999;PV4=0.018,0.48,3.8e-33,1	GT:PL:GQ	1/1:255,42,0:40	0/0:0,30,255:26	1/1:186,15,0:13	0/0:0,12,175:9	0/0:0,15,217:12	1/1:255,27,0:25	0/1:0,3,50:3	1/1:255,51,0:49	1/1:131,12,0:10	1/1:43,3,0:3	1/1:86,6,0:5	0/0:0,9,125:6	0/0:0,9,141:6
015_1_139446	sctg_0015_0001	139446	G	A	999	DP=82;VDB=2.852849e-01;RPB=1.192924e+00;AF1=0.316;G3=0.6923,1.167e-06,0.3077;HWE=0.000342;AC1=9;DP4=16,29,15,20;MQ=47;FQ=999;PV4=0.64,0.0089,5.7e-31,1	GT:PL:GQ	0/0:0,54,255:54	1/1:255,51,0:45	0/0:0,9,141:10	0/0:0,12,153:13	1/1:205,21,0:15	0/1:78,6,0:3	0/0:0,0,0:3	0/0:0,15,203:16	0/0:0,12,183:13	0/0:0,12,176:13	1/1:255,27,0:21	0/0:0,6,100:7	0/0:0,9,135:10
015_1_155936	sctg_0015_0001	155936	G	A	999	DP=66;VDB=1.385050e-03;RPB=-1.609969e+00;AF1=0.3056;G3=0.6923,4.077e-06,0.3077;HWE=0.00191;AC1=8;DP4=17,22,8,17;MQ=47;FQ=999;PV4=0.44,0.018,8.7e-23,0.24	GT:PL:GQ	0/0:0,12,176:13	1/1:255,51,0:44	0/0:0,3,50:5	0/0:0,27,255:28	0/1:78,6,0:3	1/1:152,12,0:6	0/0:0,0,0:3	0/0:0,12,176:13	0/0:0,3,50:5	0/0:0,6,85:8	0/1:86,6,0:3	0/0:0,36,255:37	0/0:0,15,218:16
015_1_156831	sctg_0015_0001	156831	T	C	999	DP=78;VDB=4.670869e-02;RPB=2.004357e-01;AF1=0.2905;G3=0.6667,8.266e-06,0.3333;HWE=0.00469;AC1=8;DP4=31,23,11,11;MQ=48;FQ=999;PV4=0.62,1,6.2e-27,1	GT:PL:GQ	0/0:0,15,205:16	1/1:255,51,0:44	0/0:0,24,255:25	0/0:0,30,255:31	0/1:83,6,0:4	0/1:43,3,0:5	0/0:0,0,0:3	0/0:0,27,255:28	0/0:0,3,50:5	0/0:0,6,83:8	0/1:69,6,0:4	0/0:0,54,255:55	0/0:0,3,50:5
015_1_157164	sctg_0015_0001	157164	A	G	999	DP=98;VDB=1.366415e-03;RPB=2.100206e-01;AF1=0.3136;G3=0.6667,3.391e-06,0.3333;HWE=0.000606;AC1=9;DP4=28,26,20,16;MQ=47;FQ=999;PV4=0.83,0.0019,4.7e-24,0.45	GT:PL:GQ	0/0:0,15,216:16	1/1:255,78,0:71	0/0:0,0,0:3	0/0:0,30,255:31	0/1:69,6,0:3	1/1:122,12,0:7	0/0:0,0,0:3	0/0:0,24,255:25	0/0:0,15,218:16	0/0:0,12,175:13	1/1:130,12,0:7	0/0:0,51,255:52	0/0:0,3,50:5
015_1_157287	sctg_0015_0001	157287	C	T	999	DP=95;VDB=2.944320e-02;RPB=1.049422e+00;AF1=0.2754;G3=0.6923,1.296e-06,0.3077;HWE=0.000498;AC1=8;DP4=37,21,17,15;MQ=48;FQ=999;PV4=0.37,0.0011,9e-39,1	GT:PL:GQ	0/0:0,9,141:11	1/1:255,69,0:62	0/0:0,9,141:11	0/0:0,12,153:13	0/1:78,6,0:4	1/1:98,9,0:4	0/0:0,0,0:3	0/0:0,51,255:52	0/0:0,18,225:19	0/0:0,9,142:11	1/1:152,12,0:6	0/0:0,36,255:37	0/0:0,12,152:13
015_1_171384	sctg_0015_0001	171384	C	T	999	DP=97;VDB=9.352980e-02;RPB=2.789906e+00;AF1=0.2143;G3=0.75,4.775e-06,0.25;HWE=0.00228;AC1=6;DP4=26,42,15,8;MQ=48;FQ=999;PV4=0.031,0.41,9.7e-28,1	GT:PL:GQ	0/0:0,24,255:27	1/1:255,54,0:45	0/0:0,6,91:9	0/0:0,18,215:21	0/1:43,3,0:7	1/1:142,12,0:5	0/0:0,0,0:4	0/0:0,9,141:12	0/0:0,12,176:15	0/0:0,57,255:60	0/0:0,18,224:21	0/0:0,42,255:45	0/0:0,18,251:21
015_1_185042	sctg_0015_0001	185042	A	G	999	DP=69;VDB=1.929760e-01;RPB=2.566472e-01;AF1=0.4503;G3=0.5447,0.1054,0.35;HWE=0.0149;AC1=12;DP4=7,12,17,19;MQ=43;FQ=999;PV4=0.57,0.23,4.1e-10,1	GT:PL:GQ	0/0:0,12,176:10	1/1:122,12,0:9	0/0:0,9,135:8	0/1:37,0,44:39	1/1:146,15,0:11	1/1:86,6,0:4	1/1:186,21,0:17	0/0:0,6,91:5	0/0:0,6,85:5	0/0:0,9,125:8	1/1:255,51,0:47	0/0:0,6,91:5	0/0:0,3,49:4
015_1_57074	sctg_0015_0001	57074	G	A	999	DP=37;VDB=2.816108e-06;RPB=-2.788070e+00;AF1=0.5927;AC1=17;DP4=7,4,11,5;MQ=47;FQ=999;PV4=1,1.6e-11,0.12,0.00038	GT:PL:GQ	0/0:0,6,91:4	1/1:37,3,0:4	1/1:16,3,0:4	1/1:16,3,0:4	1/1:37,3,0:4	0/1:28,0,91:32	0/1:0,0,0:3	0/1:47,0,85:51	1/1:67,6,0:6	0/1:54,0,38:40	0/0:0,9,119:6	1/1:104,9,0:8	0/1:0,0,0:3
015_1_97271	sctg_0015_0001	97271	C	T	999	DP=69;VDB=1.296595e-01;RPB=-2.999838e-01;AF1=0.2923;G3=0.6353,0.09611,0.2686;HWE=0.0148;AC1=8;DP4=15,31,5,15;MQ=48;FQ=999;PV4=0.77,1,1.3e-14,1	GT:PL:GQ	0/0:0,6,77:8	0/1:110,0,38:45	0/0:0,21,255:22	0/0:0,24,255:25	0/1:86,6,0:3	1/1:213,21,0:14	0/1:43,3,0:5	0/0:0,21,255:22	0/0:0,12,148:13	0/0:0,12,183:13	1/1:200,21,0:14	0/0:0,6,83:8	0/0:0,12,153:13
015_1_97393	sctg_0015_0001	97393	C	T	999	DP=44;VDB=1.870401e-02;RPB=5.020790e-01;AF1=0.1857;AC1=5;DP4=18,18,1,7;MQ=48;FQ=999;PV4=0.11,1,1.2e-05,1	GT:PL:GQ	0/0:0,6,100:10	0/1:37,0,27:32	0/0:0,6,91:10	0/0:0,9,107:13	0/1:86,6,0:5	0/1:94,0,52:61	0/1:78,6,0:5	0/0:0,15,218:19	0/0:0,18,245:21	0/0:0,12,161:16	0/0:0,9,141:13	0/0:0,9,138:13	0/0:0,6,91:10
015_3_114271	sctg_0015_0003	114271	C	T	999	DP=36;VDB=1.513322e-01;RPB=4.158461e+00;AF1=0.1639;G3=0.8889,1.123e-05,0.1111;HWE=0.0313;AC1=4;DP4=6,8,1,20;MQ=42;FQ=999;PV4=0.0099,1,2.7e-13,1	GT:PL:GQ	0/0:0,3,36:8	0/0:0,3,50:8	0/0:0,0,0:5	0/0:0,6,98:11	0/0:0,0,0:5	0/0:0,0,0:5	0/0:0,0,0:5	0/0:0,6,100:11	0/0:0,3,50:8	0/0:0,6,96:11	1/1:249,63,0:53	0/0:0,12,176:16	0/0:0,3,50:8
015_3_145916	sctg_0015_0003	145916	T	C	999	DP=39;VDB=4.186217e-02;RPB=-1.459737e+00;AF1=0.4704;G3=0.01546,0.9845,6.27e-11;HWE=0.00922;AC1=13;DP4=10,9,5,14;MQ=43;FQ=999;PV4=0.18,0.077,2.4e-14,1	GT:PL:GQ	0/1:23,0,91:25	0/1:26,0,44:28	0/1:138,0,176:99	0/0:0,9,142:7	0/1:50,0,41:44	0/0:0,3,50:3	0/1:26,0,44:28	1/1:79,6,0:4	0/1:0,0,0:3	0/1:26,0,44:28	0/1:26,0,44:28	1/1:68,6,0:4	0/1:60,0,41:45
015_3_3444	sctg_0015_0003	3444	C	T	999	DP=85;VDB=6.213751e-02;RPB=1.180739e+00;AF1=0.2547;G3=0.6923,5.751e-06,0.3077;HWE=0.00296;AC1=7;DP4=28,19,25,11;MQ=47;FQ=999;PV4=0.49,0.18,1.8e-30,1	GT:PL:GQ	0/0:0,21,255:23	1/1:255,93,0:85	0/0:0,9,125:11	0/0:0,30,255:32	0/1:78,6,0:4	0/1:43,3,0:6	0/1:78,6,0:4	0/0:0,21,255:23	0/0:0,0,0:4	0/0:0,12,176:14	0/0:0,24,255:26	0/0:0,15,216:17	0/0:0,3,50:6
015_3_3480	sctg_0015_0003	3480	C	T	999	DP=70;VDB=2.255958e-03;RPB=2.905936e-01;AF1=0.2262;G3=0.7692,3.473e-06,0.2308;HWE=0.00412;AC1=6;DP4=25,21,14,7;MQ=47;FQ=999;PV4=0.43,0.3,1.1e-23,1	GT:PL:GQ	0/0:0,6,91:9	1/1:255,48,0:40	0/0:0,18,247:20	0/0:0,54,255:56	0/0:0,0,0:4	1/1:131,12,0:5	0/1:43,3,0:7	0/0:0,15,169:18	0/0:0,3,50:7	0/0:0,3,36:7	0/0:0,15,195:18	0/0:0,9,125:12	0/0:0,12,169:15
015_3_3513	sctg_0015_0003	3513	G	A	999	DP=90;VDB=1.657655e-02;RPB=9.616752e-01;AF1=0.2884;G3=0.7143,1.756e-06,0.2857;HWE=0.000869;AC1=8;DP4=19,32,18,15;MQ=47;FQ=999;PV4=0.18,1,1.8e-41,1	GT:PL:GQ	0/0:0,12,176:13	1/1:255,66,0:59	0/0:0,3,50:5	0/0:0,57,255:58	1/1:131,12,0:6	1/1:193,18,0:11	0/1:43,3,0:5	0/0:0,24,255:25	0/0:0,3,50:5	0/0:0,15,218:16	0/0:0,6,91:8	0/0:0,18,229:19	0/0:0,9,123:10
015_3_3756	sctg_0015_0003	3756	G	A	999	DP=65;VDB=1.212828e-01;RPB=1.091739e+00;AF1=0.2052;G3=0.7778,8.294e-06,0.2222;HWE=0.00986;AC1=5;DP4=19,23,11,9;MQ=48;FQ=999;PV4=0.59,0.0048,1.6e-27,0.27	GT:PL:GQ	0/0:0,9,142:12	1/1:255,54,0:45	0/0:0,6,91:10	0/0:0,45,255:48	0/1:78,6,0:5	0/0:0,0,0:4	0/0:0,0,0:4	0/0:0,24,255:27	0/0:0,0,0:4	0/0:0,9,142:12	0/0:0,0,0:4	0/0:0,27,255:30	0/0:0,6,91:10
015_4_2152	sctg_0015_0004	2152	A	C	999	DP=49;VDB=1.334074e-01;RPB=1.250782e-02;AF1=0.2415;AC1=6;DP4=8,26,6,6;MQ=48;FQ=999;PV4=0.14,0.48,2.3e-14,1	GT:PL:GQ	0/1:102,0,132:99	0/1:43,3,0:6	0/1:21,0,105:19	0/0:0,3,49:6	0/0:0,6,91:9	0/0:0,3,50:6	0/0:0,0,0:4	0/0:0,6,100:9	0/0:0,6,76:9	0/1:97,0,38:46	0/0:0,21,246:23	0/0:0,6,100:9	0/0:0,18,208:20
015_4_2870	sctg_0015_0004	2870	G	C	999	DP=80;VDB=3.613042e-03;RPB=1.516776e+00;AF1=0.5189;AC1=15;DP4=44,0,25,0;MQ=47;FQ=999;PV4=1,1,1.6e-23,1	GT:PL:GQ	0/0:0,27,233:24	1/1:131,12,0:10	0/1:101,0,170:99	0/1:19,0,188:22	1/1:107,9,0:7	1/1:131,12,0:10	1/1:78,6,0:5	0/0:0,18,195:15	0/1:31,0,114:34	0/1:59,0,160:62	0/0:0,9,116:7	0/1:37,0,30:32	0/1:34,0,83:37
015_4_3210	sctg_0015_0004	3210	A	G	999	DP=88;VDB=1.775634e-01;RPB=5.478102e-03;AF1=0.2139;AC1=6;DP4=31,40,7,9;MQ=48;FQ=999;PV4=1,0.00075,1.4e-20,1	GT:PL:GQ	0/0:0,30,255:33	0/1:131,0,115:99	0/0:0,18,244:21	0/0:0,6,93:9	0/1:74,0,80:71	0/1:34,0,84:31	0/1:115,0,154:99	0/0:0,18,251:21	0/0:0,15,218:18	0/0:0,27,255:30	1/1:151,15,0:7	0/0:0,15,218:18	0/0:0,21,255:24
015_4_3391	sctg_0015_0004	3391	T	C	999	DP=52;VDB=1.371258e-01;RPB=1.778521e+00;AF1=0.3542;G3=0.2708,0.7292,6.547e-08;HWE=0.0372;AC1=10;DP4=11,21,7,7;MQ=47;FQ=999;PV4=0.35,1,6e-08,1	GT:PL:GQ	0/0:0,12,171:12	0/1:63,0,80:63	0/1:105,0,116:99	0/1:37,0,44:37	0/1:67,0,88:67	0/0:0,3,43:5	0/1:64,0,89:64	0/0:0,12,174:12	0/1:43,3,0:5	0/0:0,18,245:18	0/0:0,3,50:5	0/1:37,0,37:36	0/1:0,0,0:3
016_1_42	sctg_0016_0001	42	T	C	999	DP=51;VDB=2.801891e-03;RPB=-2.775151e-01;AF1=0.4342;G3=0.0395,0.9605,2.373e-08;HWE=0.0451;AC1=12;DP4=18,12,12,9;MQ=36;FQ=999;PV4=1,0.11,0.44,1	GT:PL:GQ	0/1:62,0,85:64	0/1:131,0,255:99	0/1:51,0,11:15	0/1:0,0,0:3	0/1:14,0,14:14	0/1:14,0,14:14	1/1:36,6,0:4	1/1:40,6,0:4	0/0:0,6,40:6	0/0:0,6,40:6	0/1:153,0,2:7	0/0:0,3,20:4	0/0:0,3,20:4
016_2_19339	sctg_0016_0002	19339	T	C	999	DP=54;VDB=2.526948e-01;RPB=4.949747e-01;AF1=0.4104;G3=0.5833,7.256e-06,0.4167;HWE=0.00455;AC1=11;DP4=12,9,15,13;MQ=47;FQ=999;PV4=1,0.041,1.3e-11,1	GT:PL:GQ	0/1:43,3,0:4	0/0:0,21,243:20	0/0:0,9,142:8	1/1:255,51,0:46	0/0:0,6,100:6	0/0:0,3,36:4	0/1:0,0,0:3	1/1:215,21,0:16	0/1:0,0,0:3	1/1:86,6,0:4	0/1:43,3,0:4	0/0:0,12,183:11	0/0:0,9,142:8
016_2_19591	sctg_0016_0002	19591	G	A	999	DP=53;VDB=2.818681e-01;RPB=2.038301e+00;AF1=0.4196;AC1=12;DP4=8,13,12,18;MQ=46;FQ=999;PV4=1,0.011,9.4e-17,1	GT:PL:GQ	1/1:97,9,0:6	0/0:0,24,255:23	0/1:0,0,0:3	1/1:255,51,0:46	0/1:0,0,0:3	0/0:0,3,50:4	0/1:0,0,0:3	1/1:255,27,0:22	0/1:0,0,0:3	0/1:0,0,0:3	0/0:0,9,125:8	0/0:0,12,183:11	0/0:0,9,125:8
016_2_25539	sctg_0016_0002	25539	T	C	999	DP=48;VDB=1.664792e-01;RPB=-1.654820e+00;AF1=0.4356;AC1=12;DP4=7,15,9,13;MQ=46;FQ=999;PV4=0.75,0.26,5.8e-09,1	GT:PL:GQ	1/1:255,30,0:26	0/0:0,12,175:11	0/0:0,6,91:6	0/1:43,3,0:4	0/0:0,3,43:4	0/0:0,12,176:11	0/0:0,9,120:8	0/1:0,0,0:3	1/1:58,6,0:4	1/1:170,15,0:11	0/1:63,0,67:64	0/1:0,0,0:3	0/0:0,3,50:4
016_2_8485	sctg_0016_0002	8485	T	C	999	DP=95;VDB=3.276264e-16;RPB=3.756983e+00;AF1=0.318;G3=0.6667,4.802e-06,0.3333;HWE=0.00198;AC1=9;DP4=37,9,41,8;MQ=46;FQ=999;PV4=0.79,6.7e-06,6.2e-32,0.062	GT:PL:GQ	0/0:0,18,221:18	1/1:255,111,0:99	0/0:0,0,0:3	0/0:0,3,43:5	0/1:43,3,0:5	0/1:86,6,0:3	1/1:252,27,0:21	0/0:0,45,255:45	0/0:0,15,202:16	0/0:0,12,153:13	0/0:0,33,255:33	0/0:0,9,125:10	0/0:0,3,50:5
016_4_113031	sctg_0016_0004	113031	A	G	999	DP=48;VDB=1.688447e-02;RPB=-4.642857e-01;AF1=0.1921;AC1=5;DP4=4,32,2,10;MQ=40;FQ=999;PV4=0.63,1,0.00074,1	GT:PL:GQ	0/0:0,21,174:24	0/0:0,0,0:5	0/0:0,3,50:7	0/1:32,3,0:7	0/0:0,0,0:5	0/0:0,0,0:5	0/1:137,0,5:15	0/0:0,0,0:5	0/0:0,6,82:10	0/1:66,0,133:63	0/0:0,36,204:39	0/0:0,3,50:7	0/0:0,6,78:10
016_4_19301	sctg_0016_0004	19301	A	C	999	DP=64;VDB=3.582246e-08;RPB=-9.567298e-01;AF1=0.9074;AC1=26;DP4=3,0,14,5;MQ=42;FQ=62.1;PV4=1,1.6e-28,0,0.0063	GT:PL:GQ	1/1:27,3,0:8	1/1:27,3,0:8	1/1:0,0,0:6	1/1:54,6,0:11	1/1:27,3,0:8	1/1:54,6,0:11	1/1:27,3,0:8	1/1:81,12,0:17	1/1:0,0,0:6	1/1:0,0,0:6	1/1:0,0,0:6	0/1:117,0,99:94	1/1:0,0,0:6
016_4_32203	sctg_0016_0004	32203	A	G	999	DP=85;VDB=2.253062e-02;RPB=3.832142e-02;AF1=0.71;G3=0.2263,0.09749,0.6762;HWE=0.0183;AC1=20;DP4=12,14,25,25;MQ=42;FQ=999;PV4=0.81,0.021,1e-12,1	GT:PL:GQ	1/1:58,6,0:8	1/1:77,9,0:10	0/0:0,36,255:29	1/1:212,39,0:40	1/1:58,6,0:8	1/1:52,6,0:8	1/1:240,42,0:43	1/1:77,9,0:10	1/1:0,0,0:3	1/1:168,21,0:22	1/1:32,3,0:5	0/0:0,9,123:4	0/0:0,18,224:12
016_4_45800	sctg_0016_0004	45800	T	C	999	DP=32;VDB=1.940752e-04;RPB=2.450947e+00;AF1=0.7394;AC1=21;DP4=2,1,4,6;MQ=38;FQ=95.4;PV4=0.56,3.8e-13,5.1e-12,0.0049	GT:PL:GQ	0/1:55,0,41:41	1/1:0,0,0:3	1/1:0,0,0:3	1/1:0,0,0:3	1/1:0,0,0:3	1/1:0,0,0:3	1/1:0,0,0:3	1/1:32,3,0:5	1/1:32,3,0:5	1/1:64,6,0:7	1/1:0,0,0:3	1/1:113,12,0:13	1/1:0,0,0:3
016_4_47479	sctg_0016_0004	47479	G	A	999	DP=63;VDB=3.645554e-03;RPB=-1.199126e+00;AF1=0.1177;AC1=3;DP4=13,10,3,30;MQ=42;FQ=999;PV4=0.00019,0.19,1.6e-20,1	GT:PL:GQ	0/0:0,12,182:18	0/0:0,6,90:12	0/0:0,0,0:7	0/0:0,9,141:15	0/0:0,6,100:12	0/0:0,0,0:7	0/0:0,3,50:9	0/0:0,3,50:9	0/0:0,0,0:7	0/1:26,0,43:20	0/1:208,0,37:49	0/0:0,6,91:12	0/0:0,6,91:12
016_4_47846	sctg_0016_0004	47846	T	C	999	DP=31;VDB=6.653526e-07;RPB=7.395100e-01;AF1=0.4117;AC1=11;DP4=4,6,15,6;MQ=39;FQ=999;PV4=0.13,0.45,0,1	GT:PL:GQ	0/1:0,0,0:3	0/1:49,0,127:50	0/1:0,0,0:3	0/0:0,3,50:4	0/1:32,3,0:4	0/1:78,0,38:43	1/1:90,9,0:6	0/0:0,3,50:4	0/1:0,0,0:3	0/0:0,3,50:4	0/1:188,0,11:16	0/0:0,3,50:4	0/0:0,3,50:4
016_4_47853	sctg_0016_0004	47853	T	C	999	DP=37;VDB=6.653526e-07;RPB=2.467886e+00;AF1=0.3495;AC1=10;DP4=10,6,15,6;MQ=40;FQ=999;PV4=0.73,1,3e-28,1	GT:PL:GQ	0/1:0,0,0:3	0/1:46,0,158:46	0/1:0,0,0:3	0/0:0,3,50:5	0/1:32,3,0:5	0/1:78,0,38:44	1/1:90,9,0:5	0/0:0,3,50:5	0/0:0,3,40:5	0/0:0,9,141:9	0/1:188,0,11:17	0/0:0,9,118:9	0/0:0,3,50:5
016_4_79147	sctg_0016_0004	79147	A	G	999	DP=70;VDB=2.470319e-03;RPB=6.728606e-01;AF1=0.4758;G3=0.5833,2.891e-06,0.4167;HWE=0.000606;AC1=13;DP4=14,9,27,16;MQ=46;FQ=999;PV4=1,0.41,7.5e-18,1	GT:PL:GQ	0/0:0,9,125:7	1/1:255,30,0:26	0/0:0,24,253:22	0/0:0,15,211:13	1/1:157,12,0:9	1/1:197,18,0:15	1/1:255,57,0:53	0/0:0,9,141:7	0/0:0,3,50:3	0/1:0,0,0:3	1/1:152,12,0:9	0/1:0,0,0:3	0/0:0,6,80:5
016_5_4154	sctg_0016_0005	4154	C	T	999	DP=85;VDB=1.831110e-01;RPB=-5.025110e-01;AF1=0.08153;G3=0.9286,7.322e-07,0.07143;HWE=0.00984;AC1=2;DP4=19,46,7,12;MQ=48;FQ=999;PV4=0.58,0.47,5.4e-13,1	GT:PL:GQ	0/0:0,30,255:38	0/0:0,27,255:35	0/0:0,6,91:14	0/0:0,6,71:14	1/1:255,57,0:43	0/0:0,33,255:41	0/0:0,18,235:26	0/0:0,3,50:11	0/0:0,9,141:17	0/0:0,18,212:26	0/0:0,6,85:14	0/0:0,9,142:17	0/0:0,21,234:29
016_5_6931	sctg_0016_0005	6931	T	C	999	DP=100;VDB=7.613742e-02;RPB=-1.498520e+00;AF1=0.4141;G3=0.6154,1.131e-06,0.3846;HWE=7.56e-05;AC1=11;DP4=23,15,36,20;MQ=46;FQ=999;PV4=0.83,1,3.9e-30,1	GT:PL:GQ	0/0:0,30,255:29	1/1:255,33,0:28	0/0:0,6,91:6	0/0:0,9,119:8	1/1:255,48,0:43	1/1:255,33,0:28	1/1:255,30,0:25	0/0:0,15,202:14	0/0:0,12,165:11	0/0:0,21,255:20	1/1:243,24,0:19	0/0:0,9,141:8	0/0:0,12,153:11
016_7_22266	sctg_0016_0007	22266	T	C	999	DP=43;VDB=1.578486e-01;RPB=2.160396e-01;AF1=0.5294;AC1=15;DP4=11,7,12,12;MQ=44;FQ=999;PV4=0.54,0.059,0.00079,1	GT:PL:GQ	0/0:0,9,113:7	1/1:76,6,0:5	0/1:91,0,142:94	0/1:172,0,97:99	1/1:179,15,0:13	0/1:0,3,33:3	1/1:103,12,0:10	0/1:77,0,41:44	1/1:43,3,0:3	0/1:0,3,32:3	0/1:0,0,0:3	0/1:0,0,0:3	0/0:0,6,91:5
016_7_22353	sctg_0016_0007	22353	A	G	999	DP=50;VDB=9.886980e-06;RPB=1.696256e+00;AF1=0.6182;AC1=17;DP4=2,9,2,27;MQ=44;FQ=999;PV4=0.3,0.15,1.2e-05,0.44	GT:PL:GQ	0/1:36,0,172:41	0/1:89,0,38:39	1/1:157,18,0:17	0/1:70,0,41:42	1/1:120,12,0:11	0/1:0,0,0:3	0/1:146,0,20:21	0/0:0,6,100:4	1/1:69,6,0:6	0/1:0,0,0:3	0/1:26,0,44:31	0/1:0,0,0:3	0/1:0,0,0:3
016_7_44649	sctg_0016_0007	44649	C	G	999	DP=54;VDB=2.726163e-03;RPB=-3.137994e+00;AF1=0.347;AC1=10;DP4=2,13,14,18;MQ=40;FQ=999;PV4=0.052,0.055,2.2e-15,0.0039	GT:PL:GQ	0/0:0,6,86:7	0/1:224,0,79:85	0/1:0,0,0:3	0/0:0,9,125:9	0/1:75,0,32:38	1/1:136,21,0:15	1/1:155,18,0:12	0/0:0,3,50:5	0/0:0,3,50:5	0/0:0,3,50:5	0/0:0,3,49:5	0/0:0,3,50:5	0/0:0,3,50:5
016_7_44658	sctg_0016_0007	44658	A	T	999	DP=57;VDB=5.998868e-03;RPB=-2.147458e+00;AF1=0.3777;AC1=10;DP4=2,13,21,21;MQ=41;FQ=999;PV4=0.015,0.47,4.6e-13,1	GT:PL:GQ	0/0:0,3,40:4	0/1:255,0,112:99	0/1:0,0,0:3	0/0:0,12,153:12	0/1:196,0,26:31	1/1:228,27,0:22	1/1:188,21,0:16	0/0:0,3,50:4	0/0:0,3,50:4	0/0:0,3,50:4	0/0:0,3,50:4	0/1:0,0,0:3	0/0:0,3,50:4
016_7_49490	sctg_0016_0007	49490	G	A	999	DP=89;VDB=7.587456e-05;RPB=2.062470e+00;AF1=0.08362;G3=0.9231,1.655e-06,0.07692;HWE=0.00957;AC1=2;DP4=52,10,21,2;MQ=47;FQ=999;PV4=0.5,1,2e-25,0.49	GT:PL:GQ	0/0:15,30,201:22	0/0:0,6,91:14	0/0:0,36,255:43	0/0:0,30,255:37	0/0:0,21,202:28	0/0:0,15,206:22	0/0:0,0,0:8	0/0:0,9,120:17	0/0:0,9,120:17	0/0:0,12,159:19	1/1:255,66,0:53	0/0:0,15,176:22	0/0:0,12,153:19
016_7_49514	sctg_0016_0007	49514	C	T	999	DP=65;VDB=5.422918e-02;RPB=1.321484e+00;AF1=0.08936;G3=0.9231,5.549e-07,0.07692;HWE=0.0112;AC1=2;DP4=40,6,10,8;MQ=46;FQ=999;PV4=0.015,1,1e-25,1	GT:PL:GQ	0/0:0,12,175:19	0/0:0,6,81:13	0/0:0,21,240:28	0/0:0,27,255:34	0/0:0,15,169:22	0/0:0,9,125:16	0/0:0,0,0:8	0/0:0,6,91:13	0/0:0,6,100:13	0/0:0,9,129:16	1/1:255,54,0:41	0/0:0,3,50:11	0/0:0,12,153:19
016_7_49570	sctg_0016_0007	49570	C	T	999	DP=88;VDB=2.820441e-01;RPB=8.582733e-01;AF1=0.08809;G3=0.9231,1.758e-06,0.07692;HWE=0.0108;AC1=2;DP4=28,30,13,17;MQ=48;FQ=999;PV4=0.82,0.31,2.9e-30,0.38	GT:PL:GQ	0/0:0,30,255:37	0/0:0,12,183:19	0/0:0,6,100:13	0/0:0,36,255:43	0/0:0,12,176:19	0/0:0,21,255:28	0/0:0,0,0:8	0/0:0,21,255:28	0/0:0,3,50:11	0/0:0,9,120:16	1/1:255,90,0:77	0/0:0,6,100:13	0/0:0,6,91:13
016_7_49751	sctg_0016_0007	49751	G	A	999	DP=69;VDB=1.042681e-01;RPB=9.253144e-02;AF1=0.1085;G3=0.9091,1.951e-06,0.09091;HWE=0.0146;AC1=3;DP4=25,16,17,8;MQ=47;FQ=999;PV4=0.61,1,6.4e-27,1	GT:PL:GQ	0/0:0,24,255:30	0/0:0,12,165:18	0/0:0,3,50:10	0/0:0,21,255:27	0/0:0,21,237:27	0/0:0,9,141:15	0/0:0,0,0:7	0/0:0,0,0:7	0/0:0,6,100:12	0/0:0,18,221:24	1/1:255,75,0:63	0/0:0,0,0:7	0/0:0,3,50:10
016_7_50271	sctg_0016_0007	50271	C	G	999	DP=96;VDB=6.402178e-05;RPB=-1.257357e-01;AF1=0.07617;G3=0.9286,1.535e-07,0.07143;HWE=0.0084;AC1=2;DP4=33,33,8,18;MQ=48;FQ=999;PV4=0.11,0.084,1.6e-23,0.39	GT:PL:GQ	0/0:0,24,255:32	0/0:0,9,125:17	0/0:0,18,247:26	0/0:0,24,255:32	0/0:0,15,205:23	0/0:0,12,176:20	0/0:0,6,91:14	0/0:0,12,183:20	0/0:0,12,168:20	0/0:0,24,255:32	1/1:255,78,0:64	0/0:0,12,183:20	0/0:0,9,142:17
016_7_50889	sctg_0016_0007	50889	T	C	999	DP=58;VDB=1.914542e-01;RPB=9.441565e-01;AF1=0.09625;G3=0.9231,1.264e-06,0.07692;HWE=0.0133;AC1=2;DP4=12,22,9,12;MQ=47;FQ=999;PV4=0.58,0.00032,1.3e-20,0.055	GT:PL:GQ	0/0:0,21,210:28	0/0:0,3,50:10	0/0:0,6,93:13	0/0:0,12,176:19	0/0:0,9,125:16	0/0:0,6,86:13	0/0:0,6,91:13	0/0:0,12,176:19	0/0:0,0,0:7	0/0:0,9,141:16	1/1:255,63,0:50	0/0:0,3,50:10	0/0:0,9,141:16
016_7_51633	sctg_0016_0007	51633	G	A	999	DP=98;VDB=4.991510e-02;RPB=-5.373548e-01;AF1=0.08185;G3=0.9286,9.058e-07,0.07143;HWE=0.00994;AC1=2;DP4=36,21,27,7;MQ=47;FQ=999;PV4=0.16,0.047,4.5e-18,1	GT:PL:GQ	0/0:0,18,225:26	0/0:0,9,129:17	0/0:0,18,244:26	0/0:0,3,50:11	0/0:0,3,50:11	0/0:0,6,100:14	0/0:0,9,128:17	0/0:0,18,247:26	0/0:0,15,198:23	0/0:0,21,255:29	1/1:255,102,0:88	0/0:0,9,128:17	0/0:0,18,233:26
017_2_11236	sctg_0017_0002	11236	G	A	999	DP=31;VDB=1.197247e-01;RPB=2.602082e-01;AF1=0.3524;G3=0.6251,2.495e-05,0.3748;HWE=0.0385;AC1=10;DP4=7,6,9,9;MQ=46;FQ=999;PV4=1,1,6.7e-09,0.066	GT:PL:GQ	0/1:0,0,0:3	0/0:0,9,125:9	0/1:0,0,0:3	1/1:255,48,0:42	0/0:0,6,91:7	0/1:0,0,0:3	0/1:0,0,0:3	0/1:32,3,0:5	0/1:0,0,0:3	0/1:43,3,0:5	0/0:0,6,91:7	0/0:0,3,50:5	0/0:0,15,198:15
017_2_119586	sctg_0017_0002	119586	G	C	999	DP=82;VDB=1.208283e-02;RPB=1.191828e-01;AF1=0.8459;G3=0.1538,9.286e-07,0.8462;HWE=0.00218;AC1=24;DP4=5,6,11,49;MQ=39;FQ=396;PV4=0.11,0.018,6.1e-10,1	GT:PL:GQ	1/1:97,12,0:16	1/1:160,18,0:22	1/1:0,0,0:5	1/1:47,6,0:11	1/1:122,21,0:25	1/1:47,6,0:11	1/1:208,30,0:34	1/1:161,24,0:28	1/1:47,6,0:11	1/1:191,42,0:46	1/1:60,9,0:13	0/0:0,15,218:6	0/0:0,18,251:9
017_2_119587	sctg_0017_0002	119587	T	G	999	DP=82;VDB=2.618907e-02;RPB=1.191828e-01;AF1=0.8459;G3=0.1538,9.286e-07,0.8462;HWE=0.00218;AC1=24;DP4=5,6,11,49;MQ=39;FQ=396;PV4=0.11,0.034,6.1e-10,1	GT:PL:GQ	1/1:97,12,0:16	1/1:160,18,0:22	1/1:0,0,0:5	1/1:47,6,0:11	1/1:122,21,0:25	1/1:47,6,0:11	1/1:208,30,0:34	1/1:161,24,0:28	1/1:47,6,0:11	1/1:191,42,0:46	1/1:60,9,0:13	0/0:0,15,218:6	0/0:0,18,251:9
017_2_122757	sctg_0017_0002	122757	C	T	999	DP=91;VDB=1.575220e-02;RPB=-1.101190e+00;AF1=0.574;G3=0.38,0.08863,0.5314;HWE=0.00411;AC1=16;DP4=9,25,5,49;MQ=46;FQ=999;PV4=0.04,0.00096,6.1e-41,1	GT:PL:GQ	1/1:255,33,0:31	0/0:0,27,233:23	1/1:255,42,0:40	1/1:78,6,0:6	1/1:173,21,0:19	0/1:0,0,0:3	0/0:0,12,176:8	1/1:78,6,0:6	1/1:163,15,0:13	1/1:149,15,0:13	0/0:0,9,125:6	0/0:0,12,176:8	0/0:0,21,255:17
017_2_12573	sctg_0017_0002	12573	T	C	999	DP=56;VDB=5.962135e-02;RPB=-4.729811e-01;AF1=0.84;AC1=24;DP4=2,2,27,20;MQ=38;FQ=124;PV4=1,0.12,3.7e-06,0.26	GT:PL:GQ	1/1:188,18,0:22	1/1:201,21,0:25	1/1:64,6,0:10	1/1:255,39,0:43	1/1:69,6,0:10	1/1:64,6,0:10	1/1:32,3,0:8	1/1:230,27,0:31	1/1:90,9,0:13	1/1:0,0,0:5	1/1:47,6,0:10	0/1:0,3,50:8	0/1:0,6,91:5
017_2_12601	sctg_0017_0002	12601	G	A	999	DP=74;VDB=1.793818e-01;RPB=3.075272e-01;AF1=0.4767;G3=0.5385,6.151e-06,0.4615;HWE=0.000986;AC1=13;DP4=14,11,22,25;MQ=40;FQ=999;PV4=0.62,0.016,0.055,1	GT:PL:GQ	1/1:209,21,0:18	0/0:0,30,255:28	0/0:0,12,141:10	1/1:255,69,0:65	0/1:32,3,0:3	0/0:0,6,64:5	0/1:0,0,0:3	1/1:255,33,0:29	1/1:117,12,0:9	0/1:43,3,0:3	0/0:0,6,68:5	0/0:0,9,141:7	0/0:0,9,141:7
017_2_129505	sctg_0017_0002	129505	T	C	999	DP=54;VDB=1.096193e-06;RPB=2.232109e-01;AF1=0.8404;AC1=24;DP4=0,4,18,30;MQ=43;FQ=124;PV4=0.29,0.32,1.3e-06,1	GT:PL:GQ	1/1:112,9,0:13	1/1:255,36,0:40	0/1:0,3,50:8	1/1:32,3,0:8	0/1:0,3,50:8	1/1:43,3,0:8	1/1:54,6,0:10	1/1:213,21,0:25	1/1:78,6,0:10	1/1:216,18,0:22	1/1:255,24,0:28	0/1:0,6,91:5	1/1:0,0,0:5
017_2_129562	sctg_0017_0002	129562	C	G	999	DP=69;VDB=1.392828e-04;RPB=1.512512e+00;AF1=0.8618;G3=0.1667,3.331e-06,0.8333;HWE=0.0096;AC1=24;DP4=5,2,24,31;MQ=44;FQ=230;PV4=0.24,0.3,1e-14,1	GT:PL:GQ	1/1:251,24,0:28	1/1:239,21,0:25	1/1:43,3,0:8	1/1:228,21,0:25	1/1:119,9,0:14	1/1:0,0,0:6	1/1:0,0,0:6	1/1:255,39,0:43	1/1:209,18,0:23	1/1:173,15,0:20	1/1:130,12,0:17	0/0:0,15,204:6	0/1:0,6,91:6
017_2_129779	sctg_0017_0002	129779	T	G	999	DP=53;VDB=6.191256e-04;RPB=1.725164e-02;AF1=0.7706;G3=0.3078,1.575e-05,0.6922;HWE=0.0443;AC1=22;DP4=2,3,27,15;MQ=35;FQ=171;PV4=0.36,0.11,3e-22,0.2	GT:PL:GQ	1/1:80,9,0:11	1/1:251,39,0:41	0/1:0,3,43:6	1/1:64,6,0:9	0/1:0,3,50:6	1/1:29,3,0:6	1/1:0,0,0:4	1/1:183,24,0:26	1/1:149,18,0:20	1/1:32,3,0:6	1/1:166,21,0:23	0/1:0,3,50:6	0/1:0,6,100:4
017_2_129898	sctg_0017_0002	129898	A	C	999	DP=62;VDB=1.629110e-01;RPB=1.486271e+00;AF1=0.7519;AC1=21;DP4=2,7,24,26;MQ=40;FQ=999;PV4=0.27,1,6.6e-09,1	GT:PL:GQ	1/1:207,21,0:23	1/1:255,39,0:41	1/1:43,3,0:6	1/1:160,18,0:20	0/0:0,12,135:6	1/1:0,0,0:3	1/1:0,0,0:3	1/1:254,30,0:32	1/1:168,15,0:17	1/1:111,9,0:11	1/1:111,9,0:11	0/1:0,6,91:4	0/1:0,6,100:4
017_2_129958	sctg_0017_0002	129958	A	G	999	DP=57;VDB=9.811653e-02;RPB=5.901043e-01;AF1=0.7488;AC1=21;DP4=6,4,19,25;MQ=43;FQ=999;PV4=0.49,0.14,2.1e-09,0.059	GT:PL:GQ	1/1:182,18,0:20	1/1:255,42,0:44	1/1:0,0,0:3	1/1:113,9,0:11	0/1:0,3,50:6	1/1:43,3,0:6	1/1:32,3,0:6	1/1:150,12,0:14	1/1:86,6,0:8	1/1:157,12,0:14	1/1:209,18,0:20	0/0:0,12,183:6	0/0:0,12,153:6
017_2_130709	sctg_0017_0002	130709	G	A	999	DP=49;VDB=9.329000e-02;RPB=1.017781e+00;AF1=0.6438;G3=0.308,0.1274,0.5646;HWE=0.0485;AC1=18;DP4=10,4,16,7;MQ=46;FQ=999;PV4=1,0.019,2.5e-13,0.024	GT:PL:GQ	1/1:146,15,0:14	1/1:121,9,0:9	0/0:0,12,175:8	1/1:100,9,0:9	0/0:0,6,100:3	1/1:78,6,0:6	1/1:78,6,0:6	1/1:121,9,0:9	0/1:0,0,0:3	0/1:67,0,74:70	1/1:106,9,0:9	0/1:0,3,50:4	0/0:0,15,216:10
017_2_13072	sctg_0017_0002	13072	G	A	999	DP=76;VDB=2.063638e-01;RPB=1.203044e-01;AF1=0.5476;G3=0.5002,6.442e-06,0.4998;HWE=0.00213;AC1=15;DP4=14,10,16,23;MQ=46;FQ=999;PV4=0.2,0.2,2.9e-22,1	GT:PL:GQ	1/1:255,42,0:40	0/0:0,39,255:35	0/1:0,3,50:3	1/1:255,30,0:28	1/1:107,9,0:7	0/1:0,3,50:3	0/1:0,0,0:3	1/1:255,24,0:22	1/1:107,9,0:7	1/1:26,3,0:3	0/0:0,9,141:6	0/0:0,15,218:12	0/1:0,3,50:3
017_2_131114	sctg_0017_0002	131114	T	C	999	DP=80;VDB=4.644429e-06;RPB=3.402449e+00;AF1=0.82;G3=0.2143,6.112e-06,0.7857;HWE=0.0115;AC1=23;DP4=5,6,53,14;MQ=41;FQ=281;PV4=0.028,1,5.8e-08,1	GT:PL:GQ	1/1:165,15,0:18	1/1:78,6,0:10	1/1:43,3,0:7	1/1:142,12,0:15	1/1:88,6,0:10	1/1:78,6,0:10	1/1:78,6,0:10	1/1:112,9,0:13	1/1:255,51,0:54	1/1:255,75,0:78	1/1:150,12,0:15	0/1:0,3,50:7	0/0:0,27,255:18
017_2_13162	sctg_0017_0002	13162	A	G	999	DP=66;VDB=2.275521e-03;RPB=1.437827e+00;AF1=0.5821;G3=0.4167,4.721e-06,0.5833;HWE=0.00169;AC1=16;DP4=8,13,18,26;MQ=45;FQ=999;PV4=1,1,1.4e-19,1	GT:PL:GQ	1/1:255,30,0:28	0/0:0,27,255:23	0/1:0,3,50:4	1/1:255,54,0:52	1/1:86,6,0:6	0/1:0,0,0:3	0/1:0,0,0:3	1/1:233,27,0:25	1/1:122,9,0:8	1/1:43,3,0:4	0/0:0,12,183:8	0/0:0,15,205:11	0/0:0,6,85:4
017_2_13244	sctg_0017_0002	13244	G	A	999	DP=69;VDB=2.398219e-01;RPB=-2.587046e-01;AF1=0.4943;G3=0.4515,0.1005,0.448;HWE=0.0087;AC1=14;DP4=16,16,14,23;MQ=45;FQ=999;PV4=0.34,0.0085,8.5e-17,1	GT:PL:GQ	1/1:212,18,0:15	0/0:0,36,255:33	0/0:0,12,175:10	1/1:255,45,0:42	0/1:24,3,0:3	0/1:0,0,0:3	0/0:0,3,50:3	1/1:252,24,0:21	1/1:117,12,0:9	1/1:78,6,0:5	0/0:0,12,175:10	0/0:0,18,251:15	0/0:0,12,176:10
017_2_132648	sctg_0017_0002	132648	T	C	999	DP=92;VDB=7.981624e-04;RPB=-4.933943e-01;AF1=0.8298;G3=0.1397,0.0798,0.7805;HWE=0.0264;AC1=23;DP4=7,4,40,41;MQ=40;FQ=366;PV4=0.52,0.037,3.2e-10,0.077	GT:PL:GQ	1/1:255,27,0:31	1/1:251,27,0:31	1/1:226,24,0:28	1/1:254,30,0:34	1/1:97,12,0:16	1/1:90,9,0:13	1/1:69,6,0:10	1/1:149,15,0:19	1/1:86,6,0:10	1/1:220,21,0:25	1/1:255,60,0:64	0/0:0,12,153:4	0/0:0,18,251:9
017_2_135488	sctg_0017_0002	135488	G	A	999	DP=96;VDB=2.334842e-01;RPB=2.393523e-01;AF1=0.8309;G3=0.1405,0.07507,0.7845;HWE=0.02;AC1=23;DP4=9,5,49,27;MQ=44;FQ=380;PV4=1,0.095,1.9e-08,1	GT:PL:GQ	1/1:255,48,0:52	1/1:243,24,0:28	1/1:174,15,0:19	1/1:177,15,0:19	1/1:105,9,0:13	1/1:126,12,0:16	1/1:228,27,0:31	1/1:197,18,0:22	1/1:193,18,0:22	1/1:166,15,0:19	1/1:162,15,0:19	0/0:0,12,177:4	0/0:0,27,255:17
017_2_13664	sctg_0017_0002	13664	C	A	999	DP=72;VDB=4.656935e-02;RPB=1.797896e+00;AF1=0.4669;G3=0.5385,3.035e-06,0.4615;HWE=0.000593;AC1=13;DP4=16,16,19,19;MQ=44;FQ=999;PV4=1,0.19,2.5e-07,1	GT:PL:GQ	1/1:224,21,0:17	0/0:0,24,255:22	0/1:0,0,0:3	1/1:255,45,0:41	0/1:35,3,0:3	0/0:0,3,43:3	0/0:0,6,86:5	1/1:255,27,0:23	1/1:78,6,0:4	1/1:121,9,0:6	0/0:0,9,109:8	0/0:0,27,255:25	0/0:0,21,255:19
017_2_13753	sctg_0017_0002	13753	G	A	999	DP=80;VDB=2.917859e-01;RPB=-1.785497e-01;AF1=0.537;G3=0.4007,0.1181,0.4812;HWE=0.0221;AC1=15;DP4=17,10,27,24;MQ=46;FQ=999;PV4=0.48,0.00016,7.9e-20,0.13	GT:PL:GQ	1/1:255,39,0:36	0/0:0,39,255:35	0/0:0,15,173:12	1/1:255,69,0:66	1/1:70,6,0:5	0/1:0,0,0:3	0/1:0,3,50:3	1/1:255,27,0:25	1/1:68,6,0:5	1/1:43,3,0:3	0/0:0,9,142:7	0/1:0,0,0:3	0/0:0,12,183:9
017_2_17545	sctg_0017_0002	17545	C	T	999	DP=80;VDB=3.195067e-02;RPB=2.613806e-01;AF1=0.1381;G3=0.8462,5.693e-06,0.1538;HWE=0.0121;AC1=3;DP4=42,15,19,1;MQ=48;FQ=999;PV4=0.056,0.094,7.2e-16,0.26	GT:PL:GQ	0/0:0,51,255:56	0/0:0,24,255:29	1/1:255,57,0:46	0/0:0,18,188:23	0/1:43,3,0:9	0/0:0,9,135:14	0/0:0,6,91:11	0/0:0,21,206:26	0/0:0,6,100:11	0/0:0,3,50:9	0/0:0,9,129:14	0/0:0,6,100:11	0/0:0,0,0:6
017_2_28907	sctg_0017_0002	28907	G	A	999	DP=58;VDB=9.391753e-04;RPB=4.004594e+00;AF1=0.677;AC1=19;DP4=5,5,7,15;MQ=44;FQ=999;PV4=0.44,0.06,2e-07,1	GT:PL:GQ	1/1:94,9,0:9	1/1:152,12,0:12	1/1:43,3,0:5	0/1:37,0,44:40	0/0:0,9,135:5	0/1:0,0,0:3	1/1:226,24,0:24	1/1:122,9,0:9	0/1:0,0,0:3	1/1:32,3,0:5	0/1:0,0,0:3	0/0:0,15,218:10	0/1:0,3,36:5
017_2_38555	sctg_0017_0002	38555	G	A	999	DP=75;VDB=9.544790e-05;RPB=-9.393213e-01;AF1=0.6541;G3=0.4444,7.606e-06,0.5556;HWE=0.00647;AC1=18;DP4=10,2,54,0;MQ=44;FQ=999;PV4=0.031,1,6e-25,1	GT:PL:GQ	0/1:0,0,0:3	1/1:162,18,0:17	0/0:0,24,223:19	0/1:0,0,0:3	1/1:167,18,0:17	1/1:236,72,0:71	1/1:190,24,0:23	0/1:0,0,0:3	0/1:0,0,0:3	0/1:0,3,50:4	1/1:204,30,0:29	0/0:0,6,80:3	0/1:0,3,50:4
017_2_3899	sctg_0017_0002	3899	A	G	999	DP=79;VDB=1.715870e-05;RPB=1.342505e+00;AF1=0.7562;G3=0.2857,3.534e-06,0.7143;HWE=0.00222;AC1=21;DP4=7,5,32,27;MQ=44;FQ=999;PV4=1,1,1.3e-11,1	GT:PL:GQ	1/1:255,60,0:62	1/1:237,24,0:26	0/0:0,9,141:4	1/1:187,18,0:20	0/0:0,18,235:11	1/1:177,15,0:17	1/1:208,18,0:20	1/1:43,3,0:6	1/1:125,12,0:14	1/1:212,18,0:20	1/1:55,6,0:8	0/1:0,6,100:4	0/1:0,3,43:6
017_2_48180	sctg_0017_0002	48180	C	T	999	DP=80;VDB=2.972947e-01;RPB=7.573893e-01;AF1=0.5413;G3=0.4557,5.965e-06,0.5443;HWE=0.0035;AC1=15;DP4=18,24,14,20;MQ=47;FQ=999;PV4=1,0.0093,2.6e-21,1	GT:PL:GQ	1/1:78,6,0:5	0/0:0,96,255:93	0/0:0,6,100:4	1/1:255,45,0:42	0/0:0,9,141:7	0/1:0,0,0:3	0/1:0,0,0:3	1/1:255,36,0:33	1/1:78,6,0:5	1/1:78,6,0:5	0/0:0,12,183:9	0/1:0,0,0:3	0/1:0,3,50:3
017_2_48562	sctg_0017_0002	48562	G	A	999	DP=74;VDB=7.998487e-03;RPB=5.104812e-01;AF1=0.4963;G3=0.5384,9.694e-06,0.4616;HWE=0.00569;AC1=14;DP4=21,12,17,14;MQ=46;FQ=999;PV4=0.61,1,1.9e-19,1	GT:PL:GQ	1/1:86,6,0:5	0/0:0,69,255:66	0/0:0,3,50:3	1/1:255,48,0:45	0/1:0,0,0:3	0/0:0,3,33:3	0/0:0,6,91:5	1/1:254,24,0:21	1/1:86,6,0:5	1/1:75,6,0:5	0/0:0,3,43:3	0/0:0,12,153:10	0/0:0,3,50:3
017_2_49332	sctg_0017_0002	49332	A	G	999	DP=83;VDB=1.696556e-02;RPB=-3.557661e-01;AF1=0.4647;G3=0.5001,1.006e-05,0.4999;HWE=0.00242;AC1=13;DP4=10,30,7,28;MQ=42;FQ=999;PV4=0.78,1,1.3e-48,1	GT:PL:GQ	1/1:97,12,0:9	0/0:0,72,255:70	0/1:0,0,0:3	1/1:255,72,0:68	0/0:0,15,205:13	0/1:0,0,0:3	0/0:0,6,91:5	1/1:111,15,0:11	0/1:32,3,0:3	0/1:32,3,0:3	0/1:0,0,0:3	0/0:0,18,237:16	0/0:0,9,142:8
017_2_49335	sctg_0017_0002	49335	G	A	999	DP=80;VDB=1.170766e-03;RPB=1.656304e-02;AF1=0.4647;G3=0.5001,1.006e-05,0.4999;HWE=0.00242;AC1=13;DP4=10,28,7,28;MQ=42;FQ=999;PV4=0.59,0.014,6e-47,1	GT:PL:GQ	1/1:97,12,0:9	0/0:0,66,255:64	0/1:0,0,0:3	1/1:255,72,0:68	0/0:0,15,205:13	0/1:0,0,0:3	0/0:0,6,91:5	1/1:111,15,0:11	0/1:32,3,0:3	0/1:32,3,0:3	0/1:0,0,0:3	0/0:0,18,247:16	0/0:0,9,142:8
017_2_49686	sctg_0017_0002	49686	T	G	999	DP=91;VDB=9.681405e-06;RPB=1.529708e+00;AF1=0.3417;G3=0.6667,1.792e-06,0.3333;HWE=0.000628;AC1=9;DP4=27,24,17,15;MQ=44;FQ=999;PV4=1,1,3.9e-37,1	GT:PL:GQ	1/1:69,6,0:3	0/0:0,69,255:69	0/0:0,9,104:9	1/1:255,57,0:51	0/0:0,6,99:7	0/0:0,6,91:7	0/0:0,12,176:12	1/1:153,18,0:12	0/1:0,0,0:3	1/1:131,15,0:10	0/0:0,6,91:7	0/0:0,33,255:33	0/0:0,12,175:12
017_2_49695	sctg_0017_0002	49695	T	G	999	DP=85;VDB=1.030787e-01;RPB=1.678115e+00;AF1=0.3602;G3=0.6667,1.589e-06,0.3333;HWE=0.000543;AC1=10;DP4=24,23,19,16;MQ=43;FQ=999;PV4=0.83,0.31,3.4e-47,0.45	GT:PL:GQ	1/1:79,9,0:5	0/0:0,63,255:63	0/0:0,3,50:5	1/1:255,60,0:54	0/0:0,9,142:9	0/0:0,6,90:7	0/0:0,12,176:12	1/1:155,18,0:13	0/1:0,0,0:3	1/1:158,18,0:13	0/0:0,6,91:7	0/0:0,30,255:30	0/0:0,12,175:12
017_2_49882	sctg_0017_0002	49882	G	A	999	DP=72;VDB=1.897676e-03;RPB=7.250530e-01;AF1=0.4545;G3=0.5481,5.369e-06,0.4519;HWE=0.00167;AC1=13;DP4=8,24,13,25;MQ=46;FQ=999;PV4=0.44,1,3.8e-25,1	GT:PL:GQ	1/1:122,9,0:6	0/0:0,51,255:49	0/1:0,0,0:3	1/1:255,75,0:71	0/0:0,6,91:5	0/0:0,9,113:8	0/1:0,0,0:3	1/1:208,18,0:14	0/1:16,3,0:3	1/1:107,9,0:6	0/1:0,0,0:3	0/0:0,15,201:13	0/0:0,12,172:10
017_2_50001	sctg_0017_0002	50001	C	T	999	DP=96;VDB=3.501637e-01;RPB=9.715338e-01;AF1=0.3894;G3=0.5942,0.1021,0.3038;HWE=0.013;AC1=11;DP4=21,19,35,16;MQ=46;FQ=999;PV4=0.13,0.3,1.2e-18,1	GT:PL:GQ	0/1:70,0,41:46	0/0:0,60,255:59	0/0:0,6,91:6	1/1:255,87,0:82	0/0:0,12,153:11	0/0:0,9,141:9	0/1:0,0,0:3	1/1:251,36,0:31	1/1:122,9,0:5	1/1:162,15,0:10	0/0:0,6,91:6	0/0:0,18,233:17	0/0:0,3,50:4
017_2_50205	sctg_0017_0002	50205	T	C	999	DP=84;VDB=2.153038e-01;RPB=-2.564945e+00;AF1=0.3097;G3=0.7,7.133e-06,0.3;HWE=0.00201;AC1=9;DP4=25,26,10,15;MQ=46;FQ=999;PV4=0.48,0.28,3.1e-32,1	GT:PL:GQ	1/1:152,15,0:9	0/0:0,75,255:76	0/0:0,3,50:5	1/1:255,51,0:44	0/0:0,15,216:16	0/0:0,6,100:8	0/0:0,0,0:3	1/1:94,9,0:4	0/0:0,0,0:3	0/0:0,0,0:3	0/0:0,9,140:10	0/0:0,33,255:34	0/0:0,12,136:13
017_2_50223	sctg_0017_0002	50223	C	T	999	DP=57;VDB=1.293589e-02;RPB=-1.473139e+00;AF1=0.4068;G3=0.6,1.109e-05,0.4;HWE=0.0051;AC1=11;DP4=16,12,13,14;MQ=44;FQ=999;PV4=0.59,0.46,2.9e-19,1	GT:PL:GQ	1/1:91,9,0:6	0/0:0,42,255:41	0/1:0,0,0:3	1/1:255,57,0:52	0/0:0,15,194:14	0/0:0,3,50:4	0/1:0,0,0:3	1/1:138,12,0:8	0/1:0,0,0:3	0/1:43,3,0:4	0/0:0,3,50:4	0/0:0,15,205:14	0/0:0,6,91:6
017_2_50382	sctg_0017_0002	50382	G	A	999	DP=76;VDB=1.350587e-04;RPB=1.592152e-01;AF1=0.6256;G3=0.3846,6.076e-06,0.6154;HWE=0.00102;AC1=18;DP4=26,5,31,10;MQ=46;FQ=999;PV4=0.56,0.17,7.8e-18,1	GT:PL:GQ	1/1:107,9,0:9	0/0:0,54,255:49	1/1:86,6,0:6	1/1:255,63,0:62	1/1:129,12,0:11	0/1:0,0,0:3	0/0:0,6,91:4	1/1:148,12,0:11	1/1:107,9,0:9	1/1:121,9,0:9	0/1:0,3,39:4	0/0:0,21,248:16	0/0:0,9,141:5
017_2_50497	sctg_0017_0002	50497	A	G	999	DP=78;VDB=2.886265e-02;RPB=-1.210500e-01;AF1=0.5077;G3=0.5,4.781e-06,0.5;HWE=0.00122;AC1=14;DP4=20,18,12,21;MQ=46;FQ=999;PV4=0.23,0.19,9.8e-12,1	GT:PL:GQ	1/1:133,12,0:9	0/0:0,63,255:60	0/1:0,0,0:3	1/1:255,51,0:48	0/1:0,0,0:3	0/1:0,0,0:3	0/0:0,6,76:5	1/1:225,21,0:18	0/1:0,0,0:3	1/1:107,9,0:7	0/0:0,6,91:5	0/0:0,27,255:24	0/0:0,12,175:10
017_2_50584	sctg_0017_0002	50584	G	A	999	DP=51;VDB=1.034405e-01;RPB=-3.706182e-01;AF1=0.4503;G3=0.5455,9.286e-06,0.4545;HWE=0.0073;AC1=13;DP4=8,15,9,17;MQ=47;FQ=999;PV4=1,0.037,5.5e-27,1	GT:PL:GQ	0/1:43,3,0:4	0/0:0,36,255:34	0/0:0,3,50:4	1/1:255,51,0:47	0/0:0,6,78:6	0/1:0,0,0:3	0/0:0,12,176:10	1/1:167,15,0:11	0/1:0,0,0:3	0/1:43,3,0:4	0/1:0,0,0:3	0/0:0,9,125:8	0/0:0,3,50:4
017_2_50682	sctg_0017_0002	50682	T	C	999	DP=73;VDB=2.148710e-01;RPB=-2.245313e-01;AF1=0.3477;G3=0.6364,5.471e-06,0.3636;HWE=0.00236;AC1=10;DP4=17,17,15,17;MQ=46;FQ=999;PV4=0.81,0.49,5.6e-20,1	GT:PL:GQ	1/1:78,6,0:3	0/0:0,45,255:45	0/0:0,6,100:7	1/1:255,60,0:54	0/0:0,9,135:9	0/0:0,9,141:9	0/0:0,9,122:9	1/1:255,27,0:21	0/1:43,3,0:5	0/1:0,0,0:3	0/1:0,0,0:3	0/0:0,18,239:18	0/0:0,6,100:7
017_2_50892	sctg_0017_0002	50892	C	T	999	DP=76;VDB=3.161454e-01;RPB=1.327109e+00;AF1=0.4327;G3=0.6428,4.984e-06,0.3571;HWE=0.00156;AC1=12;DP4=10,18,23,17;MQ=44;FQ=999;PV4=0.09,0.037,2.6e-14,1	GT:PL:GQ	1/1:141,12,0:8	0/0:0,42,255:40	0/0:0,3,50:4	1/1:255,66,0:62	0/0:0,3,50:4	0/0:0,3,50:4	0/0:0,3,50:4	1/1:197,24,0:20	1/1:58,6,0:4	1/1:137,12,0:8	0/0:0,15,218:14	0/0:0,9,141:8	0/0:0,3,50:4
017_2_60998	sctg_0017_0002	60998	A	G	999	DP=100;VDB=1.182046e-02;RPB=2.742802e+00;AF1=0.5732;AC1=16;DP4=27,16,20,6;MQ=47;FQ=999;PV4=0.29,3.9e-05,1.1e-32,0.48	GT:PL:GQ	1/1:78,6,0:5	1/1:120,9,0:8	1/1:255,45,0:43	0/1:0,0,0:3	0/0:0,21,255:17	0/1:0,0,0:3	1/1:43,3,0:4	1/1:43,3,0:4	0/1:0,0,0:3	1/1:70,6,0:5	0/1:0,0,0:3	0/0:0,36,255:32	0/0:0,45,255:41
017_2_61964	sctg_0017_0002	61964	A	G	999	DP=70;VDB=1.772128e-05;RPB=-1.102941e-01;AF1=0.6609;G3=0.3333,2.904e-06,0.6667;HWE=0.00141;AC1=19;DP4=13,3,48,3;MQ=45;FQ=999;PV4=0.14,0.26,5.6e-16,1	GT:PL:GQ	1/1:107,9,0:9	1/1:223,42,0:42	0/0:0,6,93:3	1/1:233,69,0:69	0/0:0,9,141:5	0/1:0,0,0:3	0/1:0,0,0:3	1/1:86,6,0:7	1/1:78,6,0:7	1/1:150,12,0:12	1/1:43,3,0:5	0/0:0,18,195:13	0/0:0,15,202:10
017_2_71071	sctg_0017_0002	71071	G	C	999	DP=74;VDB=4.784437e-02;RPB=2.166759e+00;AF1=0.7178;G3=0.2321,0.1154,0.6525;HWE=0.0394;AC1=20;DP4=6,8,42,11;MQ=44;FQ=999;PV4=0.016,0.34,3.7e-08,1	GT:PL:GQ	1/1:71,9,0:10	1/1:241,33,0:34	1/1:35,3,0:5	1/1:101,9,0:10	0/0:0,18,226:11	1/1:255,42,0:43	1/1:216,36,0:37	1/1:0,0,0:3	1/1:0,0,0:3	1/1:86,6,0:8	1/1:167,18,0:19	0/1:0,3,50:5	0/0:0,18,232:11
017_2_71670	sctg_0017_0002	71670	T	C	999	DP=76;VDB=1.785214e-01;RPB=-4.414112e-01;AF1=0.09002;G3=0.9231,7.488e-07,0.07692;HWE=0.0114;AC1=2;DP4=27,22,11,11;MQ=45;FQ=999;PV4=0.8,0.0028,4.7e-47,0.23	GT:PL:GQ	0/0:0,24,255:31	0/0:0,12,175:19	1/1:255,66,0:53	0/0:0,3,50:10	0/0:0,21,255:28	0/0:0,15,216:22	0/0:0,15,216:22	0/0:0,12,153:19	0/0:0,6,91:13	0/0:0,9,141:16	0/0:0,3,50:10	0/0:0,21,255:28	0/0:0,0,0:8
017_2_71674	sctg_0017_0002	71674	A	G	999	DP=78;VDB=1.985170e-02;RPB=7.643365e-01;AF1=0.08687;G3=0.9231,1.11e-06,0.07692;HWE=0.0105;AC1=2;DP4=27,26,12,12;MQ=45;FQ=999;PV4=1,0.063,2.6e-45,1	GT:PL:GQ	0/0:0,21,255:28	0/0:0,12,175:19	1/1:255,66,0:53	0/0:0,6,80:13	0/0:0,21,255:28	0/0:0,18,240:25	0/0:0,18,244:25	0/0:0,12,153:19	0/0:0,9,115:16	0/0:0,9,141:16	0/0:0,6,100:13	0/0:14,38,255:31	0/0:0,0,0:8
017_2_73838	sctg_0017_0002	73838	T	C	999	DP=95;VDB=5.923635e-02;RPB=3.208738e+00;AF1=0.7981;AC1=22;DP4=7,9,43,22;MQ=42;FQ=999;PV4=0.15,0.0025,5.2e-08,0.46	GT:PL:GQ	1/1:88,12,0:15	1/1:255,54,0:57	0/1:19,0,243:28	1/1:240,45,0:48	1/1:0,0,0:4	1/1:113,9,0:12	1/1:32,3,0:7	1/1:242,45,0:48	1/1:64,6,0:9	1/1:32,3,0:7	1/1:100,9,0:12	0/0:0,15,218:7	0/0:0,12,169:5
017_2_85951	sctg_0017_0002	85951	G	T	999	DP=99;VDB=1.983262e-01;RPB=2.327821e-01;AF1=0.1547;G3=0.8333,3.471e-06,0.1667;HWE=0.00357;AC1=4;DP4=59,16,17,3;MQ=46;FQ=999;PV4=0.75,0.00018,6.4e-05,0.36	GT:PL:GQ	0/0:0,27,222:31	0/1:123,9,0:4	0/0:0,84,255:88	0/0:0,21,221:25	0/0:0,21,210:25	0/0:0,0,0:6	1/1:255,51,0:41	0/0:0,15,186:20	0/0:0,18,192:22	0/0:0,18,220:22	0/0:0,0,0:6	0/0:0,6,100:11	0/0:0,3,43:8
017_2_86300	sctg_0017_0002	86300	A	T	999	DP=89;VDB=2.671640e-01;RPB=2.164230e+00;AF1=0.08607;G3=0.9231,8.531e-07,0.07692;HWE=0.0103;AC1=2;DP4=21,41,8,19;MQ=48;FQ=999;PV4=0.81,0.0022,1e-44,1	GT:PL:GQ	0/0:0,24,255:31	0/0:0,15,203:22	1/1:255,81,0:68	0/0:0,15,205:22	0/0:0,12,153:19	0/0:0,0,0:8	0/0:0,33,255:40	0/0:0,18,238:25	0/0:0,21,255:28	0/0:0,21,255:28	0/0:0,3,50:11	0/0:0,9,141:16	0/0:0,3,50:11
017_2_93104	sctg_0017_0002	93104	T	C	999	DP=85;VDB=1.206686e-04;RPB=-4.691381e-01;AF1=0.7176;G3=0.3333,2.708e-06,0.6667;HWE=0.000748;AC1=20;DP4=6,7,23,41;MQ=44;FQ=999;PV4=0.54,0.068,1e-18,1	GT:PL:GQ	1/1:255,24,0:25	1/1:167,18,0:19	0/0:0,9,125:4	1/1:255,54,0:55	0/1:0,6,93:3	1/1:69,6,0:8	1/1:0,0,0:3	1/1:199,27,0:28	1/1:235,21,0:22	1/1:186,15,0:16	1/1:255,27,0:28	0/0:0,12,153:6	0/0:0,12,183:6
017_3_122375	sctg_0017_0003	122375	T	C	999	DP=65;VDB=3.576838e-03;RPB=-4.532598e-01;AF1=0.8095;AC1=23;DP4=5,4,16,34;MQ=42;FQ=999;PV4=0.26,1,5e-08,1	GT:PL:GQ	1/1:255,42,0:45	1/1:233,21,0:24	1/1:43,3,0:7	1/1:147,12,0:15	1/1:43,3,0:7	1/1:86,6,0:10	1/1:122,9,0:12	1/1:32,3,0:7	1/1:43,3,0:7	1/1:255,27,0:30	1/1:78,6,0:10	0/0:0,15,205:7	0/1:0,9,114:3
017_3_122465	sctg_0017_0003	122465	A	G	999	DP=60;VDB=2.194688e-03;RPB=-2.173831e+00;AF1=0.5549;AC1=16;DP4=8,4,12,25;MQ=45;FQ=999;PV4=0.048,1,9.8e-22,1	GT:PL:GQ	1/1:255,45,0:43	0/1:0,0,0:3	0/0:0,9,141:6	1/1:212,18,0:16	0/1:0,0,0:3	0/1:0,3,29:3	0/1:0,0,0:3	1/1:106,9,0:8	1/1:43,3,0:3	1/1:255,24,0:22	0/1:0,3,36:3	0/0:0,9,125:6	0/0:0,9,142:6
017_3_126214	sctg_0017_0003	126214	G	A	999	DP=56;VDB=1.838951e-05;RPB=-1.898229e-01;AF1=0.5823;G3=0.3499,0.1255,0.5246;HWE=0.0359;AC1=16;DP4=7,10,14,20;MQ=45;FQ=999;PV4=1,0.096,2.5e-20,1	GT:PL:GQ	1/1:255,54,0:52	1/1:43,3,0:4	0/0:0,9,125:6	1/1:169,15,0:13	0/0:0,21,255:17	1/1:107,9,0:8	0/1:0,0,0:3	1/1:78,6,0:6	0/1:0,0,0:3	1/1:122,9,0:8	0/1:0,0,0:3	0/0:0,6,91:4	0/0:0,12,183:8
017_3_148285	sctg_0017_0003	148285	G	A	999	DP=78;VDB=2.626656e-01;RPB=2.135057e+00;AF1=0.5511;G3=0.4615,6.248e-06,0.5385;HWE=0.000948;AC1=15;DP4=20,11,31,14;MQ=44;FQ=999;PV4=0.8,0.12,0.00011,1	GT:PL:GQ	1/1:255,36,0:34	0/0:0,45,255:41	0/0:0,21,252:17	1/1:255,42,0:40	1/1:148,12,0:10	0/1:0,3,50:3	0/0:0,9,114:6	1/1:222,30,0:28	1/1:40,3,0:3	1/1:43,3,0:3	0/0:0,12,135:9	0/1:0,3,50:3	0/1:0,0,0:3
017_3_148304	sctg_0017_0003	148304	G	A	999	DP=86;VDB=2.435077e-01;RPB=8.587301e-01;AF1=0.2881;G3=0.6923,3.241e-06,0.3077;HWE=0.00183;AC1=8;DP4=37,19,17,11;MQ=45;FQ=999;PV4=0.64,0.05,5.2e-05,1	GT:PL:GQ	0/0:0,39,255:40	1/1:255,57,0:50	1/1:186,15,0:9	0/0:0,42,255:43	0/0:0,12,155:13	0/1:43,3,0:5	0/1:78,6,0:4	0/0:0,42,255:43	0/0:0,6,79:8	0/0:0,6,93:8	0/0:0,12,145:13	0/0:0,6,73:8	0/0:0,0,0:3
017_3_151349	sctg_0017_0003	151349	T	C	999	DP=83;VDB=1.911017e-05;RPB=1.330520e+00;AF1=0.8136;AC1=23;DP4=1,6,14,51;MQ=44;FQ=222;PV4=1,0.45,3.2e-15,1	GT:PL:GQ	1/1:255,48,0:51	1/1:150,12,0:15	0/1:0,9,125:3	1/1:242,29,5:27	1/1:136,12,0:15	1/1:86,6,0:10	1/1:151,15,0:18	1/1:199,27,0:30	1/1:151,15,0:18	1/1:107,9,0:12	1/1:43,3,0:7	0/1:37,0,44:40	0/1:0,6,100:5
017_3_151767	sctg_0017_0003	151767	T	C	999	DP=40;VDB=2.379993e-02;RPB=-1.250000e-01;AF1=0.5598;AC1=16;DP4=5,1,11,14;MQ=44;FQ=999;PV4=0.17,0.2,2.8e-06,1	GT:PL:GQ	1/1:86,6,0:5	0/1:0,0,0:3	0/1:0,3,50:3	0/1:0,0,0:3	0/1:0,0,0:3	0/1:0,3,50:3	0/1:0,0,0:3	1/1:43,3,0:3	1/1:255,54,0:52	1/1:32,3,0:3	0/1:0,0,0:3	0/1:37,40,84:3	0/1:0,3,50:3
017_3_160106	sctg_0017_0003	160106	C	T	999	DP=32;VDB=1.715620e-13;AF1=1;AC1=28;DP4=0,0,28,4;MQ=43;FQ=-25.4	GT:PL:GQ	1/1:0,0,0:3	1/1:0,0,0:3	1/1:0,0,0:3	1/1:0,0,0:3	1/1:0,0,0:3	1/1:0,0,0:3	1/1:0,0,0:3	1/1:0,0,0:3	1/1:0,0,0:3	1/1:0,0,0:3	1/1:255,96,0:96	1/1:0,0,0:3	1/1:0,0,0:3
017_3_164751	sctg_0017_0003	164751	G	A	999	DP=74;VDB=2.444950e-01;RPB=-8.753144e-01;AF1=0.7903;G3=0.1818,5.729e-06,0.8182;HWE=0.00317;AC1=22;DP4=9,7,28,22;MQ=45;FQ=999;PV4=1,0.16,5.6e-16,1	GT:PL:GQ	1/1:86,6,0:9	1/1:255,36,0:38	1/1:43,3,0:6	1/1:255,42,0:44	1/1:78,6,0:9	1/1:0,0,0:4	1/1:0,0,0:4	1/1:255,27,0:29	1/1:0,0,0:4	1/1:192,18,0:20	1/1:91,9,0:12	0/0:0,30,255:22	0/0:0,18,237:10
017_3_164805	sctg_0017_0003	164805	C	T	999	DP=93;VDB=7.483475e-04;RPB=-3.340439e-01;AF1=0.7563;G3=0.2155,0.09915,0.6854;HWE=0.0289;AC1=21;DP4=11,9,33,28;MQ=45;FQ=999;PV4=1,0.0099,4.6e-25,1	GT:PL:GQ	1/1:157,12,0:14	1/1:255,57,0:59	0/1:37,40,77:6	1/1:255,33,0:35	1/1:151,15,0:17	1/1:86,6,0:8	1/1:0,0,0:4	1/1:228,21,0:23	1/1:107,9,0:11	1/1:167,15,0:17	1/1:122,9,0:11	0/0:0,39,255:31	0/0:0,12,169:6
017_3_21566	sctg_0017_0003	21566	T	C	999	DP=97;VDB=3.597953e-04;RPB=9.585693e-01;AF1=0.747;G3=0.2109,0.08408,0.705;HWE=0.0107;AC1=21;DP4=13,7,38,15;MQ=44;FQ=999;PV4=0.58,0.15,9.5e-11,1	GT:PL:GQ	1/1:205,21,0:23	1/1:255,48,0:50	0/0:0,12,158:6	1/1:210,18,0:20	1/1:43,3,0:6	1/1:86,6,0:8	1/1:125,12,0:14	1/1:157,15,0:17	1/1:150,12,0:14	1/1:127,12,0:14	1/1:91,9,0:11	0/0:0,27,255:19	0/0:0,12,171:6
017_3_36173	sctg_0017_0003	36173	A	C	999	DP=84;VDB=6.884892e-02;RPB=1.165368e+00;AF1=0.2446;G3=0.7857,5.527e-07,0.2143;HWE=0.000346;AC1=6;DP4=33,5,38,7;MQ=46;FQ=999;PV4=1,1,2.5e-25,1	GT:PL:GQ	0/0:0,9,135:11	1/1:255,72,0:64	0/0:0,12,183:14	0/0:0,12,153:14	0/0:0,12,132:14	1/1:215,36,0:28	1/1:231,27,0:19	0/0:0,3,50:6	0/0:0,6,83:9	0/0:0,18,225:20	0/0:0,15,173:17	0/0:0,6,91:9	0/0:0,12,170:14
017_3_37832	sctg_0017_0003	37832	G	A	999	DP=35;VDB=4.073012e-04;RPB=3.890116e-01;AF1=0.7777;AC1=22;DP4=5,0,29,0;MQ=44;FQ=150;PV4=1,1,2.1e-09,1	GT:PL:GQ	1/1:222,42,0:44	1/1:43,3,0:6	0/1:0,3,50:6	1/1:78,6,0:8	1/1:32,3,0:6	1/1:43,3,0:6	1/1:0,0,0:4	1/1:34,3,0:6	1/1:107,9,0:11	1/1:43,3,0:6	1/1:0,0,0:4	1/1:0,0,0:4	0/1:0,6,88:4
017_3_38079	sctg_0017_0003	38079	C	T	999	DP=87;VDB=3.872616e-02;RPB=-1.694110e+00;AF1=0.4652;G3=0.4882,0.09387,0.4179;HWE=0.00651;AC1=13;DP4=10,22,22,26;MQ=41;FQ=999;PV4=0.25,0.22,2.8e-07,1	GT:PL:GQ	1/1:255,87,0:83	0/0:0,30,255:28	1/1:78,6,0:4	1/1:64,6,0:4	0/0:0,18,223:16	0/0:0,6,82:5	0/0:0,6,58:5	1/1:124,12,0:9	1/1:125,12,0:9	1/1:138,12,0:9	0/0:0,12,134:10	0/0:0,12,175:10	0/0:0,6,91:5
017_3_38096	sctg_0017_0003	38096	A	G	999	DP=95;VDB=2.944780e-04;RPB=-4.750137e-01;AF1=0.7918;G3=0.2308,2.876e-06,0.7692;HWE=0.00201;AC1=22;DP4=5,6,25,44;MQ=39;FQ=999;PV4=0.74,1,6.9e-13,1	GT:PL:GQ	1/1:255,120,0:99	1/1:64,6,0:9	1/1:0,0,0:4	1/1:169,15,0:18	0/0:0,15,218:7	1/1:58,6,0:9	1/1:80,9,0:12	1/1:124,12,0:15	1/1:58,6,0:9	1/1:103,9,0:12	1/1:113,12,0:15	0/0:0,12,144:5	0/1:0,6,91:4
017_3_6701	sctg_0017_0003	6701	G	T	999	DP=90;VDB=1.381963e-01;RPB=4.297839e-01;AF1=0.3704;G3=0.6051,0.08885,0.306;HWE=0.00526;AC1=10;DP4=31,13,32,12;MQ=47;FQ=999;PV4=1,0.06,1.3e-25,1	GT:PL:GQ	1/1:255,63,0:58	0/0:0,21,243:20	0/0:0,3,50:4	1/1:131,12,0:7	0/0:0,12,145:12	0/0:0,9,141:9	0/0:0,42,255:41	0/1:0,0,0:3	1/1:229,24,0:19	1/1:180,21,0:16	0/0:0,9,135:9	0/0:0,12,175:12	0/0:0,12,175:12
017_3_73494	sctg_0017_0003	73494	A	C	999	DP=63;VDB=5.700241e-02;RPB=1.654087e+00;AF1=0.7287;G3=0.3,3.834e-06,0.7;HWE=0.00214;AC1=21;DP4=6,9,24,24;MQ=44;FQ=999;PV4=0.56,0.32,6.2e-09,0.49	GT:PL:GQ	1/1:255,24,0:25	1/1:255,45,0:46	0/0:0,12,183:6	1/1:143,12,0:13	0/1:0,6,94:4	1/1:78,6,0:8	1/1:0,0,0:3	1/1:255,27,0:28	1/1:167,18,0:19	1/1:0,0,0:3	1/1:150,12,0:13	0/0:0,27,255:20	1/1:0,0,0:3
017_3_74141	sctg_0017_0003	74141	A	G	999	DP=78;VDB=1.427210e-01;RPB=4.837295e-01;AF1=0.7493;G3=0.2288,0.1099,0.6613;HWE=0.0427;AC1=21;DP4=8,4,32,29;MQ=44;FQ=999;PV4=0.53,0.038,1e-17,1	GT:PL:GQ	1/1:209,18,0:20	1/1:255,33,0:35	1/1:0,0,0:3	1/1:255,42,0:44	0/0:0,9,125:4	1/1:0,0,0:3	1/1:78,6,0:8	1/1:255,36,0:38	1/1:143,12,0:14	1/1:150,12,0:14	1/1:209,21,0:23	0/0:0,21,255:14	0/1:0,3,50:6
017_3_82016	sctg_0017_0003	82016	C	T	999	DP=50;VDB=5.775163e-03;RPB=-5.693349e-01;AF1=0.9148;AC1=26;DP4=1,1,24,24;MQ=36;FQ=56.7;PV4=1,0.26,4.9e-05,1	GT:PL:GQ	1/1:188,21,0:26	1/1:0,0,0:6	1/1:0,0,0:6	1/1:255,42,0:47	1/1:0,0,0:6	1/1:0,0,0:6	1/1:0,0,0:6	1/1:224,27,0:32	1/1:255,33,0:38	1/1:97,12,0:18	1/1:0,0,0:6	1/1:0,0,0:6	0/1:0,6,100:7
017_3_82031	sctg_0017_0003	82031	A	G	999	DP=67;VDB=3.651153e-03;RPB=2.869820e-01;AF1=0.856;AC1=24;DP4=2,0,26,28;MQ=36;FQ=48.2;PV4=0.49,0.24,7.4e-05,0.23	GT:PL:GQ	1/1:255,33,0:37	1/1:0,0,0:5	1/1:0,0,0:5	1/1:247,36,0:40	1/1:0,0,0:5	1/1:0,0,0:5	0/1:0,3,50:8	1/1:253,30,0:34	1/1:240,30,0:34	1/1:143,18,0:22	1/1:0,0,0:5	1/1:0,0,0:5	0/1:0,3,50:8
017_3_82070	sctg_0017_0003	82070	A	G	999	DP=59;VDB=1.541678e-01;RPB=2.716655e+00;AF1=0.712;G3=0.4,1.131e-05,0.6;HWE=0.00917;AC1=20;DP4=1,6,21,20;MQ=43;FQ=246;PV4=0.11,1,6.7e-09,1	GT:PL:GQ	1/1:255,39,0:40	0/1:0,3,50:5	1/1:0,0,0:3	1/1:201,18,0:19	1/1:0,0,0:3	0/1:0,3,50:5	1/1:0,0,0:3	1/1:222,21,0:22	1/1:223,21,0:22	1/1:157,12,0:13	1/1:0,0,0:3	0/1:0,6,91:3	0/0:0,9,127:4
017_3_82146	sctg_0017_0003	82146	A	G	999	DP=47;VDB=1.784686e-04;RPB=-2.958401e-01;AF1=0.7224;G3=0.4,1.545e-05,0.6;HWE=0.0274;AC1=20;DP4=3,2,16,23;MQ=40;FQ=173;PV4=0.64,0.22,2.5e-05,0.4	GT:PL:GQ	1/1:255,42,0:43	0/1:0,3,50:5	0/1:0,3,50:5	1/1:248,27,0:28	1/1:0,0,0:3	0/1:0,6,91:3	1/1:0,0,0:3	1/1:166,18,0:19	1/1:157,15,0:16	1/1:86,6,0:8	1/1:0,0,0:3	1/1:0,0,0:3	0/1:0,3,50:5
017_3_83236	sctg_0017_0003	83236	A	C	999	DP=100;VDB=6.353148e-04;RPB=4.223578e-01;AF1=0.5018;G3=0.5141,0.1012,0.3847;HWE=0.00996;AC1=14;DP4=11,8,57,22;MQ=44;FQ=999;PV4=0.27,0.3,2.1e-35,1	GT:PL:GQ	1/1:255,60,0:57	0/0:0,6,91:5	0/0:0,15,205:12	1/1:255,36,0:33	0/0:0,6,91:5	0/1:0,0,0:3	0/0:0,3,50:3	1/1:255,45,0:42	1/1:196,27,0:24	1/1:255,57,0:54	0/0:0,3,43:3	0/0:0,9,137:7	0/0:0,12,183:10
017_3_83400	sctg_0017_0003	83400	G	C	999	DP=87;VDB=3.985335e-01;RPB=-1.044725e+00;AF1=0.5493;G3=0.4643,0.1198,0.4159;HWE=0.0264;AC1=15;DP4=8,8,23,44;MQ=46;FQ=999;PV4=0.26,0.019,5.5e-07,1	GT:PL:GQ	1/1:255,39,0:37	0/0:0,6,100:4	0/0:0,15,218:12	1/1:255,36,0:34	0/1:0,0,0:3	0/1:0,0,0:3	0/1:0,3,50:3	1/1:155,15,0:13	1/1:255,42,0:40	1/1:255,42,0:40	0/1:0,3,43:3	0/1:0,3,50:3	0/0:0,12,183:9
018_2_15154	sctg_0018_0002	15154	T	C	999	DP=66;VDB=1.914880e-01;RPB=-1.028606e+00;AF1=0.09334;G3=0.9231,2.197e-06,0.07692;HWE=0.0124;AC1=2;DP4=26,19,12,7;MQ=48;FQ=999;PV4=0.78,0.36,2.3e-13,1	GT:PL:GQ	0/0:0,24,255:31	0/0:0,15,202:22	0/0:0,18,251:25	0/0:0,6,93:13	0/0:0,6,86:13	0/0:0,3,50:10	0/0:0,6,100:13	0/0:0,24,255:31	0/0:0,15,176:22	0/0:0,0,0:8	1/1:255,57,0:44	0/0:0,3,50:10	0/0:0,9,142:16
018_2_15688	sctg_0018_0002	15688	A	G	999	DP=97;VDB=1.560035e-02;RPB=-7.246895e-01;AF1=0.851;G3=0.1429,5.758e-07,0.8571;HWE=0.00102;AC1=24;DP4=9,11,51,22;MQ=44;FQ=999;PV4=0.063,1,1.5e-26,1	GT:PL:GQ	1/1:192,18,0:22	1/1:255,30,0:34	1/1:150,12,0:17	1/1:180,21,0:25	1/1:112,9,0:14	1/1:209,18,0:22	1/1:78,6,0:11	1/1:186,15,0:20	1/1:86,6,0:11	1/1:216,18,0:22	1/1:255,42,0:46	0/0:0,21,255:11	0/0:0,39,255:29
018_4_352	sctg_0018_0004	352	A	G	999	DP=35;VDB=4.983683e-20;AF1=1;AC1=28;DP4=0,0,3,30;MQ=50;FQ=-33.1	GT:PL:GQ	1/1:15,3,0:17	1/1:27,6,0:20	1/1:53,12,0:26	1/1:85,33,0:47	1/1:27,6,0:20	1/1:15,3,0:17	1/1:0,0,0:14	1/1:37,9,0:23	1/1:30,6,0:20	1/1:15,3,0:17	1/1:15,3,0:17	1/1:37,9,0:23	1/1:0,0,0:14
018_4_354	sctg_0018_0004	354	C	A	999	DP=37;VDB=4.983683e-20;AF1=1;AC1=28;DP4=0,0,3,30;MQ=50;FQ=-33.1	GT:PL:GQ	1/1:15,3,0:17	1/1:27,6,0:20	1/1:53,12,0:26	1/1:85,33,0:47	1/1:27,6,0:20	1/1:15,3,0:17	1/1:0,0,0:14	1/1:37,9,0:23	1/1:30,6,0:20	1/1:15,3,0:17	1/1:15,3,0:17	1/1:37,9,0:23	1/1:0,0,0:14
018_6_11053	sctg_0018_0006	11053	G	A	999	DP=51;VDB=1.223721e-01;RPB=1.178477e+00;AF1=0.2368;AC1=6;DP4=29,14,0,8;MQ=47;FQ=999;PV4=0.0005,1,9e-06,1	GT:PL:GQ	0/1:62,0,146:60	0/1:34,0,83:32	0/1:31,0,114:29	0/0:0,9,141:11	0/1:73,0,255:71	0/0:0,0,0:4	0/0:0,12,157:14	0/0:0,18,222:20	0/0:0,9,141:11	0/0:0,3,50:6	0/0:0,15,205:17	0/0:0,3,43:6	0/0:0,3,50:6
018_6_5229	sctg_0018_0006	5229	G	A	999	DP=65;VDB=9.684760e-09;RPB=1.760738e-01;AF1=0.4748;AC1=13;DP4=26,6,19,11;MQ=47;FQ=999;PV4=0.16,4.9e-18,0.00024,0.38	GT:PL:GQ	0/1:19,0,188:22	0/1:54,0,103:56	0/0:0,3,36:3	1/1:90,12,0:9	1/1:85,9,0:7	0/1:7,0,77:10	0/1:43,3,0:3	0/1:22,0,168:24	0/1:10,0,37:13	0/0:0,9,125:7	0/1:150,0,120:99	0/0:0,3,50:3	0/0:0,9,141:7
018_6_5680	sctg_0018_0006	5680	G	A	999	DP=45;VDB=1.029235e-01;RPB=-3.549678e+00;AF1=0.192;AC1=5;DP4=17,18,5,4;MQ=46;FQ=999;PV4=1,0.33,7.5e-09,1	GT:PL:GQ	0/1:51,0,80:48	0/1:17,0,143:14	0/0:0,3,50:7	0/0:0,6,79:10	0/0:0,0,0:5	0/0:0,3,50:7	0/0:0,3,50:7	0/0:0,3,29:7	0/0:0,21,255:24	0/0:0,9,142:13	0/1:139,0,103:99	0/0:0,6,100:10	0/0:0,12,128:15
018_6_5829	sctg_0018_0006	5829	A	G	999	DP=63;VDB=5.761311e-12;RPB=-3.162135e+00;AF1=0.2826;AC1=8;DP4=9,14,1,39;MQ=39;FQ=999;PV4=0.00026,1,7.9e-63,1	GT:PL:GQ	0/0:0,9,106:11	0/1:26,0,44:25	0/0:0,0,0:3	0/0:0,3,50:6	0/0:0,0,0:3	0/1:26,0,44:25	0/0:0,3,50:6	0/0:0,3,50:6	0/1:64,6,0:4	0/0:0,18,220:19	1/1:167,108,0:99	0/0:0,9,129:11	0/0:0,15,211:16
018_6_5830	sctg_0018_0006	5830	C	T	999	DP=62;VDB=5.761311e-12;RPB=-2.755064e+00;AF1=0.2913;AC1=8;DP4=9,12,1,39;MQ=39;FQ=999;PV4=0.00013,1,4.3e-60,1	GT:PL:GQ	0/0:0,6,91:8	0/1:26,0,44:25	0/0:0,0,0:3	0/0:0,3,50:5	0/0:0,0,0:3	0/1:26,0,44:25	0/0:0,3,50:5	0/0:0,3,50:5	0/1:64,6,0:4	0/0:0,18,219:19	1/1:167,108,0:99	0/0:0,6,100:8	0/0:0,15,211:16
018_8_63321	sctg_0018_0008	63321	A	T	999	DP=74;VDB=1.522844e-01;RPB=-2.712235e+00;AF1=0.3105;AC1=8;DP4=27,33,12,0;MQ=49;FQ=999;PV4=0.00028,0.00014,5.1e-21,0.15	GT:PL:GQ	0/0:0,9,253:10	0/0:0,0,0:3	0/0:0,3,50:5	0/1:43,3,0:5	0/1:31,0,129:31	0/1:34,0,71:34	0/1:41,0,255:40	0/1:28,0,140:28	0/0:0,18,244:19	0/1:47,0,255:46	0/0:0,6,100:7	0/1:28,0,159:28	0/0:0,12,255:13
019_12_362	sctg_0019_0012	362	C	A	999	DP=36;VDB=1.653464e-01;RPB=6.221363e-01;AF1=0.8663;AC1=25;DP4=1,1,14,18;MQ=44;FQ=47.5;PV4=1,0.12,0.0033,0.096	GT:PL:GQ	1/1:133,15,0:19	1/1:29,3,0:8	1/1:104,9,0:13	1/1:15,3,0:8	1/1:43,3,0:8	0/1:0,3,50:8	1/1:0,0,0:5	1/1:86,6,0:11	1/1:0,0,0:5	1/1:133,12,0:16	1/1:255,42,0:46	1/1:0,0,0:5	0/1:0,3,50:8
019_13_25875	sctg_0019_0013	25875	T	C	999	DP=40;VDB=7.138324e-02;RPB=-3.478797e+00;AF1=0.3612;G3=0.0132,0.9868,8.88e-44;HWE=0.00652;AC1=10;DP4=3,14,0,17;MQ=43;FQ=999;PV4=0.23,1,1,0.44	GT:PL:GQ	0/1:117,0,75:81	0/0:0,3,32:4	0/1:70,0,41:47	0/0:0,6,93:7	0/0:0,3,32:4	0/1:70,0,41:47	0/1:0,0,0:3	0/1:117,0,62:68	0/1:67,0,65:66	0/1:70,0,23:29	0/1:34,0,59:34	0/0:0,3,43:4	0/0:0,3,50:4
019_13_39186	sctg_0019_0013	39186	A	G	999	DP=52;VDB=1.046744e-04;RPB=3.884032e+00;AF1=0.4989;AC1=14;DP4=13,19,0,20;MQ=47;FQ=999;PV4=0.00068,0.051,1.6e-22,1	GT:PL:GQ	0/1:55,0,255:58	0/1:0,0,0:3	1/1:125,12,0:9	0/0:0,12,168:10	1/1:78,6,0:5	0/0:0,3,50:3	1/1:107,9,0:7	0/1:31,0,121:34	0/1:37,0,44:39	0/1:112,0,34:37	0/1:0,0,0:3	0/1:0,0,0:3	0/0:0,21,255:18
019_13_5046	sctg_0019_0013	5046	T	C	999	DP=89;VDB=2.181442e-01;RPB=5.596256e-01;AF1=0.3003;G3=0.6923,1.848e-06,0.3077;HWE=0.000795;AC1=8;DP4=16,18,20,26;MQ=44;FQ=999;PV4=0.82,0.0043,1.3e-19,0.37	GT:PL:GQ	1/1:255,105,0:98	0/0:0,21,255:22	0/0:0,6,91:8	1/1:134,12,0:6	0/0:0,6,100:8	0/0:0,0,0:3	0/0:0,9,142:10	0/0:0,12,182:13	0/0:0,6,85:8	1/1:191,18,0:12	0/1:43,3,0:5	0/0:0,12,182:13	0/0:0,18,251:19
019_13_5061	sctg_0019_0013	5061	A	G	999	DP=73;VDB=9.609129e-02;RPB=-1.185069e+00;AF1=0.2672;G3=0.75,4.767e-06,0.25;HWE=0.0028;AC1=7;DP4=17,12,20,13;MQ=43;FQ=999;PV4=1,1,8.2e-20,1	GT:PL:GQ	1/1:255,78,0:70	0/0:0,21,255:23	0/0:0,6,91:8	0/1:58,6,0:4	0/0:0,6,91:8	0/0:0,0,0:3	0/0:0,12,165:14	0/0:0,6,91:8	0/0:0,3,50:6	1/1:157,15,0:8	0/0:0,0,0:3	0/0:0,9,142:11	0/0:0,21,255:23
019_13_5232	sctg_0019_0013	5232	T	C	999	DP=52;VDB=7.887084e-02;RPB=1.752376e+00;AF1=0.254;AC1=7;DP4=1,16,1,19;MQ=46;FQ=999;PV4=1,0.13,6.4e-12,1	GT:PL:GQ	1/1:255,54,0:46	0/0:0,3,50:6	0/0:0,3,50:6	0/1:43,3,0:6	0/0:0,3,50:6	0/0:0,0,0:4	0/0:0,12,176:14	0/0:0,3,50:6	0/0:0,3,50:6	0/1:43,3,0:6	0/0:0,3,50:6	0/0:0,3,50:6	0/0:0,15,176:17
019_14_40	sctg_0019_0014	40	G	A	999	DP=41;VDB=5.671598e-04;RPB=8.012456e-01;AF1=0.5181;AC1=15;DP4=7,11,0,23;MQ=30;FQ=999;PV4=0.0014,5.8e-05,0.0025,1	GT:PL:GQ	0/1:0,3,20:3	1/1:20,3,0:3	0/1:40,0,11:14	1/1:49,9,0:7	0/0:0,6,36:5	0/0:2,17,160:12	1/1:61,9,0:7	0/1:14,0,14:14	0/1:60,0,8:11	1/1:20,3,0:3	0/1:50,0,38:41	0/0:0,12,132:9	1/1:36,6,0:5
019_14_9867	sctg_0019_0014	9867	A	G	999	DP=53;VDB=1.335877e-01;RPB=-7.050240e-01;AF1=0.4992;G3=4.19e-06,1,3.807e-06;HWE=0.00211;AC1=14;DP4=4,11,0,18;MQ=44;FQ=999;PV4=0.033,0.12,1,0.34	GT:PL:GQ	0/0:0,6,82:5	0/1:70,0,41:44	0/0:0,3,43:3	0/1:44,0,74:47	0/1:37,0,37:37	0/0:0,3,50:3	0/1:70,0,34:37	1/1:63,6,0:5	0/1:70,0,41:44	0/1:34,3,0:3	0/1:17,0,26:19	0/1:91,0,111:94	0/1:19,3,0:3
019_17_2999	sctg_0019_0017	2999	A	G	999	DP=64;VDB=3.057413e-01;RPB=-3.852114e-01;AF1=0.528;G3=0.4073,0.1221,0.4706;HWE=0.0257;AC1=15;DP4=14,8,24,11;MQ=47;FQ=999;PV4=0.78,0.01,5.1e-13,1	GT:PL:GQ	1/1:14,3,0:3	0/1:0,3,50:3	1/1:255,54,0:51	1/1:43,3,0:3	0/0:0,15,216:12	0/0:0,12,175:9	0/0:0,9,141:7	1/1:150,12,0:10	1/1:120,15,0:13	1/1:131,12,0:10	1/1:43,3,0:3	0/1:0,3,50:3	0/0:0,21,255:18
019_17_3092	sctg_0019_0017	3092	T	A	999	DP=94;VDB=1.544882e-01;RPB=1.264710e+00;AF1=0.5342;G3=0.4481,0.09345,0.4584;HWE=0.00535;AC1=15;DP4=9,17,34,26;MQ=45;FQ=999;PV4=0.099,0.22,3.7e-24,0.34	GT:PL:GQ	1/1:121,9,0:7	0/0:0,18,244:15	1/1:255,66,0:64	1/1:179,18,0:16	0/0:0,12,163:9	0/0:0,12,145:9	0/1:0,3,50:3	1/1:255,33,0:31	1/1:255,33,0:31	1/1:116,12,0:10	0/1:0,0,0:3	0/0:0,6,77:4	0/0:0,24,255:21
019_3_18587	sctg_0019_0003	18587	C	T	999	DP=82;VDB=1.265522e-01;RPB=8.036376e-01;AF1=0.8271;G3=0.2143,1.201e-06,0.7857;HWE=0.00284;AC1=23;DP4=6,3,32,30;MQ=44;FQ=302;PV4=0.49,0.35,2.2e-25,1	GT:PL:GQ	1/1:241,21,0:25	1/1:255,54,0:58	1/1:157,12,0:16	1/1:199,18,0:22	1/1:121,9,0:13	0/1:0,6,86:5	1/1:86,6,0:10	1/1:255,27,0:31	1/1:241,21,0:25	1/1:78,6,0:10	1/1:78,6,0:10	0/1:0,9,142:3	0/0:0,12,153:4
019_3_27813	sctg_0019_0003	27813	G	A	999	DP=100;VDB=1.471762e-01;RPB=-1.938644e-01;AF1=0.406;G3=0.5714,1.816e-06,0.4286;HWE=0.000193;AC1=11;DP4=23,24,32,11;MQ=47;FQ=999;PV4=0.017,0.0014,2.8e-33,1	GT:PL:GQ	1/1:200,18,0:13	1/1:255,57,0:52	0/0:0,18,247:17	1/1:255,36,0:31	1/1:68,6,0:4	0/0:0,15,218:14	0/1:43,3,0:4	0/0:0,45,255:44	0/0:0,3,50:4	1/1:107,9,0:6	0/0:0,9,114:8	0/0:0,18,251:17	0/0:0,18,247:17
019_3_28464	sctg_0019_0003	28464	C	T	999	DP=97;VDB=3.433431e-01;RPB=-7.835468e-02;AF1=0.4318;G3=0.5833,2.452e-06,0.4167;HWE=0.000794;AC1=12;DP4=20,20,17,32;MQ=46;FQ=999;PV4=0.19,0.014,3.5e-16,1	GT:PL:GQ	1/1:220,21,0:17	1/1:255,90,0:86	0/0:0,9,141:8	1/1:238,24,0:20	1/1:86,6,0:4	0/0:0,30,255:28	0/1:0,0,0:3	0/0:0,39,255:37	0/0:0,3,43:4	1/1:78,6,0:4	0/1:0,0,0:3	0/0:0,27,255:25	0/0:0,9,113:8
019_3_29663	sctg_0019_0003	29663	G	A	999	DP=37;VDB=2.497261e-03;RPB=2.100420e-02;AF1=0.6631;G3=0.3643,2.011e-05,0.6357;HWE=0.0216;AC1=19;DP4=0,8,1,24;MQ=46;FQ=999;PV4=1,0.0095,9.6e-07,1	GT:PL:GQ	0/1:0,3,50:4	1/1:255,42,0:41	1/1:43,3,0:4	0/0:0,9,125:5	1/1:58,6,0:7	0/1:0,3,50:4	0/1:0,0,0:3	1/1:89,9,0:9	1/1:78,6,0:7	0/1:0,0,0:3	1/1:19,3,0:4	0/0:0,9,125:5	0/1:0,0,0:3
019_3_4287	sctg_0019_0003	4287	T	C	999	DP=73;VDB=2.329734e-01;RPB=2.553074e+00;AF1=0.3953;G3=0.6364,6.072e-06,0.3636;HWE=0.00419;AC1=11;DP4=36,1,33,0;MQ=47;FQ=999;PV4=1,1,2.1e-44,1	GT:PL:GQ	0/1:0,0,0:3	1/1:167,18,0:13	0/0:0,3,50:4	0/1:0,0,0:3	0/1:0,0,0:3	0/0:0,3,50:4	1/1:78,6,0:3	0/0:0,9,125:9	0/0:0,3,50:4	1/1:235,69,0:64	1/1:78,6,0:3	0/0:0,9,124:9	0/0:0,9,125:9
019_3_4682	sctg_0019_0003	4682	T	C	999	DP=88;VDB=2.428534e-04;RPB=-1.100720e+00;AF1=0.2955;AC1=8;DP4=23,14,26,15;MQ=46;FQ=999;PV4=1,0.43,3.6e-26,1	GT:PL:GQ	0/0:0,0,0:3	0/1:255,0,6:13	0/0:0,6,91:8	0/0:0,0,0:3	0/0:0,0,0:3	0/0:0,6,100:8	0/0:0,0,0:3	0/0:0,15,184:16	0/0:0,0,0:3	1/1:255,84,0:77	1/1:119,9,0:4	0/0:0,6,79:8	0/0:0,9,142:10
019_3_52531	sctg_0019_0003	52531	T	C	999	DP=47;VDB=8.761876e-02;RPB=2.138343e-01;AF1=0.1878;AC1=5;DP4=19,17,4,3;MQ=49;FQ=999;PV4=1,1,0,1	GT:PL:GQ	0/0:0,6,100:10	0/1:110,0,38:48	0/0:0,18,251:22	0/0:0,12,153:16	0/1:43,3,0:7	0/0:0,0,0:5	0/0:0,0,0:5	0/0:0,27,255:31	0/0:0,21,255:25	0/0:0,12,162:16	0/1:121,9,0:3	0/0:0,6,100:10	0/0:0,3,50:7
019_3_8802	sctg_0019_0003	8802	A	G	999	DP=62;VDB=2.133434e-03;RPB=-1.044626e+00;AF1=0.4708;G3=0.4887,0.09293,0.4183;HWE=0.00542;AC1=13;DP4=13,19,13,15;MQ=47;FQ=999;PV4=0.79,1,1.8e-20,1	GT:PL:GQ	0/1:43,3,0:3	1/1:204,21,0:17	0/0:0,6,100:5	1/1:151,15,0:12	1/1:131,12,0:9	0/0:0,6,91:5	0/1:77,0,41:45	0/0:0,18,225:16	0/0:0,6,83:5	1/1:131,12,0:9	1/1:151,15,0:12	0/0:0,12,153:10	0/0:0,15,190:13
019_4_181	sctg_0019_0004	181	T	C	999	DP=32;VDB=9.326987e-02;RPB=-8.138915e-01;AF1=0.2919;AC1=8;DP4=14,6,5,5;MQ=43;FQ=999;PV4=0.43,0.46,0.48,0.3	GT:PL:GQ	0/0:0,3,20:5	0/1:110,0,38:45	0/1:37,0,44:36	0/0:0,3,50:5	0/0:0,0,0:3	0/0:0,3,20:5	0/0:0,3,20:5	0/0:0,0,0:3	0/1:20,3,0:5	0/0:0,3,20:5	0/1:104,0,110:99	0/0:0,6,36:8	0/0:0,9,125:10
019_5_13890	sctg_0019_0005	13890	T	C	999	DP=77;VDB=3.435601e-02;RPB=2.392400e-01;AF1=0.2768;G3=0.6923,5.44e-06,0.3077;HWE=0.00356;AC1=8;DP4=31,2,41,0;MQ=46;FQ=999;PV4=0.2,1,1.1e-36,1	GT:PL:GQ	0/1:43,3,0:6	0/0:0,15,216:16	0/0:0,6,77:8	1/1:131,12,0:6	0/0:0,0,0:3	0/0:0,6,91:8	0/0:0,12,153:13	0/0:0,12,143:13	0/0:0,3,50:6	1/1:240,105,0:98	0/1:43,3,0:6	0/0:0,9,115:11	0/0:0,9,125:11
019_5_1616	sctg_0019_0005	1616	T	C	999	DP=63;VDB=4.933834e-02;RPB=2.677725e+00;AF1=0.2404;AC1=6;DP4=34,19,4,5;MQ=48;FQ=999;PV4=0.29,0.11,1.4e-10,0.41	GT:PL:GQ	0/0:0,39,255:41	0/1:65,0,134:63	0/1:86,6,0:4	0/0:0,24,255:26	0/0:0,3,49:6	0/0:0,21,243:23	0/0:0,0,0:4	0/1:43,3,0:6	0/1:43,3,0:6	0/0:0,12,175:14	0/0:0,15,205:17	0/0:0,12,181:14	0/0:0,12,175:14
019_5_19516	sctg_0019_0005	19516	C	T	999	DP=96;VDB=3.245054e-04;RPB=2.160251e+00;AF1=0.7171;G3=0.2302,0.08364,0.6862;HWE=0.00665;AC1=20;DP4=27,1,59,2;MQ=45;FQ=999;PV4=1,0.034,5e-17,0.27	GT:PL:GQ	1/1:255,42,0:43	1/1:167,18,0:19	1/1:180,21,0:22	1/1:199,27,0:28	1/1:179,18,0:19	0/0:0,24,218:17	1/1:0,0,0:3	1/1:204,30,0:31	1/1:69,6,0:8	1/1:69,6,0:8	1/1:107,9,0:10	0/0:0,30,242:23	0/0:0,18,225:11
019_5_44773	sctg_0019_0005	44773	T	C	999	DP=86;VDB=3.360075e-04;RPB=2.158263e-01;AF1=0.7551;G3=0.2125,0.1055,0.682;HWE=0.0367;AC1=21;DP4=6,7,24,45;MQ=43;FQ=999;PV4=0.53,0.17,5.4e-10,1	GT:PL:GQ	1/1:255,30,0:32	1/1:210,33,0:35	1/1:121,9,0:11	1/1:255,39,0:41	1/1:32,3,0:6	0/1:0,3,50:6	1/1:0,0,0:4	1/1:255,54,0:56	1/1:122,9,0:11	1/1:186,15,0:17	1/1:107,9,0:11	0/0:0,18,244:11	0/0:0,12,153:6
019_5_45190	sctg_0019_0005	45190	C	T	999	DP=70;VDB=7.307323e-26;AF1=1;AC1=28;DP4=0,0,35,14;MQ=49;FQ=-34	GT:PL:GQ	1/1:34,6,0:21	1/1:125,30,0:45	1/1:35,6,0:21	1/1:72,15,0:30	1/1:35,6,0:21	1/1:36,6,0:21	1/1:0,0,0:15	1/1:155,42,0:57	1/1:17,3,0:18	1/1:18,3,0:18	1/1:65,9,0:24	1/1:84,15,0:30	1/1:0,0,0:15
019_5_6615	sctg_0019_0005	6615	G	A	999	DP=38;VDB=1.513723e-01;RPB=7.379873e-01;AF1=0.4302;G3=0.5714,2.685e-05,0.4285;HWE=0.0356;AC1=12;DP4=8,4,14,12;MQ=46;FQ=999;PV4=0.5,0.025,1.7e-20,0.14	GT:PL:GQ	1/1:255,69,0:64	0/0:0,21,241:20	0/1:0,0,0:3	1/1:76,6,0:4	0/1:0,0,0:3	0/0:0,6,91:6	0/1:0,0,0:3	0/0:0,6,100:6	0/1:0,0,0:3	0/1:38,3,0:4	0/0:0,3,50:4	0/1:0,0,0:3	0/1:0,0,0:3
019_6_15601	sctg_0019_0006	15601	G	T	999	DP=81;VDB=1.743802e-01;RPB=-6.305283e-01;AF1=0.2241;G3=0.7692,1.731e-06,0.2308;HWE=0.001;AC1=6;DP4=19,32,14,15;MQ=47;FQ=999;PV4=0.36,0.0086,2.4e-18,1	GT:PL:GQ	0/0:0,15,204:18	1/1:255,60,0:52	0/0:0,12,183:15	0/0:0,15,214:18	0/1:75,6,0:4	0/0:0,12,176:15	1/1:203,21,0:13	0/0:0,39,255:41	0/0:0,0,0:4	0/0:0,3,50:7	0/0:0,24,255:26	0/0:0,15,169:18	0/0:0,6,100:9
019_6_16904	sctg_0019_0006	16904	A	G	999	DP=50;VDB=1.154733e-01;RPB=-1.944882e+00;AF1=0.5778;G3=0.4001,1.521e-05,0.5999;HWE=0.00754;AC1=16;DP4=11,4,30,1;MQ=44;FQ=999;PV4=0.033,0.0001,6e-11,0.011	GT:PL:GQ	0/1:0,0,0:3	1/1:167,18,0:16	0/1:0,0,0:3	0/1:0,0,0:3	1/1:100,9,0:8	0/1:0,3,50:4	1/1:255,54,0:52	0/1:0,0,0:3	1/1:32,3,0:4	1/1:32,3,0:4	1/1:32,3,0:4	0/0:0,9,141:6	0/0:19,40,255:17
019_6_4569	sctg_0019_0006	4569	A	G	999	DP=64;VDB=9.570356e-02;RPB=1.113639e+00;AF1=0.8889;AC1=25;DP4=0,1,32,23;MQ=37;FQ=11.3;PV4=0.43,0.28,0.011,1	GT:PL:GQ	1/1:255,60,0:64	1/1:0,0,0:5	1/1:0,0,0:5	1/1:255,42,0:46	1/1:0,0,0:5	1/1:0,0,0:5	1/1:0,0,0:5	1/1:0,0,0:5	0/1:0,3,50:8	1/1:196,30,0:34	1/1:255,33,0:37	1/1:0,0,0:5	1/1:0,0,0:5
019_6_4586	sctg_0019_0006	4586	A	G	999	DP=59;VDB=3.428487e-01;RPB=8.802873e-01;AF1=0.7996;AC1=23;DP4=0,2,26,24;MQ=38;FQ=51.5;PV4=0.49,0.21,0.003,1	GT:PL:GQ	1/1:255,63,0:65	1/1:0,0,0:4	1/1:0,0,0:4	1/1:221,27,0:29	1/1:0,0,0:4	1/1:0,0,0:4	1/1:0,0,0:4	1/1:0,0,0:4	0/1:0,3,50:6	1/1:245,39,0:41	1/1:177,21,0:23	1/1:0,0,0:4	0/1:0,3,50:6
019_6_4687	sctg_0019_0006	4687	C	A	999	DP=48;VDB=4.881439e-05;RPB=6.333742e-01;AF1=0.7983;AC1=23;DP4=1,1,4,39;MQ=43;FQ=40.6;PV4=0.21,1,2.8e-07,0.22	GT:PL:GQ	1/1:255,42,0:44	1/1:0,0,0:4	1/1:0,0,0:4	1/1:228,48,0:50	1/1:0,0,0:4	1/1:0,0,0:4	0/1:0,3,50:6	1/1:0,0,0:4	1/1:0,0,0:4	1/1:192,24,0:26	1/1:176,15,0:17	0/1:0,3,39:6	1/1:0,0,0:4
019_6_7595	sctg_0019_0006	7595	A	G	999	DP=93;VDB=1.756878e-01;RPB=-1.104496e+00;AF1=0.297;G3=0.7143,5.937e-07,0.2857;HWE=0.000113;AC1=8;DP4=27,27,12,23;MQ=45;FQ=999;PV4=0.19,0.097,7.9e-30,1	GT:PL:GQ	1/1:255,48,0:41	0/0:0,21,255:22	0/0:0,15,198:16	1/1:151,15,0:9	0/0:0,12,183:13	0/0:0,6,100:8	0/0:0,12,180:13	0/0:0,18,229:19	0/0:0,6,80:8	1/1:201,24,0:17	1/1:157,29,14:9	0/0:0,9,134:10	0/0:0,30,255:31
019_7_10193	sctg_0019_0007	10193	A	C	999	DP=37;VDB=9.132551e-02;RPB=-3.279024e+00;AF1=0.267;AC1=7;DP4=17,8,0,9;MQ=48;FQ=999;PV4=0.00093,5.2e-06,1e-15,1	GT:PL:GQ	0/0:0,3,50:6	0/1:28,0,154:27	0/0:0,0,0:3	0/1:21,0,129:20	0/0:0,0,0:3	0/0:0,6,91:8	0/0:0,3,49:6	0/1:52,0,80:51	0/0:0,6,91:8	0/0:0,6,100:8	0/0:0,6,96:8	0/1:67,0,117:66	0/0:0,3,50:6
019_7_14609	sctg_0019_0007	14609	A	G	999	DP=85;VDB=4.880385e-03;RPB=-3.878760e-01;AF1=0.7658;G3=0.2857,9.589e-06,0.7143;HWE=0.0182;AC1=22;DP4=3,4,30,37;MQ=43;FQ=999;PV4=1,0.082,6.4e-10,1	GT:PL:GQ	1/1:174,15,0:17	1/1:255,99,0:99	1/1:43,3,0:6	1/1:255,27,0:29	1/1:40,3,0:6	0/1:0,3,50:6	1/1:43,3,0:6	1/1:255,33,0:35	1/1:43,3,0:6	1/1:98,9,0:11	1/1:75,6,0:8	0/0:0,9,142:4	0/1:0,6,100:4
019_7_17170	sctg_0019_0007	17170	G	A	999	DP=49;VDB=1.893956e-01;RPB=-2.720557e+00;AF1=0.2418;AC1=7;DP4=16,12,6,13;MQ=46;FQ=999;PV4=0.14,0.064,5.5e-07,0.082	GT:PL:GQ	1/1:255,33,0:25	0/0:0,24,255:26	0/0:0,6,91:9	0/1:153,0,32:40	0/0:0,6,90:9	0/0:0,9,125:11	0/0:0,0,0:4	0/0:0,9,115:11	0/0:0,3,50:6	1/1:121,9,0:3	0/0:0,0,0:4	0/0:0,15,212:17	0/0:0,0,0:4
019_7_30702	sctg_0019_0007	30702	C	T	999	DP=40;VDB=7.468830e-05;RPB=-2.115731e+00;AF1=0.7965;AC1=23;DP4=0,2,0,35;MQ=42;FQ=51.6;PV4=1,1,0.0063,1	GT:PL:GQ	1/1:180,21,0:23	1/1:0,0,0:4	1/1:0,0,0:4	1/1:99,12,0:14	1/1:0,0,0:4	1/1:0,0,0:4	1/1:0,0,0:4	1/1:0,0,0:4	0/1:0,3,50:6	1/1:201,30,0:32	1/1:217,42,0:44	1/1:0,0,0:4	0/1:0,3,50:6
019_7_49502	sctg_0019_0007	49502	C	A	999	DP=56;VDB=9.974230e-04;RPB=-2.775205e+00;AF1=0.5507;G3=0.5,6.295e-06,0.4999;HWE=0.00336;AC1=15;DP4=14,2,30,8;MQ=38;FQ=999;PV4=0.7,0.0015,8.6e-28,0.023	GT:PL:GQ	1/1:153,21,0:19	1/1:169,27,0:25	0/0:0,15,187:12	1/1:64,6,0:5	0/1:0,0,0:3	0/1:0,3,50:3	1/1:255,48,0:46	0/0:0,18,186:14	0/0:0,6,100:4	1/1:80,9,0:8	1/1:32,3,0:3	0/1:0,0,0:3	0/1:0,3,50:3
019_8_4774	sctg_0019_0008	4774	G	C	999	DP=93;VDB=1.505734e-01;RPB=1.548220e+00;AF1=0.4602;G3=0.5,5.643e-06,0.5;HWE=0.00198;AC1=13;DP4=26,49,5,11;MQ=48;FQ=999;PV4=1,0.12,3.6e-15,1	GT:PL:GQ	1/1:122,9,0:6	0/0:0,30,255:28	1/1:216,18,0:14	0/1:0,0,0:3	0/0:0,63,255:61	0/0:0,30,255:28	0/0:0,99,255:97	1/1:122,9,0:6	1/1:105,9,0:6	0/1:0,0,0:3	0/1:43,3,0:4	0/0:0,3,50:4	0/1:0,0,0:3
019_8_5278	sctg_0019_0008	5278	G	A	999	DP=67;VDB=5.646040e-07;RPB=3.236864e+00;AF1=0.691;G3=0.4,9.112e-06,0.6;HWE=0.00891;AC1=19;DP4=3,5,51,2;MQ=37;FQ=999;PV4=0.00018,0.0034,8e-14,0.0015	GT:PL:GQ	0/1:0,3,50:5	1/1:0,0,0:3	1/1:186,93,0:93	1/1:0,0,0:3	1/1:80,9,0:10	0/0:0,12,176:7	1/1:80,9,0:10	1/1:108,12,0:12	1/1:94,12,0:12	0/1:0,3,50:5	0/1:0,6,91:3	1/1:0,0,0:3	1/1:0,0,0:3
020_1_122379	sctg_0020_0001	122379	A	G	999	DP=53;VDB=1.832899e-01;RPB=1.300215e+00;AF1=0.3428;G3=0.6364,1.521e-05,0.3636;HWE=0.00982;AC1=9;DP4=22,10,10,11;MQ=48;FQ=999;PV4=0.16,0.0018,2.1e-13,1	GT:PL:GQ	0/0:0,3,50:5	1/1:255,48,0:42	0/0:0,0,0:3	0/0:0,21,255:21	0/1:43,3,0:5	1/1:76,9,0:5	0/1:43,3,0:5	0/0:0,48,255:48	0/0:0,6,91:7	0/0:0,0,0:3	0/0:0,6,100:7	0/0:0,6,91:7	0/0:0,0,0:3
020_1_139742	sctg_0020_0001	139742	G	A	999	DP=93;VDB=2.058371e-02;RPB=3.000920e+00;AF1=0.08283;G3=0.9286,1.467e-06,0.07143;HWE=0.0102;AC1=2;DP4=48,24,11,7;MQ=49;FQ=999;PV4=0.78,1,1.2e-127,0.2	GT:PL:GQ	0/0:0,51,255:58	0/0:0,21,255:28	0/0:0,9,125:17	0/0:0,6,91:14	0/0:0,3,50:11	0/0:0,3,50:11	0/0:0,6,91:14	0/0:0,12,153:19	0/0:0,39,255:46	0/0:0,15,202:22	1/1:255,54,0:41	0/0:0,18,251:25	0/0:0,24,255:31
020_1_152541	sctg_0020_0001	152541	G	T	999	DP=31;VDB=1.250493e-01;RPB=4.722222e-01;AF1=0.2257;AC1=6;DP4=5,3,9,9;MQ=45;FQ=999;PV4=0.68,0.24,1.5e-06,0.45	GT:PL:GQ	0/0:0,0,0:4	0/0:0,3,50:7	0/0:0,0,0:4	0/0:0,0,0:4	0/0:0,0,0:4	0/0:0,0,0:4	1/1:255,54,0:45	0/0:0,6,74:9	0/0:0,0,0:4	0/0:0,0,0:4	0/0:0,3,50:7	0/0:0,3,50:7	0/0:0,3,50:7
020_1_45456	sctg_0020_0001	45456	G	A	999	DP=96;VDB=1.499466e-02;RPB=4.010983e-01;AF1=0.2988;G3=0.6429,3.729e-06,0.3571;HWE=0.00149;AC1=8;DP4=35,32,15,12;MQ=47;FQ=999;PV4=0.82,1,1.8e-24,1	GT:PL:GQ	0/0:0,18,235:19	1/1:255,60,0:53	0/0:0,9,125:10	0/0:0,39,255:40	0/1:86,6,0:3	0/1:86,6,0:3	0/1:43,3,0:5	0/0:0,48,255:49	0/0:0,12,160:13	0/0:0,6,91:8	0/1:86,6,0:3	0/0:0,57,255:58	0/0:0,6,91:8
020_1_45909	sctg_0020_0001	45909	G	T	999	DP=80;VDB=1.887008e-01;RPB=-5.559124e-01;AF1=0.139;G3=0.8413,5.501e-06,0.1587;HWE=0.0116;AC1=4;DP4=24,34,4,14;MQ=46;FQ=999;PV4=0.17,1,5.5e-39,1	GT:PL:GQ	0/0:0,21,245:26	1/1:255,51,0:40	0/0:0,6,100:11	0/0:0,30,255:35	0/1:17,3,0:7	0/0:0,0,0:6	0/0:0,0,0:6	0/0:0,33,255:38	0/0:0,9,95:14	0/0:0,12,159:17	0/0:0,6,85:11	0/0:0,39,255:44	0/0:0,12,175:17
020_1_45918	sctg_0020_0001	45918	G	A	999	DP=73;VDB=1.348042e-01;RPB=1.194331e-01;AF1=0.1814;G3=0.7858,8.108e-06,0.2141;HWE=0.0118;AC1=5;DP4=23,31,6,13;MQ=46;FQ=999;PV4=0.43,1,2.7e-28,1	GT:PL:GQ	0/0:0,15,211:19	1/1:255,51,0:41	0/0:0,9,142:13	0/0:0,27,255:31	0/1:43,3,0:7	0/1:33,3,0:7	0/0:0,3,41:7	0/0:0,33,255:37	0/0:0,3,36:7	0/0:0,12,159:16	0/0:0,9,110:13	0/0:0,36,255:40	0/0:0,12,156:16
020_1_46167	sctg_0020_0001	46167	A	G	999	DP=98;VDB=1.424075e-02;RPB=2.435687e+00;AF1=0.2417;G3=0.75,4.776e-06,0.25;HWE=0.00345;AC1=7;DP4=27,32,13,23;MQ=47;FQ=999;PV4=0.4,0.39,3.7e-23,1	GT:PL:GQ	0/0:0,9,129:11	1/1:255,93,0:85	0/0:0,3,36:6	0/0:0,36,255:38	0/1:78,6,0:4	1/1:122,9,0:3	0/0:0,0,0:4	0/0:0,48,255:50	0/0:0,6,76:9	0/0:0,6,100:9	0/0:0,0,0:4	0/0:0,51,255:53	0/0:0,15,206:17
020_1_46216	sctg_0020_0001	46216	C	G	999	DP=91;VDB=2.732314e-01;RPB=-6.798033e-01;AF1=0.2707;G3=0.6923,2.106e-06,0.3077;HWE=0.0012;AC1=7;DP4=24,34,18,11;MQ=47;FQ=999;PV4=0.11,0.26,7.3e-08,1	GT:PL:GQ	0/0:0,6,100:8	1/1:255,66,0:59	0/0:0,15,172:17	0/0:0,30,255:31	0/1:69,6,0:4	1/1:105,9,0:4	0/0:0,0,0:3	0/0:0,45,255:46	0/0:0,9,113:11	0/0:0,18,209:19	0/1:60,6,0:4	0/0:0,39,255:40	0/0:0,6,86:8
020_1_46283	sctg_0020_0001	46283	T	C	999	DP=64;VDB=3.380474e-02;RPB=-6.943651e-02;AF1=0.2792;G3=0.6923,8.619e-06,0.3077;HWE=0.00388;AC1=8;DP4=15,20,8,16;MQ=47;FQ=999;PV4=0.59,1,2.5e-83,1	GT:PL:GQ	0/0:0,9,115:11	1/1:255,54,0:47	0/0:0,3,50:6	0/0:0,21,255:22	0/1:43,3,0:6	1/1:157,12,0:6	0/1:43,3,0:6	0/0:0,15,203:16	0/0:0,6,100:8	0/0:0,3,50:6	0/0:0,0,0:3	0/0:0,21,255:22	0/0:0,18,242:19
020_1_4654	sctg_0020_0001	4654	T	C	999	DP=98;VDB=2.114078e-03;RPB=2.738845e+00;AF1=0.1607;AC1=4;DP4=56,26,4,11;MQ=48;FQ=999;PV4=0.0035,0.14,5.5e-05,1	GT:PL:GQ	0/0:0,21,237:25	0/1:183,0,129:99	0/0:0,24,255:28	0/0:0,27,255:31	0/1:115,0,21:31	0/1:74,0,74:70	0/1:106,9,0:4	0/0:0,21,242:25	0/0:0,12,157:16	0/0:0,18,251:22	0/0:0,45,255:49	0/0:0,21,255:25	0/0:0,24,221:28
020_1_47399	sctg_0020_0001	47399	A	G	999	DP=62;VDB=9.247369e-03;RPB=7.445543e-01;AF1=0.3377;G3=0.6,1.075e-05,0.4;HWE=0.00535;AC1=9;DP4=24,13,18,4;MQ=47;FQ=999;PV4=0.24,1,2.8e-27,1	GT:PL:GQ	0/0:0,9,126:10	1/1:255,51,0:45	0/0:0,6,100:7	0/0:0,30,255:30	0/1:43,3,0:5	0/1:43,3,0:5	0/0:0,0,0:3	0/0:0,39,255:39	0/0:0,0,0:3	0/0:0,0,0:3	1/1:100,9,0:5	0/0:0,15,218:15	0/0:0,12,168:12
020_1_47451	sctg_0020_0001	47451	G	A	999	DP=60;VDB=3.163079e-02;RPB=7.946622e-01;AF1=0.3008;G3=0.6667,8.514e-06,0.3333;HWE=0.00634;AC1=8;DP4=19,16,14,10;MQ=47;FQ=999;PV4=0.8,0.023,7.2e-13,0.14	GT:PL:GQ	0/0:0,9,113:10	1/1:255,57,0:50	0/0:0,0,0:3	0/0:0,39,255:40	0/1:43,3,0:5	1/1:115,9,0:4	0/1:43,3,0:5	0/0:0,12,176:13	0/0:0,6,93:8	0/0:0,0,0:3	0/0:0,6,85:8	0/0:0,24,255:25	0/0:0,6,91:8
020_1_47799	sctg_0020_0001	47799	T	C	999	DP=76;VDB=2.084260e-02;RPB=7.002234e-01;AF1=0.216;G3=0.7692,3.552e-06,0.2308;HWE=0.00257;AC1=6;DP4=19,28,6,17;MQ=48;FQ=999;PV4=0.29,0.46,2.4e-28,1	GT:PL:GQ	0/0:0,12,176:15	1/1:255,51,0:42	0/0:0,9,125:12	0/0:0,33,255:36	1/1:107,9,0:3	0/1:86,6,0:5	0/0:0,0,0:4	0/0:13,40,255:30	0/0:0,3,50:7	0/0:0,3,50:7	0/0:0,15,215:18	0/0:0,24,255:27	0/0:0,9,125:12
020_1_8690	sctg_0020_0001	8690	C	T	999	DP=57;VDB=4.719646e-03;RPB=1.563291e+00;AF1=0.2937;AC1=8;DP4=22,10,14,1;MQ=47;FQ=999;PV4=0.078,6.5e-07,1.2e-05,0.086	GT:PL:GQ	0/0:0,6,100:8	0/1:82,0,9:16	0/0:0,3,50:5	0/1:23,0,64:22	0/1:51,0,38:44	1/1:73,12,0:6	0/1:21,3,0:5	0/0:0,3,50:5	0/0:0,15,155:16	0/0:0,15,202:16	0/0:0,0,0:3	0/0:0,6,84:8	0/0:0,36,255:37
020_11_22110	sctg_0020_0011	22110	C	T	999	DP=51;VDB=4.232893e-02;RPB=9.103205e-01;AF1=0.2324;G3=0.7306,0.1052,0.1642;HWE=0.0462;AC1=6;DP4=22,13,6,9;MQ=47;FQ=999;PV4=0.21,0.27,2.1e-15,1	GT:PL:GQ	0/0:0,21,255:23	1/1:173,29,11:10	0/0:0,9,125:12	0/0:0,3,50:6	0/1:110,0,38:46	1/1:177,15,0:8	0/0:0,15,208:17	0/0:0,0,0:4	0/0:0,6,91:9	0/0:0,6,91:9	0/0:0,3,50:6	0/0:0,15,202:17	0/0:0,24,255:26
020_2_160	sctg_0020_0002	160	A	C	999	DP=54;VDB=2.882848e-06;RPB=2.382790e+00;AF1=0.5634;AC1=16;DP4=4,0,29,14;MQ=32;FQ=27.1;PV4=0.3,0.23,1,0.019	GT:PL:GQ	0/0:0,6,36:5	0/1:0,0,0:3	0/1:0,0,0:3	1/1:255,123,0:99	0/1:0,0,0:3	0/1:0,0,0:3	0/1:0,0,0:3	0/1:0,0,0:3	0/0:0,6,36:5	0/1:0,0,0:3	1/1:36,6,0:5	0/1:0,0,0:3	0/1:0,0,0:3
020_2_166	sctg_0020_0002	166	G	A	999	DP=48;VDB=3.182938e-07;RPB=2.333166e+00;AF1=0.5634;AC1=16;DP4=4,0,29,12;MQ=31;FQ=27.1;PV4=0.56,0.32,1,0.0012	GT:PL:GQ	0/0:0,6,36:5	0/1:0,0,0:3	0/1:0,0,0:3	1/1:255,117,0:99	0/1:0,0,0:3	0/1:0,0,0:3	0/1:0,0,0:3	0/1:0,0,0:3	0/0:0,6,36:5	0/1:0,0,0:3	1/1:36,6,0:5	0/1:0,0,0:3	0/1:0,0,0:3
020_4_17856	sctg_0020_0004	17856	A	G	999	DP=68;VDB=2.648498e-01;RPB=1.346455e+00;AF1=0.1125;G3=0.9167,5.151e-06,0.08333;HWE=0.0176;AC1=3;DP4=8,18,12,26;MQ=46;FQ=999;PV4=1,0.028,8e-22,1	GT:PL:GQ	0/0:0,3,50:10	0/0:0,6,100:12	0/0:0,6,100:12	0/0:0,3,50:10	0/0:0,15,212:21	0/0:0,12,176:18	0/0:0,12,183:18	0/0:0,0,0:7	0/0:0,6,86:12	0/0:0,0,0:7	1/1:255,114,0:99	0/0:0,3,50:10	0/0:0,9,125:15
020_4_46575	sctg_0020_0004	46575	G	A	999	DP=39;VDB=3.337065e-02;RPB=-1.185719e+00;AF1=0.2883;AC1=8;DP4=16,9,9,5;MQ=48;FQ=999;PV4=1,0.00044,5.2e-07,0.14	GT:PL:GQ	0/0:0,0,0:3	0/1:64,0,221:63	0/1:143,0,35:42	0/0:0,12,153:13	1/1:98,15,0:9	0/0:0,0,0:3	0/0:0,0,0:3	0/0:0,3,50:6	0/0:0,6,91:8	0/0:0,0,0:3	0/1:42,0,41:40	0/0:0,18,251:19	0/0:0,9,141:10
020_4_47659	sctg_0020_0004	47659	T	C	999	DP=100;VDB=1.132854e-01;RPB=3.558288e+00;AF1=0.262;AC1=7;DP4=38,51,6,5;MQ=49;FQ=999;PV4=0.53,1,1e-18,0.47	GT:PL:GQ	0/1:70,0,41:49	0/0:0,87,255:89	0/0:0,39,255:41	0/1:67,0,80:65	0/0:0,21,255:23	0/0:0,12,176:14	0/0:0,0,0:3	0/1:31,0,114:29	0/0:0,12,176:14	0/0:0,0,0:3	0/0:0,27,255:29	0/1:123,0,255:99	0/1:13,0,255:12
020_4_545	sctg_0020_0004	545	T	C	999	DP=42;VDB=5.020007e-02;AF1=1;AC1=28;DP4=0,0,3,33;MQ=34;FQ=-31.1	GT:PL:GQ	1/1:162,21,0:32	1/1:0,0,0:11	1/1:0,0,0:11	1/1:36,6,0:17	1/1:0,0,0:11	1/1:0,0,0:11	1/1:49,9,0:20	1/1:20,3,0:14	1/1:36,6,0:17	1/1:249,45,0:56	1/1:57,9,0:20	1/1:0,0,0:11	1/1:0,0,0:11
020_7_497	sctg_0020_0007	497	T	G	999	DP=43;VDB=2.820141e-02;RPB=-8.218841e-01;AF1=0.798;AC1=23;DP4=0,5,0,32;MQ=30;FQ=46;PV4=1,1,0.13,1	GT:PL:GQ	1/1:48,6,0:9	1/1:0,0,0:4	1/1:36,6,0:9	0/1:0,3,20:6	1/1:48,6,0:9	1/1:20,3,0:7	1/1:123,21,0:24	1/1:48,6,0:9	0/1:51,0,11:9	1/1:97,12,0:15	0/1:82,0,61:58	1/1:0,0,0:4	1/1:32,3,0:7
020_8_3783	sctg_0020_0008	3783	G	A	999	DP=56;VDB=1.115210e-03;RPB=2.552632e+00;AF1=0.2676;AC1=7;DP4=28,10,13,5;MQ=48;FQ=999;PV4=1,0.037,2.1e-12,1	GT:PL:GQ	0/0:0,0,0:3	0/1:112,0,255:99	0/1:78,0,77:76	0/0:0,21,243:23	0/1:187,0,26:34	0/0:0,3,50:6	0/0:0,0,0:3	0/0:0,0,0:3	0/0:0,18,225:20	0/0:0,3,50:6	1/1:102,12,0:6	0/0:0,18,247:20	0/0:0,0,0:3
020_8_3843	sctg_0020_0008	3843	C	T	999	DP=73;VDB=4.100131e-02;RPB=3.152587e+00;AF1=0.1679;AC1=4;DP4=31,32,6,4;MQ=48;FQ=999;PV4=0.74,9.6e-07,0.13,0.0096	GT:PL:GQ	0/0:0,9,129:13	0/0:0,4,216:9	0/1:51,0,81:47	0/0:0,24,255:28	1/1:133,15,0:6	0/0:0,0,0:5	0/0:0,0,0:5	0/0:0,15,208:19	0/0:0,18,218:22	0/0:0,9,128:13	0/1:51,0,41:46	0/0:0,39,255:43	0/0:0,30,255:34
020_8_4808	sctg_0020_0008	4808	A	T	999	DP=42;VDB=3.468207e-02;RPB=-3.573825e+00;AF1=0.6645;AC1=19;DP4=4,6,11,16;MQ=39;FQ=999;PV4=1,1,1,1	GT:PL:GQ	0/1:0,0,0:3	0/1:255,0,50:50	0/1:67,0,47:47	0/1:37,0,26:26	0/1:77,0,23:23	0/1:0,0,0:3	0/1:0,0,0:3	0/1:0,0,0:3	1/1:86,6,0:7	0/1:0,0,0:3	1/1:80,9,0:9	0/1:64,0,76:69	1/1:152,12,0:12
020_8_5016	sctg_0020_0008	5016	G	T	999	DP=53;VDB=5.528255e-03;RPB=1.328571e+00;AF1=0.1244;AC1=3;DP4=37,5,5,2;MQ=49;FQ=999;PV4=0.26,1,1.1e-15,1	GT:PL:GQ	0/0:0,3,50:9	0/1:87,0,182:81	0/1:129,0,174:99	0/0:0,9,113:15	0/0:0,9,125:15	0/0:0,0,0:6	0/0:0,0,0:6	0/0:0,0,0:6	0/0:0,15,202:21	0/0:0,9,141:15	0/0:0,0,0:6	0/0:0,27,255:33	0/0:0,21,240:27
021_1_2573	sctg_0021_0001	2573	C	T	999	DP=62;VDB=2.136937e-01;RPB=6.046918e-01;AF1=0.8023;AC1=23;DP4=2,1,20,26;MQ=40;FQ=77.5;PV4=0.58,0.36,0.0013,1	GT:PL:GQ	1/1:215,38,14:26	1/1:98,9,0:12	1/1:0,0,0:4	0/1:108,0,35:33	0/1:0,3,50:7	1/1:0,0,0:4	1/1:107,9,0:12	1/1:0,0,0:4	1/1:113,15,0:18	1/1:148,12,0:15	1/1:237,54,0:56	1/1:0,0,0:4	0/1:0,3,50:7
021_1_3041	sctg_0021_0001	3041	C	T	999	DP=39;VDB=2.036127e-01;RPB=1.940061e+00;AF1=0.4867;G3=0.5,2.335e-05,0.5;HWE=0.0216;AC1=14;DP4=17,0,19,3;MQ=45;FQ=999;PV4=0.24,1,1.8e-06,1	GT:PL:GQ	1/1:131,12,0:9	0/1:0,0,0:3	0/1:0,0,0:3	0/1:0,0,0:3	0/1:0,0,0:3	0/1:0,0,0:3	0/1:0,0,0:3	0/1:0,0,0:3	0/1:0,0,0:3	1/1:255,54,0:50	0/1:0,0,0:3	0/1:0,0,0:3	0/0:0,27,220:25
021_1_3312	sctg_0021_0001	3312	G	A	999	DP=85;VDB=5.040207e-04;RPB=4.470443e+00;AF1=0.4716;AC1=13;DP4=21,44,13,7;MQ=41;FQ=999;PV4=0.017,1,1.2e-08,1	GT:PL:GQ	0/1:64,0,203:66	0/1:32,3,0:3	0/1:0,0,0:3	0/1:23,0,83:25	0/1:26,0,26:26	0/1:0,0,0:3	0/1:64,0,104:66	0/1:0,0,0:3	0/1:32,3,0:3	0/1:33,0,239:35	1/1:158,18,0:15	0/0:0,3,43:3	0/0:0,45,255:43
021_1_3423	sctg_0021_0001	3423	A	G	999	DP=86;VDB=3.330666e-01;RPB=-1.674911e-01;AF1=0.5695;AC1=16;DP4=13,15,26,18;MQ=39;FQ=999;PV4=0.34,0.0078,0.00041,1	GT:PL:GQ	0/1:153,0,76:78	0/1:47,0,65:51	1/1:124,15,0:13	0/1:79,0,69:71	0/0:0,9,97:6	0/1:0,0,0:3	0/0:0,12,137:9	1/1:150,15,0:13	1/1:75,6,0:6	1/1:114,12,0:11	0/0:0,12,143:9	1/1:58,6,0:6	0/1:106,0,163:99
021_1_3431	sctg_0021_0001	3431	G	A	999	DP=48;VDB=1.186929e-01;RPB=-6.666809e-01;AF1=0.6146;AC1=17;DP4=9,10,12,10;MQ=35;FQ=999;PV4=0.76,0.077,0.0098,1	GT:PL:GQ	0/1:95,0,54:55	0/0:0,6,58:4	1/1:80,9,0:8	0/1:26,0,44:31	1/1:83,9,0:8	0/1:0,0,0:3	1/1:32,3,0:4	1/1:58,6,0:6	1/1:32,3,0:4	1/1:64,6,0:6	0/1:0,3,50:4	0/0:0,6,58:4	0/1:43,0,153:48
021_2_156335	sctg_0021_0002	156335	T	C	999	DP=38;VDB=1.092263e-01;RPB=-3.812203e+00;AF1=0.2938;AC1=8;DP4=22,3,12,0;MQ=44;FQ=999;PV4=0.54,0.24,3.9e-18,1	GT:PL:GQ	1/1:111,15,0:9	0/0:0,9,135:10	0/0:0,3,50:5	0/0:0,0,0:3	0/0:0,6,85:8	0/0:0,3,43:5	0/0:0,15,198:16	0/1:67,0,77:66	0/0:0,12,153:13	0/1:58,6,0:3	0/0:0,3,50:5	0/1:32,0,91:31	0/0:0,9,122:10
021_2_156353	sctg_0021_0002	156353	C	G	999	DP=50;VDB=4.443674e-04;RPB=-2.464041e+00;AF1=0.6578;AC1=19;DP4=9,3,34,0;MQ=42;FQ=999;PV4=0.014,1,2.2e-07,1	GT:PL:GQ	1/1:134,18,0:18	0/1:0,3,43:5	0/1:0,3,50:5	1/1:151,15,0:15	1/1:43,3,0:5	1/1:107,9,0:9	0/1:34,0,74:40	1/1:188,27,0:27	1/1:39,3,0:5	1/1:136,15,0:15	0/1:37,0,44:40	0/0:0,9,127:5	0/1:0,3,33:5
021_2_157412	sctg_0021_0002	157412	A	G	999	DP=81;VDB=5.318404e-02;RPB=-9.673750e-01;AF1=0.8403;G3=0.1429,1.378e-06,0.8571;HWE=0.00234;AC1=24;DP4=10,3,37,16;MQ=44;FQ=999;PV4=0.74,0.49,2.8e-19,1	GT:PL:GQ	1/1:134,12,0:16	1/1:255,36,0:40	1/1:78,6,0:10	1/1:186,15,0:19	1/1:43,3,0:8	1/1:43,3,0:8	1/1:43,3,0:8	1/1:255,30,0:34	1/1:150,12,0:16	1/1:184,24,0:28	1/1:75,6,0:10	0/0:0,24,255:14	0/0:0,15,198:6
021_2_164562	sctg_0021_0002	164562	C	T	999	DP=98;VDB=2.576952e-01;RPB=1.190701e-02;AF1=0.5994;G3=0.3602,0.1155,0.5243;HWE=0.0226;AC1=17;DP4=17,28,15,31;MQ=47;FQ=999;PV4=0.66,0.11,3.2e-21,1	GT:PL:GQ	1/1:255,27,0:26	0/0:0,93,255:88	1/1:78,6,0:6	1/1:255,33,0:32	0/0:0,24,255:19	0/1:0,3,50:4	0/1:0,0,0:3	1/1:255,42,0:41	1/1:78,6,0:6	1/1:86,6,0:6	1/1:96,9,0:8	0/0:0,9,125:6	0/1:0,3,50:4
021_2_164625	sctg_0021_0002	164625	G	A	999	DP=76;VDB=3.854977e-01;RPB=2.046340e+00;AF1=0.8501;AC1=24;DP4=3,4,12,43;MQ=44;FQ=999;PV4=0.34,0.39,1.2e-08,0.35	GT:PL:GQ	1/1:255,27,0:31	1/1:255,66,0:70	1/1:43,3,0:8	1/1:131,12,0:16	1/1:0,0,0:5	1/1:15,3,0:8	1/1:0,0,0:5	1/1:213,21,0:25	1/1:111,9,0:13	1/1:43,3,0:8	1/1:107,9,0:13	0/0:0,15,207:6	1/1:0,0,0:5
021_2_171552	sctg_0021_0002	171552	A	G	999	DP=67;VDB=5.097181e-04;RPB=1.590879e+00;AF1=0.3846;G3=0.6429,2.238e-06,0.3571;HWE=0.000276;AC1=11;DP4=7,24,10,21;MQ=46;FQ=999;PV4=0.57,0.21,4.4e-26,1	GT:PL:GQ	1/1:122,9,0:5	0/0:0,15,176:14	0/0:0,9,135:9	1/1:255,45,0:40	0/0:0,21,255:20	0/0:0,6,91:6	0/0:0,9,125:9	1/1:187,15,0:10	1/1:130,12,0:8	1/1:157,12,0:8	0/0:0,3,50:4	0/0:0,18,229:17	0/0:0,9,125:9
021_2_186090	sctg_0021_0002	186090	G	A	999	DP=89;VDB=1.716352e-01;RPB=-4.326134e-01;AF1=0.4841;G3=0.5385,4.705e-06,0.4615;HWE=0.00158;AC1=14;DP4=13,15,15,16;MQ=46;FQ=999;PV4=1,1,4e-17,1	GT:PL:GQ	1/1:140,12,0:9	0/0:0,33,255:30	0/0:0,3,50:3	1/1:121,9,0:7	0/0:0,9,128:7	0/0:0,24,255:21	0/0:0,3,50:3	1/1:255,48,0:45	0/1:0,0,0:3	1/1:78,6,0:4	1/1:178,15,0:12	0/0:0,3,50:3	0/0:0,9,125:7
021_2_20114	sctg_0021_0002	20114	A	C	999	DP=80;VDB=1.687777e-01;RPB=-9.298519e-01;AF1=0.4346;G3=0.6,6.667e-06,0.4;HWE=0.00342;AC1=12;DP4=24,22,15,15;MQ=47;FQ=999;PV4=1,0.34,7.7e-25,1	GT:PL:GQ	1/1:160,18,0:14	0/0:0,102,255:99	0/0:0,6,91:6	1/1:255,48,0:44	0/0:0,6,100:6	0/0:0,6,91:6	0/1:0,0,0:3	1/1:233,21,0:17	0/1:0,0,0:3	0/1:0,0,0:3	0/1:43,3,0:4	0/0:0,15,203:14	0/0:0,3,50:4
021_2_32506	sctg_0021_0002	32506	T	C	999	DP=48;VDB=6.703974e-06;RPB=2.793721e-01;AF1=0.4852;G3=0.5555,1.11e-05,0.4444;HWE=0.00927;AC1=14;DP4=10,5,21,4;MQ=46;FQ=999;PV4=0.26,0.0023,1.8e-20,0.036	GT:PL:GQ	1/1:255,48,0:44	0/0:0,24,255:22	0/1:0,0,0:3	1/1:86,6,0:4	0/1:0,0,0:3	0/0:0,3,50:3	0/0:0,3,50:3	1/1:173,15,0:12	1/1:86,6,0:4	0/1:0,0,0:3	0/1:0,0,0:3	0/0:0,9,125:7	0/0:0,6,91:5
021_2_32836	sctg_0021_0002	32836	C	T	999	DP=80;VDB=3.375616e-03;RPB=-3.914256e+00;AF1=0.2091;AC1=6;DP4=26,42,0,12;MQ=49;FQ=999;PV4=0.0071,0.00056,8e-14,0.00052	GT:PL:GQ	0/0:0,83,255:86	0/0:0,12,183:15	0/0:0,0,0:4	0/0:0,6,91:9	0/0:0,3,50:7	0/0:0,9,126:12	0/0:0,0,0:4	0/1:62,0,166:59	0/1:133,0,68:77	0/0:0,6,91:9	0/1:31,0,116:28	0/0:0,9,142:12	0/0:0,0,0:4
021_2_33060	sctg_0021_0002	33060	A	T	999	DP=35;VDB=2.126711e-04;RPB=-1.099144e+00;AF1=0.4302;G3=0.5714,2.686e-05,0.4285;HWE=0.0356;AC1=12;DP4=4,8,13,9;MQ=45;FQ=999;PV4=0.28,0.48,6.4e-09,1	GT:PL:GQ	1/1:255,57,0:52	0/0:0,21,255:20	0/0:0,3,50:4	1/1:78,6,0:4	0/1:0,0,0:3	0/1:0,0,0:3	0/1:0,0,0:3	0/1:0,0,0:3	0/1:43,3,0:4	0/1:0,0,0:3	0/1:0,0,0:3	0/0:0,6,91:6	0/0:0,6,100:6
021_2_33234	sctg_0021_0002	33234	A	G	999	DP=50;VDB=2.245919e-04;RPB=1.465780e+00;AF1=0.5173;AC1=15;DP4=1,10,4,30;MQ=45;FQ=999;PV4=1,0.16,1.1e-10,1	GT:PL:GQ	1/1:255,90,0:87	0/0:0,24,255:21	0/1:0,0,0:3	0/1:0,0,0:3	0/1:0,0,0:3	0/1:0,0,0:3	0/0:0,3,50:3	0/1:43,3,0:3	1/1:78,6,0:5	0/1:43,3,0:3	0/1:0,0,0:3	0/1:0,0,0:3	0/0:0,3,50:3
021_2_33285	sctg_0021_0002	33285	C	A	999	DP=41;VDB=2.600481e-02;RPB=1.473139e-01;AF1=0.6948;AC1=20;DP4=0,3,4,28;MQ=41;FQ=83.3;PV4=1,0.13,0.0037,0.19	GT:PL:GQ	1/1:255,72,0:72	1/1:131,12,0:12	0/1:0,3,50:5	0/1:0,0,0:3	0/1:0,0,0:3	0/1:0,0,0:3	0/1:0,0,0:3	0/1:0,0,0:3	1/1:32,3,0:5	0/1:0,0,0:3	1/1:43,3,0:5	0/1:0,0,0:3	0/1:0,3,50:5
021_2_70293	sctg_0021_0002	70293	A	C	999	DP=64;VDB=3.762344e-02;RPB=-2.703287e+00;AF1=0.3273;G3=0.3011,0.6989,3.823e-13;HWE=0.0305;AC1=9;DP4=29,22,0,13;MQ=47;FQ=999;PV4=0.00012,6.1e-10,2.8e-13,1	GT:PL:GQ	0/1:31,0,255:31	0/0:0,3,50:5	0/1:61,0,41:47	0/0:0,12,175:12	0/0:0,15,192:15	0/0:0,18,231:18	0/1:44,0,121:44	0/0:0,6,100:7	0/1:45,0,112:45	0/1:23,0,78:23	0/0:0,0,0:3	0/1:18,0,157:18	0/1:26,0,27:25
021_2_80388	sctg_0021_0002	80388	A	G	999	DP=83;VDB=3.075357e-01;RPB=-1.874989e-02;AF1=0.6544;G3=0.2864,1.375e-06,0.7136;HWE=0.000429;AC1=18;DP4=1,34,4,43;MQ=42;FQ=999;PV4=0.39,0.0013,3.4e-25,1	GT:PL:GQ	1/1:32,3,0:5	1/1:254,54,0:54	0/0:0,15,205:10	1/1:143,21,0:21	0/0:0,18,189:13	1/1:189,24,0:24	1/1:28,3,0:5	1/1:111,15,0:15	1/1:97,12,0:12	1/1:32,3,0:5	1/1:17,3,0:5	0/0:0,42,255:36	0/0:0,30,238:24
021_3_2244	sctg_0021_0003	2244	G	A	999	DP=72;VDB=6.973824e-02;RPB=8.363860e-01;AF1=0.3903;G3=0.5834,1.461e-06,0.4166;HWE=0.000402;AC1=11;DP4=28,14,16,13;MQ=47;FQ=999;PV4=0.46,0.00047,2.3e-18,0.084	GT:PL:GQ	1/1:92,9,0:5	0/0:0,51,255:50	0/0:0,12,175:11	1/1:255,45,0:40	0/0:0,12,153:11	0/0:0,12,175:11	0/1:0,0,0:3	1/1:145,15,0:10	1/1:166,15,0:10	0/1:0,0,0:3	0/0:0,9,140:9	0/0:0,15,218:14	0/0:0,15,216:14
021_3_30313	sctg_0021_0003	30313	G	A	999	DP=71;VDB=2.184607e-06;RPB=2.016860e+00;AF1=0.8108;AC1=23;DP4=4,1,7,14;MQ=50;FQ=132;PV4=0.13,2.2e-10,0.32,0.00057	GT:PL:GQ	1/1:29,6,0:9	1/1:48,9,0:12	1/1:0,0,0:4	0/1:19,0,80:28	1/1:0,0,0:4	1/1:47,6,0:9	1/1:36,6,0:9	0/1:0,3,33:7	1/1:18,3,0:7	1/1:62,12,0:15	0/1:32,0,74:41	1/1:18,3,0:7	1/1:13,3,0:7
021_3_38772	sctg_0021_0003	38772	A	G	999	DP=86;VDB=6.172473e-05;RPB=1.534672e+00;AF1=0.5406;G3=0.4137,0.08943,0.4968;HWE=0.00376;AC1=15;DP4=17,18,15,29;MQ=42;FQ=999;PV4=0.25,0.056,1.4e-34,1	GT:PL:GQ	1/1:208,27,0:25	0/0:0,24,255:20	0/1:0,0,0:3	1/1:112,15,0:13	0/0:0,9,120:6	0/1:0,0,0:3	0/0:0,15,202:12	1/1:97,12,0:10	1/1:113,12,0:10	1/1:248,42,0:40	1/1:113,12,0:10	0/0:0,30,255:26	0/0:0,24,255:20
021_3_53603	sctg_0021_0003	53603	G	A	999	DP=89;VDB=1.399651e-01;RPB=9.436327e-01;AF1=0.6435;G3=0.3221,0.09773,0.5802;HWE=0.00906;AC1=18;DP4=11,17,36,18;MQ=45;FQ=999;PV4=0.021,1,8.4e-23,1	GT:PL:GQ	1/1:255,51,0:50	0/0:0,24,255:19	1/1:255,24,0:23	1/1:157,12,0:12	0/1:0,0,0:3	0/0:0,27,255:22	0/1:0,0,0:3	1/1:132,12,0:12	1/1:255,30,0:29	1/1:173,15,0:15	1/1:157,12,0:12	0/1:0,3,50:4	0/0:0,24,255:19
022_2_115372	sctg_0022_0002	115372	A	G	999	DP=36;VDB=1.396078e-01;RPB=5.951397e-01;AF1=0.3362;AC1=9;DP4=14,7,8,3;MQ=46;FQ=999;PV4=1,0.23,3.5e-10,1	GT:PL:GQ	0/0:0,12,153:12	0/1:32,3,0:5	0/1:70,0,34:40	0/0:0,3,43:5	0/1:26,0,44:26	0/0:0,0,0:3	1/1:100,9,0:5	0/0:0,3,50:5	0/0:0,6,100:7	0/0:0,9,141:10	1/1:122,12,0:7	0/0:0,0,0:3	0/0:0,18,237:18
022_2_122943	sctg_0022_0002	122943	T	C	999	DP=74;VDB=1.301055e-02;RPB=-3.086710e-01;AF1=0.1578;G3=0.8182,5.672e-06,0.1818;HWE=0.00615;AC1=4;DP4=37,13,15,6;MQ=48;FQ=999;PV4=1,1,1.1e-27,1	GT:PL:GQ	0/0:0,12,175:16	1/1:255,57,0:47	0/0:0,9,125:14	0/0:0,0,0:5	0/1:78,6,0:6	0/0:0,0,0:5	0/0:0,0,0:5	0/0:0,12,159:16	0/0:0,27,255:31	0/0:0,30,255:34	0/0:0,21,205:25	0/0:0,6,100:11	0/0:0,15,202:19
022_2_147832	sctg_0022_0002	147832	C	T	999	DP=35;VDB=7.279457e-02;RPB=-2.257364e+00;AF1=0.1717;AC1=5;DP4=20,7,3,4;MQ=48;FQ=999;PV4=0.18,1,1.9e-08,1	GT:PL:GQ	0/0:0,12,153:16	0/0:0,3,50:8	0/0:0,6,93:10	0/0:0,9,141:13	0/0:0,9,128:13	0/0:0,6,93:10	0/0:0,3,50:8	0/1:28,0,140:24	1/1:148,12,0:4	0/1:66,0,41:51	0/0:0,6,91:10	0/0:0,3,50:8	0/0:0,6,100:10
022_2_17287	sctg_0022_0002	17287	G	A	999	DP=69;VDB=1.338180e-01;RPB=3.968627e-01;AF1=0.2642;G3=0.6923,4.331e-06,0.3077;HWE=0.00134;AC1=7;DP4=19,26,8,16;MQ=48;FQ=999;PV4=0.61,0.061,2e-23,1	GT:PL:GQ	0/0:0,15,205:17	1/1:255,51,0:43	0/0:0,0,0:3	0/0:0,12,176:14	0/1:66,6,0:4	0/1:43,3,0:6	1/1:143,12,0:6	0/0:0,21,255:23	0/0:0,12,157:14	0/0:0,18,229:20	0/0:0,3,43:6	0/0:0,24,255:26	0/0:0,18,251:20
022_2_193648	sctg_0022_0002	193648	T	C	999	DP=49;VDB=1.681770e-01;RPB=2.915253e+00;AF1=0.364;AC1=10;DP4=19,0,15,2;MQ=47;FQ=999;PV4=0.22,1,1.2e-11,1	GT:PL:GQ	0/0:0,9,125:9	1/1:131,12,0:7	0/0:0,3,40:4	0/0:0,12,153:12	0/1:70,0,41:47	0/1:43,3,0:4	1/1:206,24,0:18	0/0:0,3,50:4	0/0:0,9,115:9	0/0:0,6,80:7	1/1:86,6,0:3	0/1:0,0,0:3	0/0:0,3,40:4
022_2_213070	sctg_0022_0002	213070	G	A	999	DP=54;VDB=1.815501e-01;RPB=-2.198809e+00;AF1=0.1382;G3=0.8889,6.808e-06,0.1111;HWE=0.0206;AC1=3;DP4=24,7,11,6;MQ=48;FQ=999;PV4=0.5,0.23,2.1e-19,0.37	GT:PL:GQ	0/0:0,12,149:17	1/1:255,51,0:40	0/0:0,0,0:6	0/0:0,27,255:32	0/0:0,0,0:6	0/0:0,0,0:6	0/0:0,0,0:6	0/0:0,21,255:26	0/0:0,3,50:9	0/0:0,3,50:9	0/0:0,0,0:6	0/0:0,9,125:14	0/0:0,15,191:20
022_2_213401	sctg_0022_0002	213401	C	T	999	DP=64;VDB=8.067846e-02;RPB=1.346455e+00;AF1=0.2272;AC1=6;DP4=24,14,15,11;MQ=47;FQ=999;PV4=0.8,0.19,3.8e-17,1	GT:PL:GQ	0/0:0,24,255:26	1/1:255,66,0:58	0/0:0,6,75:9	0/0:0,27,255:29	1/1:111,9,0:3	0/0:0,0,0:4	0/0:0,0,0:4	0/0:0,27,255:29	0/0:0,6,100:9	0/0:0,3,50:7	0/1:37,0,44:35	0/0:0,9,125:12	0/0:0,3,50:7
022_2_215186	sctg_0022_0002	215186	T	C	999	DP=86;VDB=7.178131e-02;RPB=-1.136716e+00;AF1=0.3424;G3=0.6667,6.744e-06,0.3333;HWE=0.00327;AC1=9;DP4=20,22,18,15;MQ=47;FQ=999;PV4=0.64,0.028,2.8e-20,1	GT:PL:GQ	0/0:0,18,229:18	1/1:255,75,0:69	0/0:0,6,91:7	0/0:0,45,255:45	1/1:157,12,0:7	1/1:102,9,0:5	0/0:0,0,0:3	0/0:0,3,255:5	0/0:0,0,0:3	0/0:0,0,0:3	0/0:0,0,0:3	0/0:0,27,255:27	0/0:0,9,142:10
022_2_219930	sctg_0022_0002	219930	G	A	999	DP=92;VDB=1.155048e-03;RPB=-6.720704e-01;AF1=0.3159;G3=0.6093,0.09345,0.2972;HWE=0.0125;AC1=9;DP4=20,45,9,17;MQ=48;FQ=999;PV4=0.8,1,1.8e-57,1	GT:PL:GQ	0/0:0,27,255:27	1/1:255,48,0:42	0/0:0,18,247:18	0/0:0,45,255:45	1/1:188,15,0:9	0/1:37,0,18:24	0/1:43,3,0:5	0/0:0,24,255:24	0/0:0,3,50:5	0/0:0,15,149:16	1/1:122,9,0:4	0/0:0,27,255:27	0/0:0,33,255:33
022_2_261106	sctg_0022_0002	261106	C	T	999	DP=37;VDB=5.498071e-02;RPB=1.639512e+00;AF1=0.501;AC1=14;DP4=5,4,0,25;MQ=42;FQ=999;PV4=0.00045,0.046,6.6e-05,0.012	GT:PL:GQ	0/1:0,0,0:3	0/1:0,0,0:3	0/1:0,0,0:3	0/1:0,0,0:3	0/1:0,0,0:3	0/1:0,0,0:3	0/1:0,0,0:3	0/1:0,0,0:3	0/0:0,27,255:25	0/1:0,0,0:3	1/1:223,75,0:71	0/1:0,0,0:3	0/1:0,0,0:3
022_2_261594	sctg_0022_0002	261594	A	G	999	DP=58;VDB=5.835852e-03;RPB=5.463639e-01;AF1=0.5001;AC1=14;DP4=2,10,8,29;MQ=44;FQ=999;PV4=1,0.19,2.4e-08,0.35	GT:PL:GQ	0/1:0,0,0:3	0/1:0,0,0:3	0/1:0,0,0:3	0/1:0,0,0:3	0/1:0,0,0:3	0/1:0,0,0:3	0/1:0,0,0:3	0/1:0,0,0:3	0/0:0,36,255:34	0/1:0,0,0:3	1/1:255,111,0:99	0/1:0,0,0:3	0/1:0,0,0:3
022_2_261634	sctg_0022_0002	261634	T	C	999	DP=53;VDB=1.036086e-02;RPB=1.918484e+00;AF1=0.5;AC1=14;DP4=9,10,6,23;MQ=45;FQ=999;PV4=0.064,1,6.4e-14,0.17	GT:PL:GQ	0/1:0,0,0:3	0/1:0,0,0:3	0/1:0,0,0:3	0/1:0,0,0:3	0/1:0,0,0:3	0/1:0,0,0:3	0/1:0,0,0:3	0/1:0,0,0:3	0/0:0,57,255:55	0/1:0,0,0:3	1/1:255,87,0:82	0/1:0,0,0:3	0/1:0,0,0:3
023_1_120243	sctg_0023_0001	120243	T	C	999	DP=62;VDB=8.972055e-02;RPB=7.397534e-01;AF1=0.1425;G3=0.8468,5.954e-06,0.1532;HWE=0.0136;AC1=4;DP4=19,23,5,14;MQ=48;FQ=999;PV4=0.26,0.045,1.4e-16,1	GT:PL:GQ	0/0:0,9,142:14	1/1:255,54,0:43	0/0:0,9,125:14	0/0:0,30,255:35	0/0:0,3,50:8	0/1:28,3,0:8	0/0:0,0,0:6	0/0:0,18,247:23	0/0:0,9,135:14	0/0:0,3,50:8	0/0:0,6,100:11	0/0:0,21,255:26	0/0:0,9,125:14
023_1_122431	sctg_0023_0001	122431	G	A	999	DP=100;VDB=3.009668e-02;RPB=-4.572044e-01;AF1=0.1361;G3=0.8462,3.873e-07,0.1538;HWE=0.00269;AC1=4;DP4=42,31,19,7;MQ=48;FQ=999;PV4=0.24,0.03,2.9e-51,1	GT:PL:GQ	0/0:0,24,255:29	1/1:255,69,0:58	0/0:0,9,131:14	0/0:0,27,255:32	0/0:0,6,100:11	0/1:119,9,0:4	0/0:0,0,0:6	0/0:0,36,255:41	0/0:0,15,216:20	0/0:0,21,255:26	0/0:0,21,210:26	0/0:0,30,255:35	0/0:0,18,247:23
023_1_138877	sctg_0023_0001	138877	T	C	999	DP=71;VDB=4.959669e-02;RPB=-3.245394e-01;AF1=0.1722;AC1=4;DP4=31,26,8,4;MQ=48;FQ=999;PV4=0.53,1,3.1e-10,1	GT:PL:GQ	0/0:0,18,221:22	1/1:243,24,0:14	0/1:27,0,83:23	0/0:0,9,125:13	0/0:0,6,65:10	0/0:0,0,0:5	0/0:0,9,135:13	0/0:0,30,255:34	0/0:0,3,50:8	0/0:0,6,100:10	0/1:99,0,31:41	0/0:0,12,171:16	0/0:0,12,170:16
023_1_46408	sctg_0023_0001	46408	C	T	999	DP=90;VDB=4.838291e-02;RPB=-5.655028e-01;AF1=0.1733;AC1=5;DP4=12,52,3,18;MQ=48;FQ=999;PV4=0.75,1,3.1e-33,1	GT:PL:GQ	0/0:0,12,144:16	1/1:255,57,0:47	0/0:0,9,142:13	0/0:0,36,255:40	0/0:0,9,129:13	0/1:43,3,0:8	0/0:0,0,0:5	0/0:0,27,255:31	0/0:0,12,153:16	0/0:0,15,205:19	0/0:0,3,50:8	0/0:0,27,255:31	0/0:0,27,233:31
023_1_66010	sctg_0023_0001	66010	C	T	999	DP=99;VDB=1.437377e-01;RPB=2.021501e+00;AF1=0.1979;G3=0.7116,0.09732,0.1911;HWE=0.0462;AC1=5;DP4=41,44,6,6;MQ=49;FQ=999;PV4=1,0.046,4e-22,1	GT:PL:GQ	0/0:0,27,255:30	0/1:43,3,0:7	0/0:0,27,255:30	0/0:0,18,235:21	1/1:197,18,0:9	0/1:107,0,38:47	0/1:55,6,0:5	0/0:0,21,255:24	0/0:0,6,100:10	0/0:0,36,255:39	0/0:0,24,255:27	0/0:0,36,255:39	0/0:0,30,255:33
023_2_100326	sctg_0023_0002	100326	A	G	999	DP=34;VDB=1.261190e-02;RPB=-1.283823e+00;AF1=0.3822;G3=0.7143,1.696e-05,0.2857;HWE=0.0276;AC1=11;DP4=3,5,14,10;MQ=44;FQ=999;PV4=0.42,0.027,1.1e-05,0.1	GT:PL:GQ	0/0:0,9,141:9	1/1:255,60,0:54	0/0:0,6,100:7	0/1:0,0,0:3	0/0:0,3,50:4	1/1:137,12,0:7	0/1:0,0,0:3	0/0:0,3,50:4	0/0:0,3,50:4	0/1:0,0,0:3	0/1:0,0,0:3	0/1:0,0,0:3	0/1:0,0,0:3
023_2_19829	sctg_0023_0002	19829	C	G	999	DP=43;VDB=1.193670e-01;RPB=-1.659882e+00;AF1=0.5633;AC1=16;DP4=1,23,7,8;MQ=47;FQ=999;PV4=0.0026,0.18,7.2e-11,1	GT:PL:GQ	0/1:0,0,0:3	1/1:127,12,0:10	0/1:39,0,217:43	1/1:43,3,0:3	0/1:28,0,140:32	0/1:0,3,50:3	1/1:107,9,0:8	1/1:43,3,0:3	0/1:0,0,0:3	0/1:0,0,0:3	0/1:0,3,50:3	0/1:31,0,114:35	0/1:71,0,91:75
023_2_39159	sctg_0023_0002	39159	G	A	999	DP=100;VDB=4.293764e-01;RPB=6.009992e-01;AF1=0.8097;G3=0.1422,0.07933,0.7785;HWE=0.0184;AC1=23;DP4=13,6,54,14;MQ=44;FQ=999;PV4=0.36,0.24,8.8e-20,1	GT:PL:GQ	1/1:252,27,0:30	1/1:162,18,0:21	1/1:216,18,0:21	1/1:150,15,0:18	0/1:97,0,31:28	1/1:186,15,0:18	1/1:78,6,0:10	1/1:228,21,0:24	1/1:255,39,0:42	1/1:254,27,0:30	1/1:78,6,0:10	0/0:0,18,251:9	0/0:0,36,255:27
023_2_69033	sctg_0023_0002	69033	A	G	999	DP=54;VDB=1.012579e-02;RPB=-1.245775e+00;AF1=0.1114;G3=0.9231,4.827e-06,0.07694;HWE=0.0189;AC1=3;DP4=14,9,10,17;MQ=46;FQ=999;PV4=0.16,1,5.4e-22,1	GT:PL:GQ	0/0:0,9,128:15	0/0:0,9,129:15	0/0:0,3,29:10	0/0:0,3,29:10	0/0:0,3,50:10	0/0:0,12,176:18	0/0:0,3,50:10	0/0:0,3,36:10	0/0:0,9,129:15	0/0:0,3,50:10	1/1:255,81,0:69	0/0:0,6,91:12	0/0:0,0,0:7
024_1_125084	sctg_0024_0001	125084	C	T	999	DP=59;VDB=9.868040e-04;RPB=-1.643574e+00;AF1=0.09111;AC1=2;DP4=21,25,4,4;MQ=49;FQ=999;PV4=1,1,9.1e-15,0.027	GT:PL:GQ	0/0:0,9,125:16	0/0:0,24,255:31	0/0:0,15,216:22	0/1:165,0,112:99	0/0:0,9,142:16	0/0:0,6,77:13	0/0:0,0,0:8	0/0:0,15,205:22	0/0:0,9,120:16	0/1:101,0,156:94	0/0:0,6,83:13	0/0:0,3,50:10	0/0:0,3,29:10
024_1_127820	sctg_0024_0001	127820	G	A	999	DP=98;VDB=8.148926e-04;RPB=2.173520e+00;AF1=0.7869;AC1=22;DP4=17,4,35,27;MQ=44;FQ=999;PV4=0.067,1,5.7e-19,1	GT:PL:GQ	1/1:43,3,0:7	1/1:255,45,0:48	1/1:233,21,0:24	1/1:43,3,0:7	1/1:157,12,0:15	1/1:255,27,0:30	1/1:111,9,0:12	1/1:112,9,0:12	1/1:177,15,0:18	0/1:126,0,35:32	1/1:202,18,0:21	0/0:0,36,223:27	0/1:0,6,76:4
024_1_128887	sctg_0024_0001	128887	C	T	999	DP=74;VDB=1.041280e-02;RPB=1.578858e+00;AF1=0.7288;G3=0.2154,0.1063,0.6782;HWE=0.0302;AC1=21;DP4=18,5,35,13;MQ=45;FQ=999;PV4=0.77,1,9.8e-28,1	GT:PL:GQ	1/1:43,3,0:6	1/1:255,48,0:49	1/1:78,6,0:8	1/1:163,15,0:16	1/1:192,18,0:19	0/1:70,0,27:26	1/1:0,0,0:3	1/1:221,24,0:25	1/1:86,6,0:8	1/1:122,9,0:11	1/1:100,9,0:11	0/0:0,36,255:29	0/0:0,27,255:20
024_1_137743	sctg_0024_0001	137743	C	T	999	DP=35;VDB=1.221123e-01;RPB=-9.134977e-01;AF1=0.2876;AC1=8;DP4=10,16,4,4;MQ=48;FQ=999;PV4=0.69,1,3.6e-10,1	GT:PL:GQ	0/0:0,15,173:16	0/1:28,0,106:27	1/1:97,9,0:4	0/0:0,6,99:8	0/0:0,3,50:5	0/0:0,12,176:13	0/0:0,0,0:3	0/1:70,0,41:48	0/1:43,3,0:6	0/0:0,3,50:5	0/0:0,9,113:10	0/0:0,9,142:10	0/0:0,0,0:3
024_1_14642	sctg_0024_0001	14642	A	G	999	DP=99;VDB=1.418385e-01;RPB=-3.091799e-01;AF1=0.2496;G3=0.7143,2.775e-06,0.2857;HWE=0.000728;AC1=7;DP4=28,39,8,19;MQ=48;FQ=999;PV4=0.35,0.14,1.2e-26,1	GT:PL:GQ	0/0:0,51,255:53	1/1:255,57,0:49	0/0:0,3,50:6	0/0:0,12,159:14	1/1:148,12,0:6	1/1:122,9,0:4	0/1:43,3,0:6	0/0:0,33,255:35	0/0:0,18,244:20	0/0:0,24,255:26	0/0:0,24,255:26	0/0:0,12,176:14	0/0:0,15,205:17
024_1_153249	sctg_0024_0001	153249	T	C	999	DP=50;VDB=1.569412e-01;RPB=2.645019e-01;AF1=0.5908;G3=0.4545,6.665e-06,0.5454;HWE=0.005;AC1=17;DP4=6,6,13,17;MQ=45;FQ=999;PV4=0.74,0.22,5.4e-06,1	GT:PL:GQ	1/1:157,12,0:11	1/1:255,45,0:43	0/0:0,6,100:4	1/1:176,15,0:13	0/1:0,0,0:3	1/1:86,6,0:6	0/1:0,0,0:3	0/0:0,6,82:4	0/1:0,0,0:3	1/1:121,9,0:8	1/1:40,3,0:4	0/0:0,15,205:11	0/0:0,6,91:4
024_1_153475	sctg_0024_0001	153475	A	G	999	DP=71;VDB=2.833965e-02;RPB=-8.562547e-01;AF1=0.2404;G3=0.7144,4.777e-06,0.2856;HWE=0.00605;AC1=6;DP4=33,14,9,13;MQ=46;FQ=999;PV4=0.033,0.088,6.1e-28,1	GT:PL:GQ	0/0:0,9,125:11	1/1:255,54,0:46	0/0:0,3,50:6	0/0:0,39,255:41	0/1:75,6,0:4	0/1:43,3,0:6	0/1:32,3,0:6	0/0:0,15,176:17	0/0:0,9,141:11	0/0:0,21,255:23	0/0:0,3,50:6	0/0:0,27,255:29	0/0:0,9,142:11
024_1_153491	sctg_0024_0001	153491	T	C	999	DP=87;VDB=1.404199e-01;RPB=2.371708e-01;AF1=0.2478;G3=0.6925,9.568e-06,0.3075;HWE=0.0104;AC1=7;DP4=35,19,9,16;MQ=46;FQ=999;PV4=0.027,0.0027,7.5e-24,1	GT:PL:GQ	0/0:0,12,153:14	1/1:255,63,0:55	0/0:0,3,50:6	0/0:0,30,255:32	0/1:32,3,0:6	0/1:43,3,0:6	0/1:32,3,0:6	0/0:0,18,225:20	0/0:0,18,251:20	0/0:0,21,243:23	0/0:0,0,0:4	0/0:0,51,255:53	0/0:0,6,91:9
024_1_153566	sctg_0024_0001	153566	A	T	999	DP=70;VDB=5.204733e-02;RPB=-3.622441e-01;AF1=0.3885;G3=0.5457,7.985e-06,0.4543;HWE=0.00404;AC1=11;DP4=17,21,15,11;MQ=45;FQ=999;PV4=0.45,0.00011,5.7e-14,0.13	GT:PL:GQ	0/1:32,3,0:4	1/1:255,57,0:52	0/0:0,18,247:17	1/1:113,12,0:8	0/1:0,0,0:3	0/1:30,3,0:4	0/1:0,0,0:3	0/0:0,21,255:20	0/0:0,6,72:6	0/1:0,0,0:3	0/1:32,3,0:4	0/0:0,48,255:47	0/0:0,15,194:14
024_1_153621	sctg_0024_0001	153621	C	T	999	DP=79;VDB=5.022204e-02;RPB=-1.987610e-01;AF1=0.2014;G3=0.7692,4.159e-06,0.2308;HWE=0.00366;AC1=5;DP4=28,23,16,8;MQ=47;FQ=999;PV4=0.45,1,2.2e-21,1	GT:PL:GQ	0/0:0,18,207:21	1/1:255,60,0:51	0/0:0,3,50:7	0/0:0,30,255:33	0/1:43,3,0:7	0/1:121,9,0:3	0/0:0,0,0:4	0/0:0,27,255:30	0/0:0,9,141:12	0/0:0,9,110:12	0/0:0,6,91:10	0/0:0,30,255:33	0/0:0,12,176:15
024_1_153771	sctg_0024_0001	153771	G	A	999	DP=79;VDB=2.319370e-02;RPB=-1.114506e+00;AF1=0.5312;G3=0.4615,1.607e-06,0.5385;HWE=0.000251;AC1=15;DP4=9,22,19,22;MQ=45;FQ=999;PV4=0.15,0.48,3e-13,1	GT:PL:GQ	1/1:157,15,0:13	1/1:255,45,0:42	0/0:0,9,125:7	1/1:255,27,0:24	1/1:43,3,0:3	1/1:69,6,0:5	0/1:0,0,0:3	0/0:0,12,176:9	0/0:0,21,255:18	1/1:196,18,0:16	1/1:101,9,0:7	0/0:0,33,255:30	0/0:0,6,91:4
024_1_153829	sctg_0024_0001	153829	A	G	999	DP=63;VDB=8.662905e-03;RPB=3.323672e-01;AF1=0.5184;G3=0.4546,5.173e-06,0.5454;HWE=0.00247;AC1=15;DP4=9,14,12,19;MQ=44;FQ=999;PV4=1,1,1.4e-13,1	GT:PL:GQ	1/1:102,9,0:7	1/1:255,45,0:42	0/0:0,12,153:9	1/1:219,27,0:24	1/1:78,6,0:5	1/1:43,3,0:3	1/1:43,3,0:3	0/0:0,12,183:9	0/1:0,3,50:3	0/1:0,0,0:3	0/1:0,0,0:3	0/0:0,30,255:27	0/0:0,12,183:9
024_1_154039	sctg_0024_0001	154039	A	G	999	DP=70;VDB=2.428648e-04;RPB=-6.420091e-01;AF1=0.6087;G3=0.3849,4.249e-06,0.6151;HWE=0.000576;AC1=17;DP4=11,10,28,18;MQ=40;FQ=999;PV4=0.6,0.016,6.2e-27,1	GT:PL:GQ	1/1:206,27,0:26	1/1:255,51,0:50	0/0:0,18,240:13	1/1:188,24,0:23	1/1:23,3,0:4	1/1:49,6,0:6	1/1:55,6,0:6	0/0:0,15,205:11	0/1:0,3,50:4	1/1:143,15,0:14	1/1:65,6,0:6	0/0:0,15,202:11	0/0:0,12,183:8
024_1_154070	sctg_0024_0001	154070	T	C	999	DP=90;VDB=1.095457e-01;RPB=1.456628e+00;AF1=0.5622;G3=0.4286,2.638e-06,0.5714;HWE=0.00022;AC1=16;DP4=21,16,34,15;MQ=42;FQ=999;PV4=0.26,0.0035,1.5e-46,0.45	GT:PL:GQ	1/1:108,15,0:13	1/1:255,63,0:61	0/0:0,12,176:9	1/1:218,30,0:28	1/1:39,3,0:4	1/1:75,9,0:8	1/1:61,6,0:5	0/0:0,42,255:38	0/0:0,6,100:4	1/1:144,15,0:13	1/1:72,6,0:5	0/0:0,30,255:26	0/0:0,15,211:11
024_1_154159	sctg_0024_0001	154159	G	A	999	DP=99;VDB=2.895227e-04;RPB=-1.199109e+00;AF1=0.5383;G3=0.4615,1.027e-06,0.5385;HWE=0.000138;AC1=15;DP4=23,23,30,20;MQ=46;FQ=999;PV4=0.41,0.44,2.4e-24,1	GT:PL:GQ	1/1:86,6,0:5	1/1:255,72,0:70	0/0:0,12,176:9	1/1:239,21,0:19	1/1:107,9,0:7	1/1:173,15,0:13	0/1:0,0,0:3	0/0:0,33,255:29	0/0:0,21,255:18	1/1:187,15,0:13	1/1:127,12,0:10	0/0:0,39,255:35	0/0:0,30,255:26
024_1_154440	sctg_0024_0001	154440	T	C	999	DP=69;VDB=1.221434e-01;RPB=-3.695042e+00;AF1=0.5615;G3=0.4167,7.184e-06,0.5833;HWE=0.00231;AC1=16;DP4=17,20,12,17;MQ=45;FQ=999;PV4=0.8,0.0003,3.8e-18,1	GT:PL:GQ	1/1:134,12,0:10	1/1:255,42,0:40	0/1:0,0,0:3	1/1:147,15,0:13	1/1:43,3,0:3	1/1:32,3,0:3	0/1:0,0,0:3	0/0:0,57,255:53	0/0:0,12,177:9	1/1:43,3,0:3	1/1:107,9,0:8	0/0:0,33,255:29	0/0:0,6,91:4
024_1_154600	sctg_0024_0001	154600	G	C	999	DP=92;VDB=2.407913e-01;RPB=1.613885e+00;AF1=0.2572;G3=0.7143,1.655e-06,0.2857;HWE=0.00087;AC1=7;DP4=40,18,21,12;MQ=47;FQ=999;PV4=0.65,0.00026,1.2e-25,1	GT:PL:GQ	0/0:0,15,216:17	1/1:255,75,0:67	0/0:0,9,125:11	0/0:0,27,255:29	1/1:107,9,0:4	1/1:127,12,0:6	0/1:43,3,0:6	0/0:0,27,255:29	0/0:0,12,176:14	0/0:0,6,91:8	0/0:0,6,80:8	0/0:0,54,255:56	0/0:0,12,153:14
024_1_160425	sctg_0024_0001	160425	T	G	999	DP=99;VDB=3.128483e-01;RPB=1.392523e+00;AF1=0.3471;G3=0.6429,4.018e-07,0.3571;HWE=0.000135;AC1=10;DP4=36,24,17,20;MQ=47;FQ=999;PV4=0.21,1,1.3e-41,1	GT:PL:GQ	0/0:0,3,50:5	1/1:255,54,0:48	0/0:0,9,125:9	0/0:0,30,255:30	1/1:233,21,0:15	1/1:121,9,0:5	1/1:78,6,0:3	0/0:0,21,255:21	0/0:5,17,180:12	0/0:0,42,255:42	1/1:197,18,0:12	0/0:0,30,255:30	0/0:0,21,255:21
024_1_168943	sctg_0024_0001	168943	G	A	999	DP=93;VDB=6.186998e-02;RPB=-2.658625e+00;AF1=0.3341;G3=0.6114,0.08632,0.3023;HWE=0.0056;AC1=9;DP4=28,28,22,10;MQ=47;FQ=999;PV4=0.12,0.048,4.5e-42,1	GT:PL:GQ	1/1:120,9,0:5	0/1:31,0,129:31	0/0:0,15,216:15	1/1:255,27,0:21	0/0:0,21,255:21	0/0:0,0,0:3	0/0:0,12,153:12	0/0:0,15,199:15	0/0:0,6,91:7	1/1:255,48,0:42	1/1:85,9,0:5	0/0:0,27,255:27	0/0:0,48,255:48
024_1_19044	sctg_0024_0001	19044	C	T	999	DP=96;VDB=4.057735e-03;RPB=6.891474e-01;AF1=0.8242;AC1=23;DP4=14,2,65,13;MQ=44;FQ=999;PV4=1,0.13,7.7e-18,1	GT:PL:GQ	1/1:255,60,0:64	1/1:43,3,0:7	1/1:210,33,0:37	1/1:131,12,0:16	1/1:151,15,0:19	1/1:254,30,0:34	1/1:148,12,0:16	1/1:151,15,0:19	1/1:194,24,0:28	1/1:121,9,0:13	1/1:0,0,0:5	0/1:0,6,100:5	0/0:0,24,223:15
024_1_32320	sctg_0024_0001	32320	C	T	999	DP=74;VDB=2.497839e-01;RPB=1.319974e+00;AF1=0.2492;G3=0.7692,2.138e-06,0.2308;HWE=0.00118;AC1=7;DP4=19,29,9,15;MQ=48;FQ=999;PV4=1,0.00088,2.8e-18,0.26	GT:PL:GQ	1/1:133,12,0:6	0/0:0,39,255:41	0/0:0,0,0:4	1/1:255,48,0:40	0/0:0,21,255:23	0/0:0,3,50:6	0/0:0,6,100:9	0/0:0,36,255:38	0/0:0,6,100:9	1/1:152,12,0:6	0/0:0,3,50:6	0/0:0,9,142:11	0/0:0,15,218:17
024_1_42126	sctg_0024_0001	42126	T	C	999	DP=64;VDB=3.565463e-01;RPB=-3.282996e-01;AF1=0.7159;AC1=20;DP4=11,3,36,12;MQ=45;FQ=999;PV4=1,0.061,1e-15,0.46	GT:PL:GQ	0/1:0,3,50:5	1/1:246,27,0:28	1/1:131,12,0:13	0/1:0,6,91:3	1/1:89,9,0:10	1/1:0,0,0:3	1/1:255,42,0:43	1/1:131,12,0:13	1/1:93,9,0:10	1/1:0,0,0:3	1/1:43,3,0:5	1/1:0,0,0:3	0/0:0,21,255:14
024_1_78470	sctg_0024_0001	78470	A	G	999	DP=71;VDB=5.147704e-02;RPB=2.452103e-01;AF1=0.4058;G3=0.5664,0.1039,0.3297;HWE=0.0122;AC1=11;DP4=11,20,19,17;MQ=46;FQ=999;PV4=0.22,0.33,2e-19,1	GT:PL:GQ	0/0:0,15,185:14	1/1:255,51,0:46	0/1:37,0,44:38	0/0:0,3,50:4	1/1:255,27,0:22	1/1:204,18,0:13	1/1:101,9,0:6	0/0:0,9,120:8	0/1:0,0,0:3	0/1:0,0,0:3	0/0:0,21,255:20	0/0:0,3,50:4	0/0:0,15,169:14
024_1_79182	sctg_0024_0001	79182	T	C	999	DP=49;VDB=9.921954e-03;RPB=-9.046836e-01;AF1=0.555;G3=0.5555,1.185e-05,0.4444;HWE=0.0131;AC1=16;DP4=2,6,12,21;MQ=44;FQ=999;PV4=0.69,0.44,4e-10,1	GT:PL:GQ	0/1:0,3,48:3	1/1:255,42,0:40	0/1:0,0,0:3	0/1:0,3,50:3	1/1:176,21,0:19	1/1:86,6,0:5	1/1:255,30,0:28	0/0:0,9,125:7	0/1:0,0,0:3	0/1:0,3,50:3	0/1:0,0,0:3	0/1:0,0,0:3	0/0:0,6,100:4
024_2_12756	sctg_0024_0002	12756	A	G	999	DP=30;VDB=6.845098e-04;AF1=1;AC1=28;DP4=0,0,5,25;MQ=41;FQ=-25.4	GT:PL:GQ	1/1:0,0,0:3	1/1:0,0,0:3	1/1:0,0,0:3	1/1:255,90,0:90	1/1:0,0,0:3	1/1:0,0,0:3	1/1:0,0,0:3	1/1:0,0,0:3	1/1:0,0,0:3	1/1:0,0,0:3	1/1:0,0,0:3	1/1:0,0,0:3	1/1:0,0,0:3
024_2_25840	sctg_0024_0002	25840	T	C	999	DP=96;VDB=1.989701e-10;RPB=3.475480e+00;AF1=0.4587;G3=0.4252,0.2233,0.3515;HWE=0.0417;AC1=13;DP4=32,16,33,13;MQ=46;FQ=999;PV4=0.66,0.051,4.7e-35,0.0091	GT:PL:GQ	0/1:97,0,38:42	0/1:174,0,29:33	0/0:0,18,222:16	1/1:255,42,0:38	1/1:157,12,0:9	1/1:131,12,0:9	0/1:37,0,23:27	0/0:0,21,255:19	0/0:0,24,255:22	1/1:201,18,0:14	1/1:255,24,0:20	0/0:0,30,255:28	0/0:0,30,255:28
024_2_46906	sctg_0024_0002	46906	C	T	999	DP=73;VDB=1.322316e-01;RPB=-5.147059e-02;AF1=0.757;G3=0.205,0.09316,0.7019;HWE=0.0226;AC1=21;DP4=10,6,36,15;MQ=41;FQ=999;PV4=0.55,0.4,9.2e-12,1	GT:PL:GQ	1/1:255,48,0:50	1/1:80,9,0:11	1/1:131,12,0:14	1/1:219,24,0:26	1/1:91,9,0:11	1/1:100,9,0:11	1/1:80,9,0:11	1/1:139,15,0:17	1/1:32,3,0:6	1/1:75,6,0:8	0/1:0,6,83:4	0/0:0,15,168:8	0/0:0,15,218:8
024_2_92956	sctg_0024_0002	92956	T	C	999	DP=54;VDB=6.647055e-02;RPB=1.571756e+00;AF1=0.7351;AC1=21;DP4=4,0,32,8;MQ=43;FQ=131;PV4=1,0.24,6.6e-07,1	GT:PL:GQ	1/1:121,9,0:10	1/1:69,6,0:8	1/1:0,0,0:3	1/1:0,0,0:3	1/1:43,3,0:5	1/1:32,3,0:5	1/1:255,87,0:88	1/1:43,3,0:5	1/1:43,3,0:5	1/1:43,3,0:5	0/1:0,3,50:5	0/1:0,3,50:5	0/1:0,3,50:5
025_1_37125	sctg_0025_0001	37125	A	T	999	DP=35;VDB=1.091025e-02;RPB=-9.976996e-01;AF1=0.8451;AC1=24;DP4=1,0,18,14;MQ=42;FQ=12.9;PV4=1,0.31,0.023,1	GT:PL:GQ	1/1:255,54,0:56	1/1:0,0,0:4	1/1:0,0,0:4	1/1:69,6,0:9	1/1:0,0,0:4	1/1:0,0,0:4	1/1:0,0,0:4	1/1:0,0,0:4	1/1:0,0,0:4	1/1:255,36,0:38	1/1:0,0,0:4	1/1:0,0,0:4	1/1:0,0,0:4
025_2_11257	sctg_0025_0002	11257	C	T	999	DP=88;VDB=1.943482e-02;RPB=3.750635e+00;AF1=0.3385;G3=0.6154,2.315e-06,0.3846;HWE=0.000288;AC1=9;DP4=31,24,22,9;MQ=48;FQ=999;PV4=0.25,9.3e-14,2.7e-08,0.02	GT:PL:GQ	1/1:64,6,0:3	0/0:0,18,251:18	0/0:0,30,255:30	1/1:70,12,0:7	0/0:0,15,198:15	1/1:171,21,0:15	0/1:0,0,0:3	0/0:0,12,168:12	0/0:0,12,153:12	0/1:43,3,0:5	1/1:255,51,0:45	0/0:0,21,255:21	0/0:0,21,255:21
025_2_55566	sctg_0025_0002	55566	G	A	999	DP=100;VDB=7.082523e-05;RPB=-1.934686e+00;AF1=0.3667;G3=0.6428,4.39e-07,0.3572;HWE=0.000126;AC1=10;DP4=25,18,18,25;MQ=44;FQ=999;PV4=0.2,0.32,4.2e-23,1	GT:PL:GQ	1/1:199,21,0:16	0/0:0,15,199:15	0/0:0,9,122:9	1/1:255,48,0:43	0/0:0,6,91:7	1/1:101,9,0:5	0/0:0,24,255:23	0/0:0,12,175:12	0/0:0,15,202:15	1/1:255,42,0:37	1/1:111,9,0:5	0/0:0,30,255:29	0/0:0,15,204:15
025_2_56034	sctg_0025_0002	56034	T	C	999	DP=91;VDB=1.040016e-02;RPB=1.094393e+00;AF1=0.3788;G3=0.6154,8.645e-07,0.3846;HWE=0.000184;AC1=11;DP4=25,22,25,15;MQ=45;FQ=999;PV4=0.4,0.23,4.2e-23,1	GT:PL:GQ	1/1:255,48,0:43	0/0:0,21,255:20	0/0:0,3,50:4	1/1:255,27,0:22	0/0:0,18,195:17	1/1:91,9,0:5	0/0:0,15,182:14	0/0:0,9,129:9	0/0:0,24,255:23	1/1:229,30,0:25	1/1:64,6,0:3	0/0:0,33,255:32	0/0:0,18,237:17
025_3_20247	sctg_0025_0003	20247	C	T	999	DP=65;VDB=9.132785e-02;RPB=-1.001218e-01;AF1=0.4096;AC1=11;DP4=18,33,0,13;MQ=48;FQ=999;PV4=0.013,1,6.3e-20,0.45	GT:PL:GQ	0/0:0,2,255:3	0/1:37,0,44:38	0/1:56,0,208:57	0/0:0,3,50:4	0/1:23,0,84:24	0/1:43,3,0:4	0/1:4,0,255:6	0/1:0,0,0:3	1/1:69,6,0:4	0/1:49,0,186:50	0/1:67,0,88:68	0/1:0,0,0:3	0/0:0,9,142:8
025_3_20495	sctg_0025_0003	20495	A	G	999	DP=42;VDB=1.542174e-01;RPB=-8.367984e-01;AF1=0.3765;AC1=10;DP4=12,15,0,12;MQ=46;FQ=999;PV4=0.0068,0.26,4.8e-12,1	GT:PL:GQ	0/1:43,3,0:4	0/0:0,6,100:7	0/1:0,0,0:3	0/1:0,0,0:3	0/1:17,0,168:18	0/1:0,0,0:3	0/1:127,0,255:99	0/1:0,0,0:3	0/1:0,0,0:3	0/1:0,0,0:3	1/1:75,6,0:3	0/0:0,3,43:4	0/0:0,9,135:9
025_3_23462	sctg_0025_0003	23462	G	A	999	DP=61;VDB=4.827101e-07;RPB=1.039655e+00;AF1=0.9058;AC1=26;DP4=1,0,34,0;MQ=42;FQ=10.6;PV4=1,0.21,0.015,1	GT:PL:GQ	0/1:0,3,50:8	1/1:0,0,0:6	1/1:171,21,0:26	1/1:0,0,0:6	1/1:0,0,0:6	1/1:0,0,0:6	1/1:0,0,0:6	1/1:167,18,0:23	1/1:145,15,0:20	1/1:0,0,0:6	1/1:220,39,0:44	1/1:0,0,0:6	1/1:0,0,0:6
025_3_37348	sctg_0025_0003	37348	C	T	999	DP=82;VDB=3.739052e-01;RPB=1.446633e+00;AF1=0.7553;G3=0.2131,0.108,0.6789;HWE=0.0474;AC1=21;DP4=3,14,15,48;MQ=40;FQ=999;PV4=0.75,0.065,4.7e-11,0.18	GT:PL:GQ	1/1:58,6,0:8	1/1:255,72,0:74	1/1:131,12,0:14	1/1:97,12,0:14	1/1:188,21,0:23	1/1:0,0,0:4	1/1:150,21,0:23	1/1:100,9,0:11	1/1:43,3,0:6	1/1:91,9,0:11	0/1:0,6,93:4	0/1:0,6,87:4	0/0:0,21,208:14
025_3_37635	sctg_0025_0003	37635	C	T	999	DP=96;VDB=8.529779e-02;RPB=6.776238e-01;AF1=0.7478;G3=0.1818,0.1034,0.7148;HWE=0.0318;AC1=21;DP4=19,14,18,27;MQ=46;FQ=999;PV4=0.17,0.32,4.2e-24,1	GT:PL:GQ	1/1:241,24,0:25	1/1:140,12,0:14	1/1:0,0,0:3	1/1:183,18,0:19	1/1:78,6,0:8	1/1:155,15,0:17	1/1:41,3,0:6	1/1:0,0,0:3	1/1:107,9,0:11	1/1:255,39,0:40	1/1:0,0,0:3	0/0:0,39,255:32	0/0:1,40,255:32
025_3_41159	sctg_0025_0003	41159	T	C	999	DP=98;VDB=2.254184e-01;RPB=2.927675e-01;AF1=0.4596;G3=0.5385,1.819e-06,0.4615;HWE=7.32e-05;AC1=13;DP4=22,19,26,21;MQ=46;FQ=999;PV4=1,0.03,9.6e-18,1	GT:PL:GQ	1/1:255,27,0:23	1/1:255,48,0:44	0/0:0,12,164:10	1/1:255,33,0:29	1/1:122,9,0:6	1/1:121,9,0:6	0/1:0,0,0:3	0/0:0,27,255:25	0/0:0,9,125:8	1/1:173,15,0:12	0/0:0,12,169:10	0/0:0,27,255:25	0/0:0,12,183:10
025_3_47251	sctg_0025_0003	47251	T	C	999	DP=59;VDB=2.407838e-01;RPB=1.694356e+00;AF1=0.8032;AC1=23;DP4=4,5,22,23;MQ=38;FQ=329;PV4=1,0.018,1.3e-12,0.23	GT:PL:GQ	1/1:138,15,0:18	1/1:251,39,0:42	1/1:0,0,0:4	1/1:171,18,0:21	1/1:36,3,0:7	1/1:91,9,0:12	1/1:0,0,0:4	1/1:157,18,0:21	1/1:67,6,0:9	1/1:35,3,0:7	1/1:135,18,0:21	0/1:0,6,100:5	0/0:0,15,218:7
025_3_55408	sctg_0025_0003	55408	G	C	999	DP=75;VDB=2.381407e-05;RPB=2.772193e+00;AF1=0.5146;AC1=14;DP4=8,17,2,17;MQ=48;FQ=999;PV4=0.15,1e-06,0.004,0.0033	GT:PL:GQ	0/0:0,6,91:5	1/1:16,3,0:3	0/1:11,0,166:14	1/1:69,9,0:7	1/1:78,6,0:5	0/0:0,6,80:5	0/1:0,3,50:3	0/1:39,0,225:42	0/1:34,0,83:37	0/1:0,0,0:3	0/1:68,0,182:71	0/1:0,0,0:3	0/1:0,3,50:3
025_3_66268	sctg_0025_0003	66268	C	T	999	DP=76;VDB=3.013140e-01;RPB=-1.827000e+00;AF1=0.6251;G3=0.35,0.08517,0.5648;HWE=0.00498;AC1=18;DP4=2,27,4,41;MQ=46;FQ=999;PV4=1,1,2.1e-33,1	GT:PL:GQ	1/1:156,15,0:14	1/1:255,48,0:47	0/0:0,9,125:5	1/1:151,15,0:14	1/1:98,9,0:9	1/1:107,9,0:9	1/1:86,6,0:6	0/0:0,30,239:25	0/0:0,6,91:3	1/1:144,15,0:14	1/1:151,15,0:14	0/0:0,9,125:5	0/1:22,0,225:27
025_3_75242	sctg_0025_0003	75242	C	A	999	DP=59;VDB=1.432465e-01;RPB=-1.506460e+00;AF1=0.3155;AC1=9;DP4=8,38,0,11;MQ=47;FQ=999;PV4=0.33,0.00016,5e-05,0.098	GT:PL:GQ	0/1:10,0,176:10	0/1:48,0,90:48	0/0:0,21,237:21	0/1:9,0,31:9	0/0:0,6,85:7	0/1:26,0,40:26	0/0:0,3,33:5	0/1:40,3,0:5	0/0:0,6,96:7	0/1:29,0,37:28	0/1:42,0,127:42	0/1:38,0,100:38	0/0:0,18,177:18
025_3_88553	sctg_0025_0003	88553	T	G	999	DP=66;VDB=1.496244e-01;RPB=5.049760e+00;AF1=0.3414;G3=0.2966,0.7034,8.12e-08;HWE=0.0485;AC1=9;DP4=51,0,12,0;MQ=48;FQ=999;PV4=1,5.9e-06,7.9e-23,1	GT:PL:GQ	0/1:26,0,44:26	0/0:0,15,176:15	0/0:0,6,91:7	0/1:53,0,191:53	0/1:11,0,165:11	0/1:32,3,0:5	0/1:0,0,0:3	0/0:0,24,223:24	0/1:20,0,109:20	0/1:52,0,129:52	0/1:78,0,175:78	0/1:14,0,153:14	0/0:0,6,91:7
026_1_22910	sctg_0026_0001	22910	A	C	999	DP=61;VDB=1.390267e-01;RPB=-2.330658e+00;AF1=0.2268;AC1=6;DP4=28,22,10,0;MQ=49;FQ=999;PV4=0.0095,0.0086,9e-15,1	GT:PL:GQ	0/0:0,3,50:7	0/0:0,15,211:17	0/1:12,0,129:10	0/0:0,9,116:12	0/1:64,0,120:62	1/1:107,9,0:3	0/0:0,6,100:9	0/0:0,21,255:23	0/0:0,3,36:7	0/0:0,21,243:23	0/0:0,6,80:9	0/1:70,0,41:49	0/1:28,0,162:26
027_1_4280	sctg_0027_0001	4280	A	G	999	DP=78;VDB=2.257784e-01;RPB=2.338937e+00;AF1=0.2589;G3=0.6988,9.532e-06,0.3012;HWE=0.00742;AC1=7;DP4=21,13,11,22;MQ=46;FQ=999;PV4=0.028,0.053,2.5e-13,1	GT:PL:GQ	0/0:0,9,135:11	1/1:255,87,0:79	0/1:14,3,0:5	0/0:0,3,50:6	0/1:43,3,0:6	0/1:78,6,0:4	0/0:0,0,0:4	0/0:0,15,211:17	0/0:0,6,80:8	0/0:0,12,175:14	0/0:0,3,50:6	0/0:0,21,255:23	0/0:0,24,255:26
027_2_10668	sctg_0027_0002	10668	T	C	999	DP=92;VDB=2.976187e-01;RPB=1.036271e+00;AF1=0.7437;G3=0.2117,0.08192,0.7064;HWE=0.0086;AC1=21;DP4=16,9,37,26;MQ=45;FQ=999;PV4=0.81,0.018,8.6e-28,1	GT:PL:GQ	1/1:255,60,0:62	1/1:122,9,0:11	0/0:0,12,175:6	1/1:178,15,0:17	1/1:86,6,0:8	1/1:78,6,0:8	1/1:71,9,0:11	1/1:186,15,0:17	1/1:255,30,0:32	1/1:121,9,0:11	1/1:176,15,0:17	0/0:0,15,195:8	0/0:0,39,255:31
027_2_143205	sctg_0027_0002	143205	A	T	999	DP=81;VDB=6.249245e-02;RPB=4.752695e-01;AF1=0.8626;G3=0.1539,1.211e-06,0.8461;HWE=0.00412;AC1=24;DP4=9,0,60,2;MQ=36;FQ=237;PV4=1,0.37,9.9e-23,1	GT:PL:GQ	1/1:156,24,0:29	1/1:153,33,0:38	1/1:0,0,0:6	1/1:94,12,0:17	1/1:107,12,0:17	1/1:97,12,0:17	1/1:80,9,0:14	1/1:149,30,0:35	1/1:58,6,0:11	1/1:154,36,0:41	1/1:80,9,0:14	0/0:0,18,182:8	0/1:0,9,125:4
027_2_143206	sctg_0027_0002	143206	T	C	999	DP=89;VDB=2.760915e-02;RPB=4.752695e-01;AF1=0.8626;G3=0.1539,1.211e-06,0.8461;HWE=0.00412;AC1=24;DP4=9,0,60,2;MQ=36;FQ=250;PV4=1,0.061,9.9e-23,1	GT:PL:GQ	1/1:156,24,0:29	1/1:153,33,0:38	1/1:0,0,0:6	1/1:94,12,0:17	1/1:107,12,0:17	1/1:97,12,0:17	1/1:80,9,0:14	1/1:149,30,0:35	1/1:58,6,0:11	1/1:154,36,0:41	1/1:80,9,0:14	0/0:0,18,195:8	0/1:0,9,125:4
027_2_150749	sctg_0027_0002	150749	A	G	999	DP=91;VDB=5.609192e-07;RPB=1.693750e+00;AF1=0.7755;AC1=22;DP4=10,5,45,19;MQ=40;FQ=999;PV4=0.76,1,1.5e-12,1	GT:PL:GQ	1/1:210,30,0:32	1/1:255,48,0:50	0/1:169,0,32:30	1/1:155,18,0:20	1/1:186,15,0:17	1/1:173,15,0:17	1/1:121,9,0:12	1/1:138,15,0:17	1/1:64,6,0:9	1/1:32,3,0:6	1/1:97,12,0:14	0/0:0,21,255:13	0/0:0,15,204:8
027_2_164388	sctg_0027_0002	164388	A	G	999	DP=73;VDB=2.042685e-02;RPB=-7.958280e-01;AF1=0.6056;AC1=17;DP4=6,4,30,26;MQ=44;FQ=359;PV4=0.75,0.45,5.3e-11,0.43	GT:PL:GQ	1/1:43,3,0:4	0/1:0,3,50:4	0/1:0,0,0:3	1/1:107,9,0:8	0/1:0,0,0:3	0/1:0,0,0:3	0/1:0,0,0:3	1/1:130,12,0:11	0/1:0,0,0:3	1/1:255,126,0:99	0/1:0,0,0:3	0/1:0,3,50:4	0/0:0,15,216:11
027_2_215944	sctg_0027_0002	215944	C	T	999	DP=97;VDB=4.342521e-06;RPB=-2.030123e+00;AF1=0.4479;AC1=13;DP4=37,24,26,8;MQ=47;FQ=999;PV4=0.17,1,1.2e-19,0.12	GT:PL:GQ	0/1:131,0,92:96	0/1:67,0,88:69	0/1:104,0,91:95	0/1:107,0,154:99	0/1:107,0,77:81	1/1:78,6,0:4	1/1:131,12,0:9	0/1:59,0,176:61	0/0:0,15,160:13	0/1:152,0,255:99	0/1:70,0,41:45	0/0:0,24,255:22	0/0:0,27,255:25
027_2_223188	sctg_0027_0002	223188	G	A	999	DP=80;VDB=1.408366e-01;RPB=1.457486e+00;AF1=0.6907;AC1=20;DP4=23,23,12,11;MQ=48;FQ=999;PV4=1,0.24,5.6e-24,1	GT:PL:GQ	1/1:176,15,0:15	1/1:0,0,0:3	1/1:43,3,0:5	1/1:0,0,0:3	1/1:25,3,0:5	1/1:43,3,0:5	1/1:255,30,0:30	1/1:43,3,0:5	1/1:43,3,0:5	1/1:78,6,0:7	1/1:0,0,0:3	0/0:0,48,255:42	0/0:0,57,255:51
027_2_237873	sctg_0027_0002	237873	G	C	999	DP=31;VDB=3.233705e-03;AF1=1;AC1=28;DP4=0,0,8,23;MQ=32;FQ=-28.6	GT:PL:GQ	1/1:255,51,0:58	1/1:0,0,0:8	1/1:0,0,0:8	1/1:0,0,0:8	1/1:0,0,0:8	1/1:0,0,0:8	1/1:0,0,0:8	1/1:0,0,0:8	1/1:173,21,0:28	1/1:139,15,0:22	1/1:0,0,0:8	1/1:0,0,0:8	1/1:0,0,0:8
027_2_238065	sctg_0027_0002	238065	T	C	999	DP=53;VDB=3.620053e-01;AF1=1;AC1=28;DP4=0,0,12,39;MQ=38;FQ=-29.1	GT:PL:GQ	1/1:255,75,0:83	1/1:0,0,0:8	1/1:0,0,0:8	1/1:0,0,0:8	1/1:0,0,0:8	1/1:0,0,0:8	1/1:0,0,0:8	1/1:32,3,0:11	1/1:162,24,0:32	1/1:255,45,0:53	1/1:0,0,0:8	1/1:0,0,0:8	1/1:0,0,0:8
027_2_238072	sctg_0027_0002	238072	A	G	999	DP=37;VDB=8.116999e-02;AF1=1;AC1=28;DP4=0,0,9,26;MQ=33;FQ=-29.1	GT:PL:GQ	1/1:255,42,0:50	1/1:0,0,0:8	1/1:0,0,0:8	1/1:0,0,0:8	1/1:0,0,0:8	1/1:0,0,0:8	1/1:0,0,0:8	1/1:32,3,0:11	1/1:156,24,0:32	1/1:218,30,0:38	1/1:0,0,0:8	1/1:0,0,0:8	1/1:0,0,0:8
027_2_30488	sctg_0027_0002	30488	A	C	999	DP=65;VDB=4.884161e-11;RPB=3.608439e-01;AF1=0.4511;G3=0.4516,0.1794,0.3689;HWE=0.0336;AC1=13;DP4=20,13,22,10;MQ=46;FQ=999;PV4=0.61,1.4e-08,1.6e-18,1	GT:PL:GQ	0/1:100,0,38:42	0/0:0,21,255:19	0/0:0,12,153:10	1/1:255,39,0:35	0/0:0,12,177:10	0/0:0,9,141:8	0/1:0,0,0:3	1/1:80,9,0:6	1/1:156,18,0:14	1/1:68,6,0:4	1/1:130,12,0:9	0/0:0,12,175:10	0/0:0,15,218:13
027_2_36562	sctg_0027_0002	36562	C	T	999	DP=77;VDB=1.307875e-02;RPB=1.088173e+00;AF1=0.4938;G3=0.4423,0.1191,0.4386;HWE=0.0232;AC1=14;DP4=19,17,14,16;MQ=47;FQ=999;PV4=0.81,0.082,4.9e-17,1	GT:PL:GQ	0/1:43,3,0:3	0/0:0,54,255:51	0/0:0,3,50:3	1/1:255,36,0:33	0/0:0,6,100:5	0/0:0,9,141:7	0/1:0,0,0:3	1/1:178,15,0:12	0/1:43,3,0:3	1/1:89,9,0:7	1/1:150,12,0:9	0/0:0,21,255:18	0/0:0,9,141:7
027_2_37089	sctg_0027_0002	37089	A	G	999	DP=99;VDB=9.468382e-02;RPB=1.137015e+00;AF1=0.1844;G3=0.7692,2.887e-06,0.2308;HWE=0.00238;AC1=5;DP4=30,39,12,12;MQ=46;FQ=999;PV4=0.64,0.47,3.7e-08,1	GT:PL:GQ	0/0:0,21,255:25	1/1:255,60,0:50	0/0:0,21,255:25	0/0:0,24,255:28	0/1:122,9,0:3	0/0:0,0,0:5	0/1:43,3,0:7	0/0:0,21,255:25	0/0:0,9,135:13	0/0:0,27,255:31	0/0:0,24,255:28	0/0:0,36,252:40	0/0:0,9,141:13
027_2_69759	sctg_0027_0002	69759	C	T	999	DP=60;VDB=2.490537e-02;RPB=-1.170732e-02;AF1=0.8253;G3=0.1818,6.718e-06,0.8182;HWE=0.00811;AC1=23;DP4=5,3,20,28;MQ=44;FQ=257;PV4=0.44,1,2.5e-08,1	GT:PL:GQ	1/1:110,12,0:15	1/1:255,42,0:45	1/1:0,0,0:5	1/1:255,42,0:45	1/1:150,12,0:15	1/1:43,3,0:7	1/1:0,0,0:5	1/1:152,12,0:15	1/1:0,0,0:5	1/1:187,15,0:18	1/1:43,3,0:7	0/1:0,9,115:3	0/0:0,15,207:7
027_2_83909	sctg_0027_0002	83909	T	A	999	DP=57;VDB=3.058052e-01;RPB=-7.423981e-01;AF1=0.7196;G3=0.3,1.337e-05,0.7;HWE=0.0144;AC1=20;DP4=5,8,17,18;MQ=45;FQ=999;PV4=0.75,0.093,3.7e-21,1	GT:PL:GQ	1/1:239,21,0:22	1/1:255,39,0:40	1/1:0,0,0:3	1/1:86,6,0:7	1/1:69,6,0:7	1/1:43,3,0:5	1/1:0,0,0:3	1/1:255,27,0:28	1/1:0,0,0:3	1/1:0,0,0:3	1/1:43,3,0:5	0/0:0,30,255:23	0/1:0,6,91:3
027_2_9865	sctg_0027_0002	9865	G	A	999	DP=100;VDB=1.398709e-03;RPB=2.019519e+00;AF1=0.407;G3=0.5716,1.872e-06,0.4284;HWE=0.000436;AC1=11;DP4=17,17,20,26;MQ=46;FQ=999;PV4=0.65,0.0017,1.2e-28,1	GT:PL:GQ	1/1:255,60,0:55	0/0:0,9,142:8	0/0:0,12,165:11	0/1:29,3,0:4	0/0:0,12,170:11	0/0:0,15,216:14	0/0:0,6,91:6	0/1:43,3,0:4	1/1:255,51,0:46	1/1:121,9,0:6	0/0:0,9,125:8	0/0:0,6,77:6	0/0:0,33,255:32
028_3_25640	sctg_0028_0003	25640	C	A	999	DP=61;VDB=1.130994e-01;RPB=-4.525093e-01;AF1=0.3077;G3=0.6042,0.1167,0.279;HWE=0.0368;AC1=8;DP4=16,18,7,18;MQ=47;FQ=999;PV4=0.18,0.25,3.8e-14,1	GT:PL:GQ	0/0:0,24,255:25	1/1:152,12,0:6	0/0:0,12,176:13	0/0:0,9,142:10	1/1:255,51,0:44	0/1:43,3,0:5	0/1:43,3,0:5	0/0:0,0,0:3	0/0:0,12,165:13	0/0:0,9,142:10	0/1:77,0,41:48	0/0:0,6,80:7	0/0:0,9,142:10
028_6_13484	sctg_0028_0006	13484	G	A	999	DP=81;VDB=2.298590e-02;RPB=1.738586e+00;AF1=0.1754;G3=0.875,1.127e-05,0.125;HWE=0.0325;AC1=5;DP4=5,18,3,45;MQ=45;FQ=999;PV4=0.1,0.4,4.8e-14,1	GT:PL:GQ	1/1:255,144,0:99	0/0:0,18,245:22	0/0:0,33,255:37	0/0:0,0,0:5	0/0:0,3,50:8	0/0:0,0,0:5	0/0:0,6,86:10	0/0:0,3,50:8	0/0:0,3,50:8	0/0:0,0,0:5	0/0:0,0,0:5	0/0:0,0,0:5	0/0:0,0,0:5
028_8_16865	sctg_0028_0008	16865	G	A	999	DP=75;VDB=2.085917e-07;RPB=3.521574e+00;AF1=0.4512;G3=0.4863,0.1239,0.3898;HWE=0.0277;AC1=13;DP4=16,12,22,25;MQ=44;FQ=999;PV4=0.48,0.0017,5e-09,0.00012	GT:PL:GQ	1/1:255,30,0:26	0/0:0,21,255:19	0/1:0,0,0:3	0/1:0,0,0:3	0/0:0,3,50:4	0/0:0,12,183:10	0/0:0,21,253:19	1/1:77,6,0:4	0/1:234,0,57:61	1/1:255,16,0:12	0/0:0,18,215:16	0/1:0,0,0:3	0/1:0,0,0:3
028_8_16876	sctg_0028_0008	16876	T	C	999	DP=53;VDB=2.020490e-03;RPB=2.804857e+00;AF1=0.605;AC1=17;DP4=3,6,11,9;MQ=44;FQ=999;PV4=0.43,1.6e-09,0.00014,1	GT:PL:GQ	0/1:64,0,82:68	1/1:71,9,0:8	0/1:0,3,43:4	0/1:0,0,0:3	0/1:0,0,0:3	0/1:14,0,44:19	0/1:96,0,38:39	0/1:14,0,44:19	0/0:0,9,141:6	1/1:68,9,0:8	1/1:112,12,0:11	0/1:0,0,0:3	0/1:0,0,0:3
028_8_2189	sctg_0028_0008	2189	G	A	999	DP=68;VDB=1.506290e-02;RPB=2.789162e+00;AF1=0.494;G3=0.5385,2.101e-06,0.4615;HWE=0.000277;AC1=14;DP4=8,17,30,11;MQ=45;FQ=999;PV4=0.0018,0.021,2e-14,1	GT:PL:GQ	0/0:0,12,179:10	1/1:255,57,0:54	1/1:121,9,0:7	1/1:166,18,0:15	1/1:192,18,0:15	1/1:150,12,0:9	0/1:0,0,0:3	0/0:0,18,242:15	0/0:0,3,50:3	0/0:0,18,229:15	1/1:80,9,0:7	0/0:0,12,149:10	0/0:0,6,100:5
028_8_46007	sctg_0028_0008	46007	A	G	999	DP=58;VDB=1.514563e-01;RPB=3.060469e-01;AF1=0.5858;AC1=16;DP4=7,8,20,18;MQ=45;FQ=999;PV4=0.77,1,1.5e-14,1	GT:PL:GQ	0/0:0,21,255:17	1/1:255,48,0:46	0/1:102,0,38:40	1/1:78,6,0:6	1/1:232,21,0:19	1/1:163,15,0:13	1/1:144,12,0:11	0/1:0,3,50:4	0/1:0,3,50:4	0/1:0,0,0:3	1/1:43,3,0:4	0/0:0,9,138:6	0/0:0,6,100:4
028_8_46049	sctg_0028_0008	46049	G	A	999	DP=64;VDB=2.213679e-01;RPB=-1.303840e-01;AF1=0.5058;G3=0.4418,0.1151,0.4431;HWE=0.0207;AC1=14;DP4=14,11,24,10;MQ=46;FQ=999;PV4=0.28,0.28,1e-12,1	GT:PL:GQ	0/0:0,33,255:30	1/1:255,33,0:30	0/1:49,0,41:43	0/1:43,3,0:3	1/1:121,9,0:7	1/1:255,36,0:33	1/1:100,9,0:7	0/0:0,9,142:7	0/0:0,3,36:3	0/0:0,6,77:5	1/1:86,6,0:5	0/0:0,9,142:7	0/0:0,12,175:10
028_8_50437	sctg_0028_0008	50437	T	C	999	DP=76;VDB=3.850353e-02;RPB=-1.430692e+00;AF1=0.4674;G3=0.5168,0.101,0.3822;HWE=0.0119;AC1=13;DP4=6,21,12,33;MQ=46;FQ=999;PV4=0.78,0.012,7.5e-10,1	GT:PL:GQ	0/0:0,27,255:25	0/1:127,0,19:23	1/1:78,6,0:4	1/1:204,18,0:14	1/1:168,15,0:12	1/1:197,21,0:17	1/1:255,57,0:53	0/0:0,6,91:5	0/0:0,3,50:3	0/0:0,18,245:16	0/1:0,0,0:3	0/0:0,3,50:3	0/0:0,6,91:5
028_8_50562	sctg_0028_0008	50562	C	T	999	DP=69;VDB=3.587175e-07;RPB=1.302039e+00;AF1=0.5291;G3=0.5,2.597e-06,0.5;HWE=0.00032;AC1=15;DP4=14,15,6,33;MQ=46;FQ=999;PV4=0.0063,0.26,2.8e-21,1	GT:PL:GQ	0/0:0,36,255:33	1/1:151,15,0:13	1/1:143,12,0:10	1/1:122,9,0:7	1/1:78,6,0:5	1/1:100,9,0:7	1/1:255,54,0:51	0/0:0,15,218:12	0/0:0,6,95:5	0/1:0,3,50:3	1/1:150,12,0:10	0/0:0,15,176:12	0/0:0,6,85:5
028_8_65248	sctg_0028_0008	65248	G	A	999	DP=91;VDB=7.050722e-06;RPB=2.321992e+00;AF1=0.2707;G3=0.6984,3.14e-06,0.3016;HWE=0.00183;AC1=7;DP4=20,35,6,24;MQ=48;FQ=999;PV4=0.14,5.5e-06,5.2e-11,1	GT:PL:GQ	0/0:0,42,255:43	1/1:231,36,0:29	0/0:0,3,50:6	0/0:0,15,207:16	0/1:17,3,0:5	0/1:18,3,0:5	1/1:255,48,0:41	0/0:0,15,191:16	0/0:0,6,91:8	0/0:0,24,255:25	0/0:0,0,0:3	0/0:0,15,218:16	0/0:0,36,255:37
028_8_65497	sctg_0028_0008	65497	C	T	999	DP=32;VDB=5.100721e-04;RPB=2.201762e-01;AF1=0.2576;AC1=7;DP4=12,6,10,3;MQ=47;FQ=999;PV4=0.7,0.048,0,1	GT:PL:GQ	0/0:0,9,125:11	0/1:110,0,38:46	0/0:0,0,0:4	0/0:0,6,91:8	0/0:0,0,0:4	0/1:43,3,0:6	1/1:255,27,0:19	0/0:0,6,100:8	0/0:0,0,0:4	0/0:0,9,125:11	0/0:0,0,0:4	0/0:0,6,100:8	0/0:0,12,176:14
028_8_66	sctg_0028_0008	66	G	A	999	DP=48;VDB=8.264144e-07;RPB=4.493051e+00;AF1=0.1924;AC1=5;DP4=32,1,10,5;MQ=32;FQ=999;PV4=0.0085,1,0.067,1	GT:PL:GQ	0/0:0,12,115:15	0/1:48,0,102:45	0/0:0,0,0:5	0/0:0,12,115:15	0/1:115,0,86:95	0/1:56,0,47:51	0/1:38,0,8:17	0/0:0,9,79:13	0/0:0,6,36:10	0/0:0,6,40:10	0/0:0,0,0:5	0/0:0,6,36:10	0/0:0,9,79:13
028_8_68453	sctg_0028_0008	68453	G	T	999	DP=39;VDB=1.224195e-01;RPB=4.828045e-01;AF1=0.2869;AC1=8;DP4=0,27,0,11;MQ=48;FQ=999;PV4=1,9.7e-05,2.4e-12,0.24	GT:PL:GQ	0/1:3,0,170:4	0/0:0,6,84:8	0/1:34,0,82:33	0/1:117,0,185:99	0/0:0,0,0:3	0/0:0,0,0:3	0/0:0,0,0:3	0/1:73,0,29:36	0/0:0,3,50:6	0/0:0,3,50:6	0/1:32,0,75:31	0/0:0,0,0:3	0/0:0,9,123:11
028_8_77016	sctg_0028_0008	77016	A	G	999	DP=88;VDB=1.545059e-01;RPB=3.025416e-01;AF1=0.2296;AC1=6;DP4=19,49,3,15;MQ=47;FQ=999;PV4=0.54,0.088,5.4e-22,1	GT:PL:GQ	0/0:0,15,205:17	0/1:107,0,255:99	0/1:23,0,70:21	1/1:170,27,0:19	0/1:41,0,158:39	0/0:0,9,142:12	0/0:0,12,183:14	0/0:0,24,255:26	0/0:0,30,255:32	0/0:0,15,218:17	0/1:8,0,204:7	0/0:0,12,153:14	0/0:0,15,176:17
028_8_77027	sctg_0028_0008	77027	A	G	999	DP=81;VDB=1.831454e-01;RPB=5.427961e-01;AF1=0.236;AC1=6;DP4=17,45,3,14;MQ=45;FQ=999;PV4=0.54,1,9.3e-31,1	GT:PL:GQ	0/0:0,21,249:23	0/1:74,0,255:72	0/1:23,0,70:21	1/1:183,30,0:22	0/1:23,0,91:21	0/0:0,6,100:9	0/0:0,9,141:11	0/0:0,27,255:29	0/0:0,24,219:26	0/0:0,12,171:14	0/1:8,0,211:7	0/0:0,12,153:14	0/0:0,9,125:11
028_8_77297	sctg_0028_0008	77297	A	C	999	DP=59;VDB=1.214940e-01;RPB=1.139671e+00;AF1=0.2782;AC1=8;DP4=29,10,13,3;MQ=46;FQ=999;PV4=0.73,0.054,2e-06,1	GT:PL:GQ	0/0:0,15,198:16	0/1:62,0,134:61	0/0:0,6,91:8	1/1:195,21,0:14	0/1:95,0,186:94	0/1:74,0,74:72	0/0:0,3,43:6	0/0:0,9,135:11	0/0:0,6,91:8	0/0:0,18,244:19	0/1:78,6,0:4	0/0:0,9,125:11	0/0:0,15,216:16
028_8_77996	sctg_0028_0008	77996	G	A	999	DP=48;VDB=2.532602e-02;RPB=-2.169305e-01;AF1=0.3324;AC1=9;DP4=15,12,9,8;MQ=45;FQ=999;PV4=1,1,1.8e-07,1	GT:PL:GQ	0/0:0,6,91:7	0/1:128,0,208:99	0/1:78,6,0:3	0/1:139,0,69:75	0/1:63,0,80:63	0/1:66,0,74:66	0/1:61,0,34:40	0/0:0,0,0:3	0/0:0,3,50:5	0/0:0,12,183:12	0/0:0,0,0:3	0/0:0,9,135:10	0/0:0,9,142:10
028_8_78052	sctg_0028_0008	78052	C	T	999	DP=76;VDB=5.794220e-05;RPB=3.212206e+00;AF1=0.261;AC1=7;DP4=30,22,10,10;MQ=42;FQ=999;PV4=0.6,0.0014,1.4e-09,0.037	GT:PL:GQ	0/0:0,36,255:38	0/1:184,0,153:99	0/1:58,6,0:4	0/0:0,42,255:44	0/1:94,0,33:41	1/1:89,9,0:4	0/1:21,0,57:19	0/0:0,0,0:3	0/0:0,3,50:6	0/0:0,21,255:23	0/0:0,6,61:8	0/0:0,6,100:8	0/0:0,6,91:8
028_8_78074	sctg_0028_0008	78074	G	A	999	DP=63;VDB=1.075412e-01;RPB=-1.524205e+00;AF1=0.2838;AC1=8;DP4=26,13,11,8;MQ=42;FQ=999;PV4=0.57,1,0.0051,0.31	GT:PL:GQ	0/0:0,24,255:25	0/1:10,0,174:9	0/1:43,3,0:6	0/1:239,0,83:90	0/1:59,0,37:44	0/1:43,3,0:6	0/1:68,0,23:30	0/0:0,0,0:3	0/0:0,6,91:8	0/0:0,6,100:8	0/0:0,3,32:6	0/0:0,12,153:13	0/0:0,9,141:10
028_8_78076	sctg_0028_0008	78076	C	T	999	DP=80;VDB=1.815405e-01;RPB=2.364373e+00;AF1=0.1975;AC1=5;DP4=28,29,13,4;MQ=44;FQ=999;PV4=0.056,0.45,5.8e-11,1	GT:PL:GQ	0/0:0,30,255:33	0/1:157,0,185:99	0/0:0,3,43:7	0/1:63,0,255:60	0/1:16,12,148:3	0/0:0,9,119:12	0/1:23,0,68:20	0/0:0,3,49:7	0/0:0,6,91:10	0/0:0,12,164:15	0/1:32,3,0:7	0/0:0,12,153:15	0/0:0,9,141:12
028_8_78080	sctg_0028_0008	78080	T	C	999	DP=87;VDB=1.496459e-01;RPB=3.125703e+00;AF1=0.1781;AC1=5;DP4=34,31,12,4;MQ=44;FQ=999;PV4=0.16,0.095,4e-11,1	GT:PL:GQ	0/0:0,33,255:37	0/1:154,0,255:99	0/0:0,3,43:8	0/1:60,0,255:56	0/0:0,4,240:8	0/0:0,9,120:13	0/1:23,0,68:19	0/0:0,3,50:8	0/0:0,9,140:13	0/0:0,9,142:13	0/1:32,3,0:7	0/0:0,15,203:19	0/0:0,9,141:13
028_8_78241	sctg_0028_0008	78241	C	A	999	DP=54;VDB=7.363475e-04;RPB=1.167041e+00;AF1=0.3436;AC1=9;DP4=14,14,8,17;MQ=46;FQ=999;PV4=0.27,0.39,5.9e-13,1	GT:PL:GQ	0/0:0,3,50:5	0/1:215,0,236:99	0/1:77,0,34:40	0/1:134,0,115:99	0/1:165,0,118:99	1/1:122,9,0:5	0/1:43,3,0:5	0/0:0,3,50:5	0/1:0,0,0:3	0/0:0,6,100:7	0/1:0,0,0:3	0/0:0,12,153:12	0/0:0,6,100:7
028_8_78442	sctg_0028_0008	78442	T	C	999	DP=78;VDB=4.048899e-02;RPB=-4.037909e+00;AF1=0.1945;AC1=5;DP4=21,34,3,15;MQ=47;FQ=999;PV4=0.15,3.8e-06,1.2e-07,0.11	GT:PL:GQ	0/0:0,9,123:12	0/1:211,0,255:99	0/0:0,0,0:5	0/1:124,0,251:99	0/1:23,0,168:20	0/1:58,0,74:55	0/0:0,3,50:7	0/0:0,6,91:10	0/0:0,6,93:10	0/0:0,21,254:24	0/0:0,3,50:7	0/0:0,21,255:24	0/0:0,18,241:21
028_8_78800	sctg_0028_0008	78800	T	C	999	DP=70;VDB=1.586524e-02;RPB=-4.015695e+00;AF1=0.1684;AC1=4;DP4=22,34,11,3;MQ=47;FQ=999;PV4=0.015,0.31,5.8e-12,0.16	GT:PL:GQ	0/0:0,15,205:19	0/1:168,0,255:99	0/1:37,0,44:33	0/1:93,0,104:89	0/1:34,0,83:30	0/0:0,3,50:8	0/0:0,3,50:8	0/0:0,6,91:10	0/0:0,9,125:13	0/0:0,12,176:16	0/0:0,6,85:10	0/0:0,21,255:25	0/0:0,15,216:19
028_8_79749	sctg_0028_0008	79749	G	A	999	DP=96;VDB=6.234138e-05;RPB=-5.126020e+00;AF1=0.2236;AC1=6;DP4=41,40,15,0;MQ=47;FQ=999;PV4=0.00013,1,1.2e-46,0.18	GT:PL:GQ	0/0:0,39,255:41	0/1:39,0,255:37	0/1:41,0,153:39	0/1:76,0,130:74	0/1:17,0,150:15	0/1:17,0,144:15	0/1:80,0,96:78	0/0:0,18,247:20	0/0:0,12,183:15	0/0:0,21,255:23	0/0:0,3,50:7	0/0:0,12,170:15	0/0:0,27,255:29
028_8_9148	sctg_0028_0008	9148	C	T	999	DP=98;VDB=1.307877e-02;RPB=2.857198e+00;AF1=0.4118;G3=0.5385,2.359e-06,0.4615;HWE=0.000315;AC1=12;DP4=30,20,15,15;MQ=47;FQ=999;PV4=0.49,1,2e-24,1	GT:PL:GQ	0/0:0,36,255:35	1/1:255,48,0:43	0/1:43,3,0:4	1/1:168,15,0:11	0/1:0,0,0:3	1/1:150,12,0:8	1/1:58,6,0:4	0/0:0,33,255:32	0/0:0,9,115:8	0/0:0,30,255:29	1/1:78,6,0:4	0/0:0,9,125:8	0/0:0,15,198:14
028_9_4090	sctg_0028_0009	4090	C	T	999	DP=72;VDB=2.028620e-05;RPB=-3.523828e-02;AF1=0.2788;G3=0.6924,4.169e-06,0.3076;HWE=0.00289;AC1=8;DP4=21,14,26,9;MQ=46;FQ=999;PV4=0.31,0.25,1e-25,1	GT:PL:GQ	0/0:0,33,255:34	0/1:78,6,0:4	0/0:0,6,100:8	1/1:107,9,0:4	0/1:32,3,0:6	0/0:0,3,50:6	1/1:255,87,0:80	0/0:0,15,176:16	0/0:0,12,169:13	0/0:0,12,183:13	0/0:0,0,0:3	0/0:0,12,176:13	0/0:0,6,91:8
029_1_114136	sctg_0029_0001	114136	A	G	999	DP=80;VDB=5.830631e-02;RPB=1.257989e-01;AF1=0.2384;G3=0.6923,5.314e-06,0.3077;HWE=0.00399;AC1=6;DP4=26,29,12,8;MQ=48;FQ=999;PV4=0.44,1,2.6e-10,1	GT:PL:GQ	0/0:0,15,173:17	1/1:255,48,0:40	0/0:0,3,50:6	0/0:0,27,255:29	0/1:86,6,0:4	0/0:0,0,0:4	0/1:43,3,0:6	0/0:0,24,252:26	0/0:0,12,183:14	0/0:0,18,201:20	0/1:43,3,0:6	0/0:0,15,216:17	0/0:0,18,215:20
029_1_114648	sctg_0029_0001	114648	T	C	999	DP=82;VDB=9.760872e-02;RPB=-1.385291e+00;AF1=0.3261;G3=0.6449,3.14e-06,0.3551;HWE=0.000944;AC1=9;DP4=22,31,10,18;MQ=47;FQ=999;PV4=0.64,0.11,1e-14,1	GT:PL:GQ	0/0:0,27,255:27	1/1:255,48,0:42	0/0:0,3,50:5	0/0:0,30,255:30	0/1:43,3,0:5	1/1:241,21,0:15	0/1:18,3,0:5	0/0:0,15,218:15	0/0:0,3,50:5	0/0:0,12,176:12	1/1:100,9,0:5	0/0:0,15,212:15	0/0:0,9,129:10
029_1_145317	sctg_0029_0001	145317	G	T	999	DP=45;VDB=1.747959e-01;RPB=-8.531545e-01;AF1=0.1227;AC1=3;DP4=12,12,19,2;MQ=44;FQ=999;PV4=0.0042,0.19,2e-15,1	GT:PL:GQ	0/1:222,0,196:99	0/0:0,0,0:6	0/0:0,6,91:12	0/0:0,9,142:15	0/0:0,6,91:12	0/0:0,3,50:9	0/0:0,0,0:6	0/0:0,3,50:9	0/0:0,6,100:12	0/1:133,0,29:41	0/0:0,9,141:15	0/0:0,0,0:6	0/0:0,6,100:12
029_1_145338	sctg_0029_0001	145338	A	T	999	DP=56;VDB=6.007624e-04;RPB=5.305493e-01;AF1=0.2849;AC1=8;DP4=12,8,19,12;MQ=44;FQ=999;PV4=1,0.0003,1e-09,0.061	GT:PL:GQ	0/1:255,0,74:81	0/0:0,0,0:3	0/0:0,12,175:13	0/1:34,0,83:33	0/0:0,9,141:11	0/0:0,3,50:6	0/0:0,0,0:3	0/0:0,0,0:3	0/0:0,3,50:6	0/1:148,0,66:73	1/1:107,9,0:4	0/0:0,0,0:3	0/0:0,9,142:11
029_1_145563	sctg_0029_0001	145563	A	G	999	DP=69;VDB=8.083417e-04;RPB=3.241801e+00;AF1=0.3798;AC1=11;DP4=11,15,6,15;MQ=46;FQ=999;PV4=0.38,0.00012,4.9e-14,0.046	GT:PL:GQ	0/1:239,0,220:99	0/0:0,9,128:9	0/0:0,18,247:17	0/0:0,3,50:4	0/1:43,3,0:4	0/1:0,0,0:3	0/1:0,0,0:3	0/1:0,0,0:3	0/1:37,0,44:37	0/1:77,0,41:46	1/1:113,12,0:8	0/0:0,3,50:4	0/0:0,6,100:6
029_1_145578	sctg_0029_0001	145578	A	G	999	DP=78;VDB=1.632908e-08;RPB=-4.334666e+00;AF1=0.2679;AC1=7;DP4=6,22,0,33;MQ=47;FQ=999;PV4=0.0068,1.7e-29,7e-07,0.00011	GT:PL:GQ	0/1:109,0,211:99	0/0:0,6,83:8	0/0:0,27,255:29	0/0:0,3,50:6	0/1:40,6,0:4	0/0:0,0,0:3	0/0:0,0,0:3	0/0:0,0,0:3	0/0:26,29,73:6	0/1:15,3,0:5	0/1:111,0,8:16	0/0:0,3,50:6	0/0:0,3,50:6
029_1_145818	sctg_0029_0001	145818	C	T	999	DP=49;VDB=5.635723e-02;RPB=1.146999e+00;AF1=0.3007;AC1=8;DP4=13,0,24,2;MQ=45;FQ=999;PV4=0.54,0.001,1.8e-15,0.47	GT:PL:GQ	0/1:184,0,68:75	0/0:0,3,50:5	0/0:0,0,0:3	0/0:0,3,50:5	1/1:107,9,0:4	0/0:0,3,50:5	0/0:0,0,0:3	0/0:0,3,50:5	0/0:0,3,50:5	0/1:39,0,41:38	0/1:90,0,38:45	0/0:0,6,91:8	0/0:0,3,50:5
029_1_169833	sctg_0029_0001	169833	T	G	999	DP=49;VDB=1.009328e-17;AF1=1;AC1=28;DP4=0,0,0,29;MQ=50;FQ=-31.6	GT:PL:GQ	1/1:15,3,0:15	1/1:50,15,0:27	1/1:27,6,0:18	1/1:64,36,0:48	1/1:15,3,0:15	1/1:15,3,0:15	1/1:0,0,0:12	1/1:15,3,0:15	1/1:0,0,0:12	1/1:0,0,0:12	1/1:15,3,0:15	1/1:27,6,0:18	1/1:27,6,0:18
029_1_169834	sctg_0029_0001	169834	G	A	999	DP=34;VDB=1.009328e-17;AF1=1;AC1=28;DP4=0,0,0,29;MQ=50;FQ=-31.6	GT:PL:GQ	1/1:15,3,0:15	1/1:50,15,0:27	1/1:27,6,0:18	1/1:64,36,0:48	1/1:15,3,0:15	1/1:15,3,0:15	1/1:0,0,0:12	1/1:15,3,0:15	1/1:0,0,0:12	1/1:0,0,0:12	1/1:15,3,0:15	1/1:27,6,0:18	1/1:27,6,0:18
029_1_19157	sctg_0029_0001	19157	A	G	999	DP=91;VDB=7.978336e-02;RPB=4.976357e-01;AF1=0.1743;AC1=5;DP4=37,24,14,13;MQ=48;FQ=999;PV4=0.49,0.3,7.5e-36,1	GT:PL:GQ	0/0:0,39,255:43	1/1:255,72,0:62	0/1:22,0,232:18	0/0:0,21,255:25	0/1:78,6,0:5	0/0:0,6,91:10	0/0:0,6,91:10	0/0:0,36,255:40	0/0:0,18,244:22	0/0:0,3,50:8	0/0:0,9,127:13	0/0:0,9,141:13	0/0:0,6,91:10
029_1_40352	sctg_0029_0001	40352	A	G	999	DP=60;VDB=8.767708e-02;RPB=-5.655743e-01;AF1=0.6668;AC1=19;DP4=1,1,28,16;MQ=43;FQ=57;PV4=1,0.24,0.0011,1	GT:PL:GQ	0/1:0,0,0:3	1/1:255,87,0:86	0/1:0,0,0:3	0/1:0,0,0:3	1/1:255,45,0:44	0/1:0,0,0:3	0/1:0,0,0:3	0/1:0,0,0:3	0/1:0,0,0:3	0/1:0,0,0:3	0/1:0,0,0:3	0/1:0,0,0:3	0/1:0,3,50:4
029_2_23709	sctg_0029_0002	23709	A	T	999	DP=68;VDB=2.787293e-02;RPB=1.373406e+00;AF1=0.2543;AC1=7;DP4=26,25,2,8;MQ=48;FQ=999;PV4=0.092,1,1.4e-14,1	GT:PL:GQ	0/0:0,3,43:6	0/1:70,0,41:49	0/0:0,12,160:14	0/0:0,12,183:14	0/1:86,6,0:4	0/1:43,3,0:6	0/1:86,6,0:4	0/0:0,15,173:17	0/0:0,24,255:26	0/0:0,12,176:14	1/1:107,9,0:4	0/0:0,9,135:11	0/0:0,36,255:38
030_2_30950	sctg_0030_0002	30950	T	C	999	DP=77;VDB=2.147090e-03;RPB=-7.462552e-01;AF1=0.1681;G3=0.8333,2.868e-06,0.1667;HWE=0.00276;AC1=4;DP4=35,18,9,14;MQ=48;FQ=999;PV4=0.043,1,6.2e-31,1	GT:PL:GQ	0/0:0,21,255:25	1/1:150,12,0:4	0/0:0,9,135:13	0/0:0,30,255:34	0/0:0,0,0:5	0/0:0,6,100:10	0/0:0,3,50:8	0/0:0,18,245:22	0/0:0,9,125:13	0/0:0,21,255:25	1/1:255,57,0:47	0/0:0,33,255:37	0/0:0,9,125:13
030_2_31200	sctg_0030_0002	31200	C	T	999	DP=87;VDB=2.634364e-01;RPB=-3.599861e-01;AF1=0.1718;AC1=5;DP4=39,18,17,11;MQ=47;FQ=999;PV4=0.63,0.0023,7.9e-25,1	GT:PL:GQ	0/0:0,6,91:10	0/1:161,0,25:35	0/0:0,18,225:22	0/0:0,24,255:28	0/1:16,3,0:6	0/0:0,3,50:8	0/0:0,6,100:10	0/0:0,15,218:19	0/0:0,15,154:19	0/0:0,21,255:25	1/1:255,66,0:56	0/0:0,39,255:43	0/0:0,21,255:25
030_3_106662	sctg_0030_0003	106662	C	T	999	DP=36;VDB=2.884933e-02;RPB=-3.491083e+00;AF1=0.2969;AC1=8;DP4=8,14,5,2;MQ=47;FQ=999;PV4=0.19,1,6.2e-05,1	GT:PL:GQ	0/0:0,9,96:10	0/1:17,0,90:16	0/1:94,0,35:42	0/0:0,6,50:8	0/1:43,3,0:5	0/0:0,0,0:3	0/1:37,0,37:35	0/1:28,0,62:27	0/0:0,0,0:3	0/0:0,9,71:10	0/0:0,3,25:5	0/0:0,3,25:5	0/0:0,3,25:5
030_3_127872	sctg_0030_0003	127872	A	G	999	DP=97;VDB=1.950038e-01;RPB=2.009249e-01;AF1=0.1464;G3=0.8333,2.832e-06,0.1667;HWE=0.00291;AC1=4;DP4=30,42,7,15;MQ=48;FQ=999;PV4=0.46,0.13,1.9e-34,1	GT:PL:GQ	0/0:0,9,142:14	1/1:255,57,0:46	0/0:0,15,168:20	0/0:0,33,255:38	0/0:0,0,0:6	0/1:122,9,0:4	0/0:0,0,0:6	0/0:0,39,255:44	0/0:0,21,255:26	0/0:0,9,135:14	0/0:0,21,255:26	0/0:0,21,255:26	0/0:0,30,255:35
030_3_143514	sctg_0030_0003	143514	A	G	999	DP=57;VDB=1.978575e-01;RPB=-5.284610e-01;AF1=0.2688;G3=0.7273,4.794e-06,0.2727;HWE=0.0043;AC1=7;DP4=17,17,10,12;MQ=47;FQ=999;PV4=0.79,0.029,4.3e-08,1	GT:PL:GQ	0/0:0,12,175:14	1/1:255,48,0:40	0/0:0,0,0:3	0/0:0,21,255:23	1/1:169,15,0:8	0/1:43,3,0:6	0/0:0,0,0:3	0/0:0,15,216:17	0/0:0,0,0:3	0/0:0,3,50:6	0/0:0,6,100:8	0/0:0,27,255:28	0/0:0,15,216:17
030_3_1590	sctg_0030_0003	1590	A	T	999	DP=60;VDB=2.995434e-02;RPB=2.293839e+00;AF1=0.04229;AC1=1;DP4=22,24,5,7;MQ=48;FQ=999;PV4=0.76,1,8.4e-23,1	GT:PL:GQ	0/0:0,15,216:26	0/0:0,12,183:23	0/0:0,9,129:20	0/0:0,6,100:17	0/0:0,6,82:17	0/0:0,3,50:14	0/0:0,3,50:14	0/0:0,21,255:32	0/0:0,9,141:20	0/0:0,15,216:26	0/1:255,0,58:75	0/0:0,12,183:23	0/0:0,12,156:23
030_3_178967	sctg_0030_0003	178967	A	G	999	DP=85;VDB=2.072736e-01;RPB=-4.451380e-01;AF1=0.2037;G3=0.7857,1.158e-06,0.2143;HWE=0.00132;AC1=6;DP4=23,35,10,13;MQ=46;FQ=999;PV4=0.81,0.0039,9.2e-27,0.22	GT:PL:GQ	0/0:0,3,50:7	1/1:255,51,0:42	0/0:0,6,91:10	0/0:0,36,255:39	0/1:101,9,0:3	0/0:0,6,100:10	0/0:0,3,50:7	0/0:0,18,247:21	0/0:0,12,170:15	0/0:0,18,251:21	0/1:91,9,0:3	0/0:0,21,255:24	0/0:0,33,255:36
030_3_199514	sctg_0030_0003	199514	A	G	999	DP=68;VDB=4.248546e-03;RPB=-8.221830e-01;AF1=0.2618;G3=0.7692,1.057e-06,0.2308;HWE=0.000866;AC1=7;DP4=12,23,5,27;MQ=46;FQ=999;PV4=0.098,0.22,2.5e-16,1	GT:PL:GQ	0/0:0,18,192:20	1/1:138,12,0:6	0/0:0,18,237:20	0/0:0,6,91:8	1/1:208,24,0:16	0/0:0,12,176:14	0/0:0,0,0:3	0/0:0,3,50:6	0/0:0,6,93:8	0/0:0,12,155:14	1/1:255,57,0:49	0/0:0,3,50:6	0/0:0,21,255:23
030_3_208292	sctg_0030_0003	208292	C	T	999	DP=49;VDB=3.062205e-01;RPB=1.796062e+00;AF1=0.5306;G3=0.5556,1.84e-05,0.4444;HWE=0.0176;AC1=15;DP4=2,6,19,18;MQ=36;FQ=999;PV4=0.25,1,1.7e-21,1	GT:PL:GQ	0/1:0,0,0:3	1/1:255,78,0:75	1/1:32,3,0:3	0/0:0,6,93:5	1/1:142,18,0:15	0/1:0,0,0:3	0/1:0,0,0:3	0/1:0,0,0:3	0/0:0,6,85:5	0/1:0,3,43:3	1/1:122,12,0:10	0/0:0,6,100:5	0/1:0,0,0:3
030_3_208302	sctg_0030_0003	208302	C	T	999	DP=64;VDB=2.874460e-02;RPB=1.539559e+00;AF1=0.323;G3=0.7274,1.391e-05,0.2726;HWE=0.0105;AC1=9;DP4=4,12,20,27;MQ=38;FQ=999;PV4=0.25,0.045,1.4e-06,0.35	GT:PL:GQ	0/0:0,0,0:3	1/1:255,117,0:99	0/1:32,3,0:5	0/0:0,9,135:10	1/1:168,21,0:15	0/0:0,0,0:3	0/0:0,3,50:5	0/0:0,0,0:3	0/0:0,6,85:7	0/0:0,3,43:5	0/0:0,15,150:16	0/0:0,6,100:7	0/0:0,3,43:5
030_3_2369	sctg_0030_0003	2369	A	G	999	DP=36;VDB=1.728946e-01;RPB=7.096058e-01;AF1=0.1643;G3=0.875,8.991e-06,0.125;HWE=0.0272;AC1=4;DP4=13,5,13,4;MQ=47;FQ=999;PV4=1,0.19,1.2e-35,1	GT:PL:GQ	0/0:0,6,91:11	1/1:255,51,0:41	0/0:0,3,50:8	0/0:0,0,0:5	0/0:0,0,0:5	0/0:0,0,0:5	0/0:0,3,50:8	0/0:0,18,236:22	0/0:0,0,0:5	0/0:0,6,100:11	0/0:0,0,0:5	0/0:0,12,151:16	0/0:0,0,0:5
030_3_66962	sctg_0030_0003	66962	G	T	999	DP=100;VDB=1.937956e-01;RPB=1.347126e+00;AF1=0.09116;G3=0.9231,1.159e-06,0.07692;HWE=0.0117;AC1=2;DP4=48,27,5,16;MQ=48;FQ=999;PV4=0.0013,6.3e-07,3.1e-27,1	GT:PL:GQ	0/0:0,12,176:19	0/0:0,15,205:22	0/0:0,3,50:10	0/0:0,3,49:10	0/0:0,9,125:16	0/0:0,9,141:16	0/0:0,0,0:8	0/0:0,3,50:10	0/0:0,12,145:19	0/0:0,12,183:19	1/1:255,63,0:50	0/0:0,18,244:25	0/0:0,72,255:79
030_3_79501	sctg_0030_0003	79501	A	G	999	DP=51;VDB=7.131509e-02;RPB=1.274113e+00;AF1=0.2138;G3=0.8,1.223e-05,0.2;HWE=0.0151;AC1=6;DP4=8,18,7,13;MQ=46;FQ=999;PV4=1,1,4.8e-08,1	GT:PL:GQ	0/0:0,6,91:9	1/1:255,54,0:45	0/0:0,12,167:15	0/0:0,3,50:7	0/1:86,6,0:5	0/0:0,9,135:12	0/0:0,0,0:4	0/0:0,9,125:12	0/0:0,0,0:4	0/0:0,0,0:4	0/0:0,33,255:36	0/0:0,3,50:7	0/0:0,0,0:4
030_3_8986	sctg_0030_0003	8986	C	T	999	DP=85;VDB=2.920486e-01;RPB=-8.390159e-01;AF1=0.1686;G3=0.8333,2.747e-06,0.1667;HWE=0.00487;AC1=4;DP4=31,22,14,18;MQ=47;FQ=999;PV4=0.26,0.015,7.3e-27,1	GT:PL:GQ	0/0:0,60,255:64	1/1:255,87,0:77	0/0:0,6,100:10	0/0:0,18,241:22	0/1:121,9,0:4	0/0:0,0,0:5	0/0:0,27,255:31	0/0:0,18,225:22	0/0:0,6,85:10	0/0:0,9,135:13	0/0:0,3,50:8	0/0:0,6,91:10	0/0:0,6,100:10
030_3_99018	sctg_0030_0003	99018	G	A	999	DP=51;VDB=2.223556e-05;RPB=-2.335517e+00;AF1=0.5221;AC1=15;DP4=11,17,6,16;MQ=47;FQ=999;PV4=0.55,1,3.3e-21,1	GT:PL:GQ	0/1:124,0,204:99	1/1:86,6,0:5	0/0:0,9,131:7	1/1:43,3,0:3	0/1:0,0,0:3	1/1:125,12,0:10	1/1:121,9,0:7	0/1:93,0,221:96	0/1:92,0,110:95	0/0:0,6,100:5	0/1:0,0,0:3	0/1:0,3,50:3	0/1:0,3,50:3
030_3_99427	sctg_0030_0003	99427	A	G	999	DP=36;VDB=2.018953e-02;RPB=-1.887860e+00;AF1=0.3871;AC1=11;DP4=10,10,3,9;MQ=47;FQ=999;PV4=0.27,0.14,5.7e-11,0.13	GT:PL:GQ	0/1:55,0,158:56	0/1:0,0,0:3	0/0:0,6,91:6	0/0:0,6,100:6	0/1:0,0,0:3	1/1:87,6,0:3	1/1:131,12,0:8	0/1:34,0,77:35	0/0:0,3,36:4	0/1:101,0,155:99	0/1:0,0,0:3	0/1:0,0,0:3	0/0:0,6,93:6
031_2_9198	sctg_0031_0002	9198	C	T	999	DP=30;VDB=1.301366e-01;RPB=6.599120e-02;AF1=0.2619;AC1=7;DP4=12,8,5,5;MQ=48;FQ=999;PV4=0.71,1,6.1e-14,1	GT:PL:GQ	0/0:0,6,91:8	1/1:107,9,0:4	0/0:0,3,50:6	0/0:0,3,50:6	0/0:0,0,0:4	0/1:77,0,34:42	0/0:0,0,0:4	0/0:0,6,100:8	0/0:0,21,255:23	0/0:0,0,0:4	1/1:173,15,0:8	0/0:0,6,91:8	0/0:0,3,50:6
031_3_23756	sctg_0031_0003	23756	G	A	999	DP=30;VDB=9.512097e-02;RPB=1.517325e+00;AF1=0.4179;AC1=12;DP4=10,4,5,11;MQ=43;FQ=999;PV4=0.066,0.21,1.8e-08,1	GT:PL:GQ	0/1:82,0,62:67	0/1:121,0,121:99	0/0:0,6,91:6	0/0:0,9,141:8	0/0:0,3,50:4	1/1:148,12,0:8	0/1:0,0,0:3	0/1:76,0,85:77	0/1:32,3,0:4	0/0:0,3,43:4	0/1:0,0,0:3	0/1:0,0,0:3	0/1:0,0,0:3
031_3_23827	sctg_0031_0003	23827	A	G	999	DP=36;VDB=1.734201e-02;RPB=6.669730e-01;AF1=0.2424;AC1=7;DP4=11,13,3,6;MQ=46;FQ=999;PV4=0.7,1,0.00053,1	GT:PL:GQ	0/1:110,0,31:39	1/1:112,9,0:3	0/0:0,0,0:4	0/0:0,3,50:6	0/0:0,3,50:6	0/1:72,0,105:70	0/0:0,3,50:6	0/0:0,36,255:38	0/0:0,3,50:6	0/0:0,9,135:12	0/0:0,3,50:6	0/0:0,0,0:4	0/0:0,0,0:4
031_3_23862	sctg_0031_0003	23862	T	C	999	DP=44;VDB=1.420399e-02;RPB=8.985679e-01;AF1=0.5459;AC1=15;DP4=9,9,8,17;MQ=44;FQ=999;PV4=0.34,0.13,0.021,0.31	GT:PL:GQ	0/1:167,0,59:61	0/1:97,0,165:99	1/1:43,3,0:3	0/1:0,3,47:3	0/1:0,0,0:3	0/1:68,0,147:72	0/1:0,0,0:3	1/1:238,27,0:25	1/1:43,3,0:3	0/1:77,0,34:36	0/1:34,0,77:38	0/0:0,6,91:4	0/1:0,3,50:3
031_3_23870	sctg_0031_0003	23870	A	G	999	DP=46;VDB=1.259848e-01;RPB=4.093621e-01;AF1=0.2381;AC1=6;DP4=16,18,6,5;MQ=45;FQ=999;PV4=0.74,0.41,0.068,1	GT:PL:GQ	0/1:25,0,169:23	0/1:138,0,102:99	0/0:0,6,79:9	0/0:0,6,98:9	0/0:0,6,91:9	0/1:83,0,71:77	0/0:0,0,0:4	0/0:0,27,255:29	0/0:0,3,43:6	0/1:34,0,64:32	0/1:77,0,34:42	0/0:0,9,125:11	0/0:0,3,50:6
031_3_23979	sctg_0031_0003	23979	A	G	999	DP=64;VDB=1.019026e-01;RPB=-1.118346e+00;AF1=0.2479;AC1=7;DP4=33,15,11,2;MQ=48;FQ=999;PV4=0.32,0.33,9.5e-10,1	GT:PL:GQ	0/1:62,0,174:60	0/0:0,33,255:35	0/0:0,12,175:14	0/0:0,9,103:11	0/1:51,0,41:46	0/1:59,0,187:57	0/1:37,0,44:35	0/0:0,24,255:26	0/0:0,3,43:6	0/1:70,0,41:49	0/1:126,0,54:62	0/0:0,9,125:11	0/0:0,3,50:6
031_3_24814	sctg_0031_0003	24814	T	A	999	DP=75;VDB=1.158050e-01;RPB=-1.488417e-01;AF1=0.1085;AC1=3;DP4=38,27,5,4;MQ=46;FQ=999;PV4=1,1,0.13,1	GT:PL:GQ	0/0:0,15,164:21	0/0:0,6,82:12	0/1:13,0,255:8	0/0:0,12,168:18	0/0:0,24,255:30	0/0:0,21,224:27	0/0:0,12,144:18	0/1:165,0,103:99	0/1:107,0,77:89	0/0:0,12,159:18	0/0:0,18,206:24	0/0:0,6,91:12	0/0:0,9,141:15
031_3_24824	sctg_0031_0003	24824	G	A	999	DP=73;VDB=7.843967e-02;RPB=7.310954e-01;AF1=0.3066;AC1=9;DP4=28,23,12,6;MQ=45;FQ=999;PV4=0.42,0.089,2.5e-25,1	GT:PL:GQ	0/1:64,0,89:63	0/1:26,0,23:24	0/0:0,36,255:37	0/0:0,12,170:13	0/0:0,27,255:28	1/1:149,18,0:12	0/1:64,6,0:3	0/0:0,21,255:22	0/0:0,18,229:19	0/1:49,6,0:3	0/1:95,0,82:88	0/0:0,3,36:5	0/0:0,3,50:5
031_3_24825	sctg_0031_0003	24825	G	A	999	DP=71;VDB=7.813623e-02;RPB=1.011365e+00;AF1=0.3206;AC1=9;DP4=28,21,12,6;MQ=45;FQ=999;PV4=0.58,0.026,1.8e-24,1	GT:PL:GQ	0/1:67,0,66:66	0/1:32,3,0:5	0/0:0,36,255:36	0/0:0,12,170:13	0/0:0,27,255:27	1/1:149,18,0:12	0/1:64,6,0:3	0/0:0,21,255:21	0/0:0,18,227:18	0/1:49,6,0:3	0/1:95,0,82:87	0/0:0,3,33:5	0/0:0,3,50:5
031_3_31167	sctg_0031_0003	31167	G	T	999	DP=63;VDB=2.241463e-01;RPB=-9.693140e-01;AF1=0.4132;G3=0.6154,6.243e-06,0.3846;HWE=0.00155;AC1=12;DP4=17,9,19,12;MQ=46;FQ=999;PV4=0.79,0.35,1.8e-20,1	GT:PL:GQ	1/1:150,12,0:8	1/1:121,9,0:6	0/0:0,18,244:17	0/0:0,9,132:8	0/0:0,3,50:4	1/1:167,15,0:11	0/1:43,3,0:4	0/0:0,6,80:6	0/0:0,9,142:8	1/1:255,54,0:49	0/1:0,0,0:3	0/0:0,3,50:4	0/0:0,27,255:26
031_4_105463	sctg_0031_0004	105463	T	A	999	DP=49;VDB=1.785214e-01;RPB=1.537708e+00;AF1=0.4832;AC1=13;DP4=8,19,4,18;MQ=45;FQ=999;PV4=0.51,0.0035,7.3e-12,1	GT:PL:GQ	1/1:160,15,0:12	0/0:0,12,168:10	0/1:87,0,85:86	0/1:47,0,80:50	0/1:20,0,114:23	0/1:43,0,136:46	0/0:0,3,50:3	0/1:20,0,130:23	0/0:0,6,91:5	0/1:32,3,0:3	1/1:159,15,0:12	0/1:0,0,0:3	0/0:0,6,100:5
031_4_10605	sctg_0031_0004	10605	G	A	999	DP=96;VDB=1.441826e-01;RPB=2.061427e+00;AF1=0.3855;AC1=11;DP4=18,44,12,18;MQ=47;FQ=999;PV4=0.35,1,2.4e-29,1	GT:PL:GQ	0/1:0,0,0:3	0/1:0,0,0:3	0/1:0,0,0:3	0/1:0,0,0:3	0/1:0,0,0:3	0/1:0,0,0:3	0/1:0,0,0:3	0/1:43,3,0:4	1/1:255,78,0:73	0/1:0,0,0:3	0/0:0,6,76:7	0/0:0,30,255:29	0/0:0,123,255:99
031_4_106439	sctg_0031_0004	106439	A	C	999	DP=98;VDB=1.416817e-02;RPB=-1.791429e+00;AF1=0.7667;G3=0.2311,1.471e-06,0.7689;HWE=0.000597;AC1=22;DP4=11,10,53,14;MQ=45;FQ=999;PV4=0.024,0.35,4.2e-13,1	GT:PL:GQ	1/1:224,30,0:32	1/1:231,27,0:29	1/1:125,12,0:14	0/0:0,36,255:28	1/1:155,18,0:20	1/1:18,3,0:6	1/1:0,0,0:4	1/1:255,42,0:44	1/1:208,21,0:23	1/1:187,18,0:20	1/1:255,27,0:29	0/0:0,15,218:8	0/0:0,12,163:5
031_4_107140	sctg_0031_0004	107140	G	T	999	DP=85;VDB=5.312422e-16;RPB=-3.353412e-01;AF1=0.6671;AC1=19;DP4=5,12,3,23;MQ=50;FQ=999;PV4=0.23,2.7e-26,1,0.37	GT:PL:GQ	0/1:12,0,43:18	1/1:61,15,0:15	0/1:50,0,135:56	1/1:18,3,0:5	0/1:6,0,99:12	1/1:53,12,0:12	1/1:62,15,0:15	0/1:0,0,168:7	0/1:0,0,0:3	0/1:0,3,39:5	0/1:6,0,127:12	0/1:0,0,0:3	0/1:0,0,0:3
031_4_126698	sctg_0031_0004	126698	C	T	999	DP=57;VDB=2.079431e-01;RPB=1.488313e+00;AF1=0.1902;G3=0.8182,4.009e-06,0.1818;HWE=0.00366;AC1=5;DP4=16,18,9,14;MQ=47;FQ=999;PV4=0.6,0.099,5.3e-08,1	GT:PL:GQ	0/0:0,15,218:18	1/1:255,57,0:48	0/0:0,0,0:5	0/0:0,15,218:18	0/0:0,6,86:10	1/1:131,12,0:4	0/0:0,0,0:5	0/0:0,12,144:16	0/0:0,15,206:18	0/0:0,3,50:7	0/0:0,0,0:5	0/0:0,21,254:24	0/0:0,6,91:10
031_4_127553	sctg_0031_0004	127553	C	T	999	DP=82;VDB=3.996629e-02;RPB=1.445860e+00;AF1=0.455;G3=0.5385,1.829e-06,0.4615;HWE=0.00012;AC1=13;DP4=14,23,27,17;MQ=46;FQ=999;PV4=0.046,0.037,1.6e-23,1	GT:PL:GQ	1/1:255,24,0:20	1/1:255,63,0:59	0/0:0,9,141:8	0/0:0,18,231:16	1/1:167,18,0:14	1/1:132,12,0:9	0/1:0,0,0:3	0/0:0,36,255:34	0/0:0,12,176:10	1/1:96,9,0:6	1/1:78,6,0:4	0/0:0,15,218:13	0/0:0,12,174:10
031_4_127777	sctg_0031_0004	127777	G	A	999	DP=92;VDB=7.039892e-06;RPB=9.824477e-01;AF1=0.4911;G3=0.5,1.081e-06,0.5;HWE=9.91e-05;AC1=14;DP4=17,18,24,28;MQ=46;FQ=999;PV4=0.83,0.37,7.1e-45,1	GT:PL:GQ	1/1:255,36,0:33	1/1:255,66,0:63	0/0:0,6,100:5	0/0:0,15,205:12	0/1:43,3,0:3	1/1:197,18,0:15	1/1:187,15,0:12	0/0:0,33,255:30	0/0:0,15,206:12	1/1:122,9,0:7	1/1:121,9,0:7	0/0:0,12,176:10	0/0:0,12,175:10
031_4_155511	sctg_0031_0004	155511	C	T	999	DP=75;VDB=8.580393e-02;RPB=3.548296e-01;AF1=0.5003;AC1=14;DP4=2,0,21,50;MQ=39;FQ=62.2;PV4=0.096,0.22,0.001,0.28	GT:PL:GQ	0/0:0,3,50:4	0/1:0,0,0:3	0/1:0,0,0:3	0/1:0,0,0:3	0/1:0,0,0:3	0/1:0,0,0:3	0/1:0,0,0:3	0/1:0,0,0:3	0/1:0,0,0:3	0/1:0,0,0:3	1/1:255,214,0:99	0/1:0,0,0:3	0/0:0,3,50:4
031_4_155540	sctg_0031_0004	155540	T	C	999	DP=73;VDB=3.241498e-01;RPB=7.476346e-01;AF1=0.3339;AC1=9;DP4=2,2,15,37;MQ=40;FQ=114;PV4=0.58,1,0.073,1	GT:PL:GQ	0/0:0,3,50:5	0/0:0,0,0:3	0/0:0,0,0:3	0/0:0,0,0:3	0/0:0,0,0:3	0/0:0,0,0:3	0/0:0,0,0:3	0/0:0,3,50:5	0/0:0,3,32:5	0/0:0,0,0:3	1/1:255,157,0:99	0/0:0,0,0:3	0/0:0,0,0:3
031_4_155584	sctg_0031_0004	155584	A	G	999	DP=86;VDB=9.346309e-06;AF1=1;AC1=28;DP4=0,0,42,41;MQ=43;FQ=-27.1	GT:PL:GQ	1/1:0,0,0:5	1/1:0,0,0:5	1/1:0,0,0:5	1/1:0,0,0:5	1/1:0,0,0:5	1/1:0,0,0:5	1/1:0,0,0:5	1/1:0,0,0:5	1/1:0,0,0:5	1/1:86,6,0:11	1/1:255,241,0:99	1/1:0,0,0:5	1/1:0,0,0:5
031_4_155673	sctg_0031_0004	155673	T	C	999	DP=46;VDB=1.220532e-01;RPB=3.724962e-01;AF1=0.4003;AC1=11;DP4=2,1,0,41;MQ=44;FQ=102;PV4=0.0032,0.11,0.018,1	GT:PL:GQ	0/0:0,3,50:5	0/0:0,3,43:5	0/1:0,0,0:3	0/1:0,0,0:3	0/1:0,0,0:3	0/1:0,0,0:3	0/1:0,0,0:3	0/0:0,3,50:5	0/1:0,0,0:3	0/1:0,0,0:3	1/1:237,123,0:99	0/1:0,0,0:3	0/1:0,0,0:3
031_4_158272	sctg_0031_0004	158272	C	T	999	DP=50;VDB=4.034967e-02;RPB=-9.786844e-01;AF1=0.4814;G3=0.497,0.1355,0.3675;HWE=0.0487;AC1=13;DP4=8,7,14,19;MQ=41;FQ=999;PV4=0.54,0.087,1e-09,0.32	GT:PL:GQ	0/0:0,3,43:3	1/1:79,9,0:7	0/0:0,3,33:3	0/0:0,9,125:7	0/1:32,3,0:3	0/0:0,12,153:10	0/1:0,0,0:3	1/1:146,15,0:12	1/1:126,15,0:12	0/0:0,6,93:5	1/1:255,45,0:42	0/0:0,6,100:5	0/0:0,3,50:3
031_4_17096	sctg_0031_0004	17096	G	A	999	DP=51;VDB=1.143374e-03;RPB=-1.533708e+00;AF1=0.4558;G3=0.5834,5.112e-06,0.4166;HWE=0.00278;AC1=13;DP4=8,8,20,10;MQ=44;FQ=999;PV4=0.35,0.32,1.4e-09,0.44	GT:PL:GQ	1/1:216,21,0:17	0/1:32,3,0:4	0/0:0,6,85:5	0/0:0,12,153:10	0/0:0,3,50:3	0/1:0,0,0:3	1/1:58,6,0:4	0/1:0,0,0:3	0/0:0,6,100:5	1/1:173,15,0:11	1/1:255,45,0:41	0/0:0,9,141:8	0/0:0,3,50:3
031_4_17335	sctg_0031_0004	17335	C	G	999	DP=83;VDB=1.580459e-01;RPB=-2.618286e-01;AF1=0.5142;G3=0.4803,0.09706,0.4226;HWE=0.00798;AC1=14;DP4=16,6,31,22;MQ=42;FQ=999;PV4=0.3,0.0015,5.8e-15,1	GT:PL:GQ	1/1:250,30,0:27	1/1:242,30,0:27	0/0:0,6,91:5	0/0:0,9,125:7	0/1:34,0,91:37	1/1:70,6,0:5	1/1:77,9,0:7	0/0:0,12,175:9	0/1:0,3,36:3	1/1:228,30,0:27	1/1:255,51,0:48	0/0:0,18,240:15	0/0:0,6,91:5
031_4_18721	sctg_0031_0004	18721	G	A	999	DP=33;VDB=1.833517e-02;AF1=1;AC1=28;DP4=0,0,11,22;MQ=38;FQ=-28.4	GT:PL:GQ	1/1:255,30,0:37	1/1:72,6,0:13	1/1:74,6,0:13	1/1:0,0,0:7	1/1:0,0,0:7	1/1:0,0,0:7	1/1:0,0,0:7	1/1:0,0,0:7	1/1:0,0,0:7	1/1:255,57,0:64	1/1:0,0,0:7	1/1:0,0,0:7	1/1:0,0,0:7
031_4_18743	sctg_0031_0004	18743	C	T	999	DP=49;VDB=1.367262e-03;AF1=1;AC1=28;DP4=0,0,21,17;MQ=38;FQ=-29.3	GT:PL:GQ	1/1:255,36,0:44	1/1:116,12,0:20	1/1:39,6,0:15	1/1:0,0,0:9	1/1:107,9,0:17	1/1:0,0,0:9	1/1:0,0,0:9	1/1:0,0,0:9	1/1:0,0,0:9	1/1:255,51,0:59	1/1:0,0,0:9	1/1:0,0,0:9	1/1:0,0,0:9
031_4_21621	sctg_0031_0004	21621	G	T	999	DP=82;VDB=3.952773e-01;RPB=1.562486e-01;AF1=0.7987;G3=0.2308,1.633e-06,0.7692;HWE=0.0019;AC1=23;DP4=9,4,37,24;MQ=44;FQ=999;PV4=0.75,0.41,1e-18,1	GT:PL:GQ	1/1:221,24,0:27	1/1:255,63,0:66	1/1:86,6,0:9	0/0:0,24,255:15	1/1:29,6,0:9	1/1:199,21,0:24	1/1:0,0,0:4	1/1:228,21,0:24	1/1:98,9,0:12	1/1:171,15,0:18	1/1:107,9,0:12	0/0:0,9,124:3	0/1:0,6,87:5
031_4_3249	sctg_0031_0004	3249	A	G	999	DP=33;VDB=7.874356e-02;RPB=6.561673e-01;AF1=0.2507;G3=0.7778,2.141e-05,0.2222;HWE=0.0451;AC1=7;DP4=3,9,10,8;MQ=46;FQ=999;PV4=0.14,0.44,8.7e-38,0.41	GT:PL:GQ	1/1:255,51,0:43	0/0:0,3,50:6	0/0:0,6,91:9	0/0:0,6,91:9	0/0:0,0,0:4	0/0:0,0,0:4	0/0:0,0,0:4	0/0:0,6,91:9	0/0:0,3,50:6	0/0:0,0,0:4	0/1:43,3,0:6	0/0:0,3,50:6	0/0:0,0,0:4
031_4_32531	sctg_0031_0004	32531	G	A	999	DP=94;VDB=6.699484e-02;RPB=-1.816131e+00;AF1=0.3333;G3=0.6154,2.381e-06,0.3846;HWE=0.000405;AC1=9;DP4=24,35,18,14;MQ=48;FQ=999;PV4=0.19,1,6.5e-61,1	GT:PL:GQ	1/1:255,57,0:51	0/1:43,3,0:5	0/0:0,18,237:18	0/0:0,36,255:36	0/0:0,12,183:12	0/0:0,0,0:3	0/1:43,3,0:5	0/0:0,33,255:33	0/0:0,12,183:12	1/1:167,18,0:12	1/1:186,15,0:9	0/0:0,27,255:27	0/0:0,15,155:15
031_4_33332	sctg_0031_0004	33332	C	T	999	DP=53;VDB=1.598095e-01;RPB=1.043892e+00;AF1=0.4813;G3=0.5385,5.817e-06,0.4615;HWE=0.0018;AC1=13;DP4=15,5,19,13;MQ=44;FQ=999;PV4=0.37,0.032,1e-11,1	GT:PL:GQ	1/1:206,21,0:18	1/1:77,6,0:4	0/0:0,3,50:3	0/0:0,9,125:7	0/0:0,15,202:13	1/1:86,6,0:4	0/1:43,3,0:3	0/0:0,6,91:5	0/1:0,0,0:3	1/1:150,12,0:9	1/1:255,48,0:45	0/0:0,3,50:3	0/0:0,18,245:16
031_4_44935	sctg_0031_0004	44935	C	T	999	DP=49;VDB=2.235592e-07;RPB=-3.058161e-02;AF1=0.738;G3=0.3333,8.864e-06,0.6667;HWE=0.0132;AC1=21;DP4=5,2,28,11;MQ=44;FQ=999;PV4=1,1,7.3e-09,1	GT:PL:GQ	1/1:187,18,0:19	1/1:212,18,0:19	1/1:43,3,0:6	0/1:0,6,91:4	1/1:0,0,0:3	1/1:0,0,0:3	1/1:125,12,0:13	1/1:255,45,0:46	1/1:43,3,0:6	1/1:125,12,0:13	1/1:86,6,0:8	0/1:0,6,100:4	0/1:0,6,100:4
031_4_45638	sctg_0031_0004	45638	T	C	999	DP=87;VDB=6.897001e-04;RPB=3.544525e-01;AF1=0.4021;G3=0.5833,1.438e-06,0.4167;HWE=0.000376;AC1=11;DP4=14,25,22,20;MQ=44;FQ=999;PV4=0.18,1,6.8e-13,1	GT:PL:GQ	0/0:0,39,255:38	1/1:255,36,0:31	0/1:43,3,0:4	0/0:0,9,142:8	0/0:0,9,101:8	0/1:0,0,0:3	1/1:197,21,0:16	1/1:255,57,0:52	1/1:109,9,0:6	0/0:0,21,255:20	0/0:0,12,176:11	0/0:0,9,141:8	0/0:0,18,229:17
031_4_45667	sctg_0031_0004	45667	G	A	999	DP=93;VDB=6.818328e-03;RPB=-2.060944e-01;AF1=0.7856;G3=0.2308,1.689e-06,0.7692;HWE=0.00055;AC1=22;DP4=4,10,31,36;MQ=43;FQ=999;PV4=0.25,0.34,2.9e-09,1	GT:PL:GQ	1/1:255,30,0:32	1/1:255,33,0:35	1/1:176,15,0:18	0/0:0,15,218:7	1/1:101,9,0:12	1/1:0,0,0:4	1/1:217,21,0:24	1/1:255,42,0:44	1/1:131,12,0:15	1/1:195,18,0:21	1/1:165,15,0:18	0/0:0,15,191:7	0/0:0,12,165:5
031_4_47725	sctg_0031_0004	47725	A	G	999	DP=42;VDB=5.995605e-08;RPB=2.693263e+00;AF1=0.7075;AC1=20;DP4=5,2,0,18;MQ=41;FQ=999;PV4=0.0004,1.7e-08,0,0.004	GT:PL:GQ	1/1:55,6,0:7	1/1:30,3,0:5	0/1:46,0,41:40	0/1:18,0,129:25	0/1:0,3,50:5	1/1:75,9,0:10	1/1:30,3,0:5	0/1:46,0,27:27	0/1:64,0,24:24	1/1:0,0,0:3	1/1:0,0,0:3	1/1:30,3,0:5	1/1:30,3,0:5
031_4_49616	sctg_0031_0004	49616	T	G	999	DP=62;VDB=6.985907e-33;AF1=1;AC1=28;DP4=0,0,14,41;MQ=50;FQ=-28.3	GT:PL:GQ	1/1:0,0,0:7	1/1:0,0,0:7	1/1:0,0,0:7	1/1:169,105,0:99	1/1:0,0,0:7	1/1:0,0,0:7	1/1:0,0,0:7	1/1:0,0,0:7	1/1:0,0,0:7	1/1:16,3,0:10	1/1:0,0,0:7	1/1:95,45,0:52	1/1:58,12,0:19
031_4_72452	sctg_0031_0004	72452	G	A	999	DP=73;VDB=1.539963e-02;RPB=2.611047e+00;AF1=0.4173;G3=0.6429,1.545e-06,0.3571;HWE=0.000203;AC1=12;DP4=5,24,13,28;MQ=46;FQ=999;PV4=0.27,1,1e-24,1	GT:PL:GQ	1/1:216,18,0:14	1/1:239,21,0:17	0/0:0,3,50:4	0/0:0,18,195:17	0/0:0,3,43:4	1/1:186,15,0:11	1/1:190,24,0:20	0/0:0,3,43:4	0/0:0,6,74:6	1/1:255,45,0:40	0/0:0,9,125:8	0/0:0,18,247:17	0/0:0,15,195:14
031_4_89518	sctg_0031_0004	89518	A	G	999	DP=92;VDB=2.256848e-01;RPB=1.904091e+00;AF1=0.202;G3=0.7857,4.756e-06,0.2143;HWE=0.00209;AC1=5;DP4=40,23,14,10;MQ=48;FQ=999;PV4=0.81,0.23,4.4e-25,1	GT:PL:GQ	0/0:0,15,172:18	1/1:255,54,0:45	0/0:0,3,50:7	0/0:0,24,247:27	0/0:0,15,216:18	1/1:157,15,0:7	0/1:43,3,0:7	0/0:0,24,255:27	0/0:0,3,50:7	0/0:0,24,255:27	0/0:0,24,255:27	0/0:0,3,35:7	0/0:0,18,251:21
031_4_91787	sctg_0031_0004	91787	T	C	999	DP=98;VDB=1.947982e-02;RPB=2.362836e+00;AF1=0.4432;G3=0.5475,0.09582,0.3567;HWE=0.00454;AC1=12;DP4=11,31,24,23;MQ=46;FQ=999;PV4=0.019,0.0029,7.3e-19,1	GT:PL:GQ	1/1:255,30,0:26	1/1:223,21,0:17	0/0:0,3,50:4	0/1:2,0,209:5	0/0:0,15,205:13	0/1:97,0,38:42	1/1:187,18,0:14	0/0:0,21,255:19	0/0:0,12,153:10	1/1:255,27,0:23	1/1:255,33,0:29	0/0:0,15,205:13	0/0:0,18,241:16
032_1_18487	sctg_0032_0001	18487	C	T	999	DP=72;VDB=1.971845e-09;RPB=1.358618e+00;AF1=0.7097;G3=0.2122,0.09464,0.6932;HWE=0.0155;AC1=20;DP4=5,22,9,33;MQ=46;FQ=999;PV4=1,0.00043,7.1e-20,0.04	GT:PL:GQ	1/1:183,21,0:22	1/1:43,3,0:5	1/1:95,9,0:10	1/1:131,12,0:13	1/1:43,3,0:5	1/1:43,3,0:5	1/1:255,39,0:40	1/1:116,12,0:13	1/1:43,3,0:5	1/1:125,15,0:16	0/0:0,24,255:17	0/0:0,12,176:6	0/0:0,33,255:26
032_1_301	sctg_0032_0001	301	A	G	999	DP=80;VDB=1.012855e-01;RPB=9.510006e-01;AF1=0.07665;AC1=2;DP4=67,2,10,0;MQ=49;FQ=999;PV4=1,1,1.8e-18,1	GT:PL:GQ	0/0:0,15,176:23	0/0:0,21,210:29	0/1:127,0,214:99	0/0:0,12,153:20	0/0:0,18,211:26	0/0:0,18,195:26	0/0:0,15,156:23	0/0:0,15,176:23	0/0:0,18,186:26	0/0:0,6,91:14	0/1:112,0,134:99	0/0:0,9,115:17	0/0:0,12,153:20
032_1_49693	sctg_0032_0001	49693	T	C	999	DP=87;VDB=9.818219e-03;RPB=1.247258e+00;AF1=0.8276;AC1=23;DP4=5,4,35,19;MQ=44;FQ=999;PV4=0.71,1,2.3e-12,1	GT:PL:GQ	1/1:179,15,0:19	1/1:112,9,0:13	1/1:173,15,0:19	1/1:78,6,0:10	1/1:155,12,0:16	1/1:107,9,0:13	1/1:107,9,0:13	1/1:169,15,0:19	1/1:174,15,0:19	1/1:255,54,0:58	0/1:0,6,91:5	0/0:0,18,201:9	1/1:0,0,0:5
032_2_3238	sctg_0032_0002	3238	C	T	999	DP=82;VDB=3.648860e-02;RPB=2.290092e+00;AF1=0.4103;G3=0.625,8.223e-06,0.375;HWE=0.00235;AC1=11;DP4=18,12,23,23;MQ=46;FQ=999;PV4=0.48,0.0024,1.2e-30,0.44	GT:PL:GQ	1/1:255,60,0:55	0/1:0,0,0:3	0/1:0,0,0:3	1/1:255,27,0:22	0/1:0,0,0:3	0/0:0,3,50:4	0/1:0,0,0:3	0/0:0,27,255:26	0/1:0,0,0:3	1/1:255,48,0:43	0/0:0,9,142:8	0/1:0,0,0:3	0/0:0,27,255:26
032_2_3589	sctg_0032_0002	3589	C	T	999	DP=81;VDB=2.384365e-01;RPB=3.034136e-02;AF1=0.3918;G3=0.6667,7.144e-06,0.3333;HWE=0.00398;AC1=11;DP4=26,19,20,13;MQ=47;FQ=999;PV4=0.82,0.16,5.5e-28,1	GT:PL:GQ	1/1:255,45,0:40	0/1:0,0,0:3	0/1:0,0,0:3	1/1:152,12,0:8	0/1:0,0,0:3	0/1:0,0,0:3	0/1:0,0,0:3	0/0:0,36,255:35	0/0:0,3,50:4	1/1:254,42,0:37	0/0:0,3,50:4	0/0:0,3,50:4	0/0:0,15,218:14
032_3_17740	sctg_0032_0003	17740	C	T	999	DP=60;VDB=1.186249e-01;RPB=1.472335e+00;AF1=0.8704;G3=0.1429,1.121e-06,0.8571;HWE=0.00489;AC1=24;DP4=1,7,13,38;MQ=44;FQ=251;PV4=0.67,0.24,5.1e-15,1	GT:PL:GQ	1/1:255,36,0:41	1/1:255,27,0:32	1/1:43,3,0:9	1/1:131,12,0:17	1/1:122,9,0:14	1/1:136,12,0:17	1/1:151,15,0:20	1/1:116,12,0:17	1/1:101,9,0:14	1/1:132,12,0:17	1/1:43,3,0:9	0/0:0,12,145:4	0/0:0,12,176:4
032_3_21876	sctg_0032_0003	21876	A	G	999	DP=92;VDB=7.826231e-05;RPB=2.940588e-01;AF1=0.6422;G3=0.3477,0.1262,0.5262;HWE=0.0451;AC1=18;DP4=8,6,47,23;MQ=39;FQ=999;PV4=0.54,0.28,9.2e-13,1	GT:PL:GQ	0/1:0,3,50:4	1/1:255,66,0:65	0/1:116,0,69:70	0/0:0,18,244:13	1/1:115,12,0:12	1/1:122,12,0:12	1/1:32,3,0:4	1/1:255,72,0:71	1/1:113,12,0:12	0/1:0,0,0:3	0/0:0,6,85:3	0/1:0,3,50:4	0/0:0,6,91:3
032_3_21890	sctg_0032_0003	21890	G	A	999	DP=79;VDB=3.124925e-01;RPB=1.315776e+00;AF1=0.6027;AC1=17;DP4=8,5,36,22;MQ=38;FQ=999;PV4=1,0.096,2.1e-18,1	GT:PL:GQ	0/0:0,6,91:4	1/1:255,60,0:59	0/1:96,0,32:33	0/0:0,15,202:11	1/1:102,9,0:8	1/1:64,6,0:6	1/1:32,3,0:4	1/1:255,51,0:50	1/1:108,12,0:11	0/1:0,3,50:4	0/0:0,6,85:4	0/1:0,3,50:4	0/1:0,3,50:4
032_3_35161	sctg_0032_0003	35161	A	C	999	DP=92;VDB=2.594346e-02;RPB=1.113187e+00;AF1=0.8095;G3=0.2,5.878e-06,0.8;HWE=0.00593;AC1=23;DP4=6,4,39,30;MQ=44;FQ=330;PV4=1,1,1.2e-10,1	GT:PL:GQ	1/1:0,0,0:4	1/1:32,3,0:7	1/1:255,33,0:36	1/1:0,0,0:4	1/1:0,0,0:4	1/1:216,18,0:21	1/1:0,0,0:4	1/1:255,39,0:42	1/1:255,42,0:45	1/1:32,3,0:7	1/1:255,36,0:39	0/0:0,9,141:3	0/0:0,21,255:12
032_3_49088	sctg_0032_0003	49088	T	G	999	DP=36;VDB=1.964433e-01;RPB=1.587039e+00;AF1=0.5872;AC1=17;DP4=3,8,0,21;MQ=45;FQ=999;PV4=0.033,0.14,0.0002,1	GT:PL:GQ	1/1:43,3,0:4	0/0:0,6,93:4	0/1:34,0,70:38	0/1:0,0,0:3	0/1:0,3,50:4	1/1:69,6,0:6	0/1:117,0,82:84	0/1:34,0,77:38	0/1:77,0,38:40	0/1:118,0,35:37	0/1:0,0,0:3	0/1:0,0,0:3	1/1:107,9,0:8
032_3_55791	sctg_0032_0003	55791	G	A	999	DP=77;VDB=2.104239e-01;RPB=3.503496e-01;AF1=0.4303;G3=0.5556,8.159e-06,0.4444;HWE=0.00227;AC1=12;DP4=17,16,19,20;MQ=46;FQ=999;PV4=1,0.0095,6.1e-12,1	GT:PL:GQ	0/0:0,6,100:6	1/1:255,75,0:71	0/1:0,0,0:3	0/0:0,42,255:40	0/1:43,3,0:4	0/1:0,0,0:3	0/1:0,0,0:3	1/1:255,27,0:23	1/1:96,12,0:8	0/1:0,0,0:3	0/0:0,9,142:8	0/0:0,24,255:22	0/0:0,18,251:17
032_3_56441	sctg_0032_0003	56441	G	A	999	DP=84;VDB=9.692124e-03;RPB=2.709171e-01;AF1=0.3337;G3=0.6669,8.151e-06,0.3331;HWE=0.00554;AC1=9;DP4=23,27,15,17;MQ=47;FQ=999;PV4=1,0.14,2.6e-52,0.38	GT:PL:GQ	0/0:0,9,141:10	1/1:255,60,0:54	0/0:0,0,0:3	0/0:0,63,255:63	0/0:0,0,0:3	0/0:0,6,80:7	0/0:0,0,0:3	1/1:255,33,0:27	0/1:30,3,0:5	0/0:0,0,0:3	0/0:0,3,50:5	0/0:0,54,255:54	0/0:0,15,207:15
032_3_57452	sctg_0032_0003	57452	G	A	999	DP=56;VDB=1.674730e-02;RPB=1.208988e+00;AF1=0.5272;G3=0.4008,1.111e-05,0.5991;HWE=0.00571;AC1=15;DP4=4,17,6,20;MQ=46;FQ=999;PV4=1,0.073,1.4e-15,1	GT:PL:GQ	0/0:0,6,91:5	1/1:255,45,0:42	0/1:0,0,0:3	0/0:0,21,206:18	1/1:43,3,0:3	0/1:0,0,0:3	1/1:43,3,0:3	1/1:224,21,0:18	1/1:43,3,0:3	0/1:0,0,0:3	0/1:0,0,0:3	0/0:0,21,255:18	0/0:0,15,207:12
032_3_68884	sctg_0032_0003	68884	A	G	999	DP=61;VDB=1.087269e-01;RPB=-3.411789e-01;AF1=0.4063;G3=0.525,0.1072,0.3678;HWE=0.0153;AC1=11;DP4=19,16,5,15;MQ=47;FQ=999;PV4=0.049,1,4.1e-20,1	GT:PL:GQ	0/0:0,30,255:29	1/1:122,0,0:46	1/1:107,9,0:6	0/0:0,3,47:4	1/1:157,12,0:8	0/0:0,6,91:6	0/1:0,0,0:3	0/1:43,3,0:4	1/1:213,21,0:16	0/0:0,21,255:20	0/0:0,15,176:14	0/0:0,12,175:11	0/0:0,12,170:11
032_3_69223	sctg_0032_0003	69223	G	A	999	DP=98;VDB=2.301447e-08;RPB=1.245474e+00;AF1=0.3974;G3=0.4969,0.1637,0.3394;HWE=0.0206;AC1=11;DP4=57,2,29,1;MQ=48;FQ=999;PV4=1,7.7e-19,4.6e-19,1	GT:PL:GQ	0/0:0,60,255:59	1/1:66,6,0:4	1/1:146,27,0:22	0/0:0,27,255:26	0/1:103,0,35:40	0/0:0,12,140:11	1/1:132,24,0:19	1/1:86,12,0:8	1/1:55,6,0:4	0/0:0,15,176:14	0/0:0,18,189:17	0/0:0,18,195:17	0/0:0,21,210:20
032_5_17633	sctg_0032_0005	17633	C	T	999	DP=84;VDB=3.524739e-02;RPB=2.182865e+00;AF1=0.8105;G3=0.2308,3.827e-06,0.7692;HWE=0.00531;AC1=23;DP4=1,13,9,60;MQ=44;FQ=999;PV4=1,1,7.4e-14,1	GT:PL:GQ	1/1:221,24,0:27	1/1:167,18,0:21	1/1:255,51,0:54	1/1:78,6,0:10	1/1:78,6,0:10	0/0:0,33,255:24	1/1:184,18,0:21	1/1:43,3,0:7	1/1:221,27,0:30	1/1:175,18,0:21	1/1:255,36,0:39	1/1:0,0,0:4	0/1:0,6,91:5
032_5_39363	sctg_0032_0005	39363	G	T	999	DP=97;VDB=1.990075e-01;RPB=-5.651689e-01;AF1=0.1815;G3=0.7857,1.532e-06,0.2143;HWE=0.00139;AC1=5;DP4=49,17,26,4;MQ=48;FQ=999;PV4=0.2,0.0024,1e-20,1	GT:PL:GQ	0/0:0,39,255:43	1/1:255,75,0:65	0/0:0,9,115:13	0/0:0,24,255:28	0/1:78,6,0:5	0/0:0,6,91:10	0/1:89,9,0:3	0/0:0,24,255:28	0/0:0,18,251:22	0/0:0,24,251:28	0/0:0,6,91:10	0/0:0,12,175:16	0/0:0,18,225:22
032_5_5656	sctg_0032_0005	5656	T	C	999	DP=79;VDB=3.840967e-01;RPB=2.396776e-01;AF1=0.8003;G3=0.25,3.537e-06,0.75;HWE=0.00211;AC1=23;DP4=4,6,29,32;MQ=44;FQ=999;PV4=0.74,0.063,2.9e-06,0.26	GT:PL:GQ	1/1:131,15,0:18	1/1:184,18,0:21	1/1:162,18,0:21	1/1:255,42,0:45	1/1:255,24,0:27	0/1:0,6,87:5	1/1:0,0,0:4	1/1:168,15,0:18	1/1:86,6,0:9	1/1:222,21,0:24	1/1:255,24,0:27	0/0:0,15,216:7	0/0:0,9,142:3
032_5_6125	sctg_0032_0005	6125	T	C	999	DP=61;VDB=3.518309e-05;RPB=2.030589e-01;AF1=0.7989;AC1=23;DP4=3,1,25,28;MQ=43;FQ=110;PV4=0.35,0.27,2e-13,0.43	GT:PL:GQ	1/1:114,9,0:12	1/1:157,12,0:15	1/1:86,6,0:9	1/1:255,48,0:51	0/1:117,0,35:32	0/1:0,3,50:7	1/1:0,0,0:4	1/1:255,27,0:30	1/1:43,3,0:7	1/1:238,21,0:24	1/1:186,15,0:18	0/1:0,3,50:7	1/1:0,0,0:4
033_1_32019	sctg_0033_0001	32019	T	A	999	DP=69;VDB=1.322403e-02;RPB=-8.660254e-01;AF1=0.8339;G3=0.1667,1.544e-06,0.8333;HWE=0.00243;AC1=24;DP4=6,5,28,26;MQ=44;FQ=999;PV4=1,0.11,7.3e-11,1	GT:PL:GQ	1/1:255,42,0:46	1/1:133,12,0:16	1/1:43,3,0:8	1/1:197,18,0:22	1/1:86,6,0:10	1/1:186,15,0:19	1/1:0,0,0:5	1/1:216,18,0:22	1/1:112,9,0:13	1/1:206,18,0:22	1/1:223,21,0:25	0/0:0,18,240:9	0/0:0,15,216:6
033_1_51037	sctg_0033_0001	51037	T	C	999	DP=38;VDB=1.359832e-01;RPB=8.368612e-01;AF1=0.2586;AC1=7;DP4=18,9,4,7;MQ=47;FQ=999;PV4=0.15,0.015,4.9e-11,1	GT:PL:GQ	0/0:0,9,125:11	0/0:0,0,0:4	1/1:233,21,0:13	0/0:0,3,43:6	0/1:77,0,41:49	0/0:0,0,0:4	0/1:18,3,0:6	0/0:0,6,91:8	0/0:0,12,175:14	0/0:0,12,176:14	0/1:32,3,0:6	0/0:0,6,91:8	0/0:0,18,218:20
033_2_18107	sctg_0033_0002	18107	T	C	999	DP=89;VDB=4.567567e-02;RPB=8.985507e-01;AF1=0.2559;AC1=7;DP4=24,34,13,15;MQ=48;FQ=999;PV4=0.82,0.11,4.2e-23,1	GT:PL:GQ	0/0:0,9,142:11	1/1:255,69,0:61	0/0:0,0,0:4	0/0:0,51,255:53	0/0:0,9,135:11	0/1:79,6,0:4	0/1:86,6,0:4	0/0:0,36,255:38	0/0:0,3,50:6	0/0:0,15,216:17	0/1:37,0,44:35	0/0:0,39,255:41	0/0:0,6,100:8
033_2_26026	sctg_0033_0002	26026	G	T	999	DP=81;VDB=5.019257e-03;RPB=-2.257481e+00;AF1=0.4857;AC1=14;DP4=17,12,28,18;MQ=45;FQ=999;PV4=1,0.029,2.8e-07,1	GT:PL:GQ	1/1:255,57,0:54	0/1:16,0,255:19	0/0:0,3,50:3	1/1:232,30,0:27	0/0:0,24,250:21	0/0:0,3,50:3	0/0:0,3,50:3	1/1:253,24,0:21	0/1:43,3,0:3	1/1:150,15,0:12	0/0:0,15,211:13	0/0:0,9,125:7	0/0:0,3,50:3
033_3_11762	sctg_0033_0003	11762	T	C	999	DP=63;VDB=1.848425e-01;RPB=-8.223664e-01;AF1=0.2532;G3=0.7692,5.356e-06,0.2308;HWE=0.00459;AC1=7;DP4=15,9,30,6;MQ=46;FQ=999;PV4=0.13,1,3.9e-18,1	GT:PL:GQ	0/0:0,6,91:8	1/1:255,84,0:76	0/0:0,6,100:8	0/0:24,36,193:14	0/0:0,6,91:8	0/1:43,3,0:6	0/0:0,0,0:4	0/0:0,15,199:17	0/0:0,3,43:6	0/0:0,3,46:6	1/1:187,18,0:11	0/0:0,3,50:6	0/0:0,9,125:11
033_3_11886	sctg_0033_0003	11886	A	T	999	DP=94;VDB=3.870142e-01;RPB=1.849378e+00;AF1=0.2854;G3=0.7143,2.69e-06,0.2857;HWE=0.0018;AC1=8;DP4=21,11,23,36;MQ=44;FQ=999;PV4=0.017,0.044,1.2e-19,1	GT:PL:GQ	0/0:0,15,202:16	1/1:255,96,0:89	0/0:0,9,141:10	0/0:0,12,167:13	0/0:0,9,125:10	0/1:255,3,0:5	0/1:58,6,0:4	0/0:0,9,142:10	0/0:0,18,251:19	0/0:0,3,50:5	1/1:255,39,0:32	0/0:0,3,50:5	0/0:0,3,50:5
033_3_11907	sctg_0033_0003	11907	A	G	999	DP=69;VDB=2.606661e-01;RPB=-4.179443e-01;AF1=0.3685;G3=0.6667,2.556e-06,0.3333;HWE=0.00112;AC1=10;DP4=20,5,16,20;MQ=43;FQ=999;PV4=0.0079,0.095,3.1e-18,1	GT:PL:GQ	0/0:0,18,188:18	1/1:255,63,0:58	0/0:0,9,141:9	0/0:27,30,74:4	0/0:0,6,91:7	1/1:164,18,0:13	1/1:58,6,0:3	0/0:0,6,100:7	0/0:0,15,215:15	0/1:0,0,0:3	1/1:178,18,0:13	0/0:0,3,50:4	0/1:0,0,0:3
033_3_12127	sctg_0033_0003	12127	G	A	999	DP=47;VDB=4.351585e-03;RPB=-1.118105e+00;AF1=0.404;G3=0.6364,1.289e-05,0.3636;HWE=0.00577;AC1=11;DP4=6,10,8,19;MQ=46;FQ=999;PV4=0.74,1,8.9e-23,1	GT:PL:GQ	0/0:0,9,129:9	1/1:255,51,0:46	0/1:0,0,0:3	0/0:0,3,50:4	0/0:0,3,49:4	0/1:43,3,0:4	1/1:121,9,0:6	0/0:0,15,161:14	0/0:0,6,97:6	0/1:0,0,0:3	1/1:197,18,0:13	0/0:0,9,138:9	0/0:0,3,50:4
033_3_12557	sctg_0033_0003	12557	C	T	999	DP=45;VDB=2.676594e-01;RPB=-3.153306e+00;AF1=0.3587;G3=0.6666,1.024e-05,0.3333;HWE=0.0105;AC1=10;DP4=10,6,17,10;MQ=44;FQ=999;PV4=1,0.29,8.2e-10,1	GT:PL:GQ	0/1:0,0,0:3	1/1:255,66,0:60	0/1:0,0,0:3	0/0:0,3,50:5	0/1:0,0,0:3	0/1:0,0,0:3	1/1:75,6,0:3	0/0:0,18,195:18	0/0:0,12,176:12	0/0:0,3,36:5	1/1:108,9,0:5	0/0:0,6,91:7	0/1:0,0,0:3
033_3_14047	sctg_0033_0003	14047	G	A	999	DP=87;VDB=3.946899e-02;RPB=-2.894800e-01;AF1=0.7891;G3=0.1661,0.08723,0.7467;HWE=0.0206;AC1=22;DP4=7,12,27,31;MQ=45;FQ=999;PV4=0.6,0.41,9.2e-33,1	GT:PL:GQ	1/1:255,27,0:30	1/1:255,42,0:45	1/1:0,0,0:4	1/1:186,15,0:18	1/1:0,0,0:4	1/1:122,9,0:12	1/1:131,12,0:15	1/1:207,21,0:24	1/1:212,18,0:21	1/1:178,15,0:18	1/1:147,12,0:15	0/0:0,18,247:10	0/0:0,30,255:21
033_4_14556	sctg_0033_0004	14556	T	C	999	DP=82;VDB=4.930498e-02;RPB=7.367573e-01;AF1=0.8516;AC1=24;DP4=5,7,24,37;MQ=44;FQ=999;PV4=1,0.08,1.5e-14,1	GT:PL:GQ	1/1:255,36,0:40	1/1:43,3,0:8	1/1:250,24,0:28	1/1:255,24,0:28	1/1:233,21,0:25	1/1:69,6,0:11	1/1:137,15,0:19	1/1:78,6,0:11	1/1:78,6,0:11	1/1:255,27,0:31	1/1:78,6,0:11	0/1:0,9,141:4	0/1:0,6,91:6
033_4_4176	sctg_0033_0004	4176	A	G	999	DP=80;VDB=5.388338e-06;RPB=-1.143135e+00;AF1=0.8236;G3=0.2727,9.122e-06,0.7273;HWE=0.0381;AC1=23;DP4=2,2,24,44;MQ=43;FQ=126;PV4=0.62,0.25,1.4e-15,1	GT:PL:GQ	1/1:255,39,0:42	1/1:255,36,0:39	0/1:0,6,91:5	1/1:152,12,0:15	0/1:0,3,50:7	1/1:86,6,0:10	1/1:255,72,0:75	1/1:105,9,0:12	1/1:107,9,0:12	1/1:213,21,0:24	1/1:0,0,0:5	0/1:0,3,50:7	1/1:0,0,0:5
033_4_4616	sctg_0033_0004	4616	T	C	999	DP=48;VDB=3.532140e-03;RPB=1.250926e+00;AF1=0.563;G3=0.4444,9.304e-06,0.5555;HWE=0.00547;AC1=16;DP4=3,11,9,18;MQ=46;FQ=999;PV4=0.49,0.003,1.6e-06,0.37	GT:PL:GQ	0/1:0,0,0:3	0/1:0,0,0:3	0/0:0,12,153:9	1/1:126,12,0:10	0/0:0,9,142:6	0/1:0,0,0:3	1/1:255,48,0:46	0/1:0,0,0:3	1/1:90,9,0:8	1/1:100,9,0:8	1/1:43,3,0:3	0/1:0,3,50:3	0/1:0,0,0:3
033_4_54316	sctg_0033_0004	54316	A	C	999	DP=72;VDB=3.789554e-02;RPB=-2.220805e+00;AF1=0.2808;AC1=8;DP4=25,37,9,0;MQ=48;FQ=999;PV4=0.0007,1,2.6e-05,1	GT:PL:GQ	0/0:0,0,0:3	0/0:0,27,255:28	0/1:22,0,202:21	0/0:0,3,50:6	0/1:62,0,145:61	0/1:37,0,44:36	0/1:56,0,191:55	0/1:37,0,44:36	0/1:34,0,77:33	0/0:0,18,203:19	0/0:0,15,191:16	0/0:0,24,255:25	0/1:13,0,255:12
033_4_56309	sctg_0033_0004	56309	C	A	999	DP=51;VDB=7.322041e-03;RPB=5.457051e-01;AF1=0.7354;G3=0.333,1.347e-05,0.6669;HWE=0.0147;AC1=21;DP4=6,4,23,17;MQ=42;FQ=999;PV4=1,0.25,0.0015,1	GT:PL:GQ	1/1:255,45,0:46	1/1:0,0,0:3	1/1:0,0,0:3	1/1:195,18,0:19	1/1:0,0,0:3	1/1:0,0,0:3	0/1:0,3,32:5	1/1:100,9,0:10	1/1:175,21,0:22	1/1:233,21,0:22	0/1:0,3,32:5	0/0:0,24,255:17	1/1:0,0,0:3
033_4_57139	sctg_0033_0004	57139	A	G	999	DP=89;VDB=4.231947e-02;RPB=1.355566e+00;AF1=0.4591;G3=0.5714,1.044e-06,0.4286;HWE=0.000106;AC1=13;DP4=20,15,27,26;MQ=44;FQ=999;PV4=0.66,1,1.3e-18,1	GT:PL:GQ	1/1:255,30,0:26	0/0:0,12,170:10	0/0:0,9,125:8	1/1:255,48,0:44	0/0:0,21,255:19	0/0:0,33,255:31	0/0:0,3,50:3	1/1:249,30,0:26	1/1:107,9,0:6	1/1:255,33,0:29	0/0:0,6,91:5	0/0:0,12,183:10	0/0:0,9,141:8
033_4_60114	sctg_0033_0004	60114	A	C	999	DP=30;VDB=1.621635e-02;RPB=7.290148e-01;AF1=0.5284;AC1=15;DP4=3,3,14,7;MQ=41;FQ=999;PV4=0.64,0.41,0.00092,1	GT:PL:GQ	0/0:0,3,50:3	1/1:255,45,0:42	0/1:0,0,0:3	0/0:0,3,50:3	0/1:0,0,0:3	1/1:111,9,0:7	1/1:75,6,0:5	0/1:0,0,0:3	0/1:0,0,0:3	0/1:0,0,0:3	0/1:43,3,0:3	0/0:0,6,93:5	0/0:0,3,43:3
033_4_60231	sctg_0033_0004	60231	G	A	999	DP=42;VDB=2.323724e-01;RPB=7.806247e-01;AF1=0.5122;G3=0.625,2.309e-05,0.375;HWE=0.0292;AC1=14;DP4=0,6,12,20;MQ=43;FQ=999;PV4=0.15,1,2.4e-05,1	GT:PL:GQ	0/0:0,6,91:5	1/1:255,63,0:60	0/1:0,0,0:3	0/0:0,3,50:3	0/1:0,0,0:3	0/1:0,0,0:3	1/1:107,9,0:7	0/1:0,0,0:3	0/0:0,3,50:3	0/0:0,3,50:3	1/1:244,24,0:21	0/0:0,3,50:3	0/1:0,0,0:3
033_4_60300	sctg_0033_0004	60300	C	A	999	DP=38;VDB=1.376254e-01;AF1=1;AC1=28;DP4=0,0,18,16;MQ=36;FQ=-29.9	GT:PL:GQ	1/1:32,3,0:13	1/1:255,45,0:54	1/1:0,0,0:10	1/1:67,6,0:15	1/1:0,0,0:10	1/1:35,3,0:13	1/1:123,18,0:27	1/1:32,3,0:13	1/1:0,0,0:10	1/1:0,0,0:10	1/1:190,24,0:33	1/1:0,0,0:10	1/1:0,0,0:10
033_4_60305	sctg_0033_0004	60305	A	C	999	DP=35;VDB=2.676005e-01;RPB=3.713907e-01;AF1=0.8931;AC1=25;DP4=0,1,14,13;MQ=34;FQ=-15.9;PV4=1,1,1,0.081	GT:PL:GQ	1/1:32,3,0:8	1/1:223,36,0:40	1/1:0,0,0:5	1/1:32,3,0:8	1/1:0,0,0:5	1/1:26,3,0:8	0/1:69,0,20:16	1/1:0,0,0:5	1/1:0,0,0:5	1/1:0,0,0:5	1/1:177,24,0:28	1/1:0,0,0:5	1/1:0,0,0:5
033_4_60360	sctg_0033_0004	60360	G	A	999	DP=34;VDB=4.144679e-04;AF1=1;AC1=28;DP4=0,0,8,22;MQ=38;FQ=-30.2	GT:PL:GQ	1/1:69,6,0:16	1/1:255,45,0:55	1/1:0,0,0:10	1/1:0,0,0:10	1/1:0,0,0:10	1/1:77,9,0:19	1/1:173,18,0:28	1/1:43,3,0:13	1/1:0,0,0:10	1/1:43,3,0:13	1/1:43,3,0:13	1/1:0,0,0:10	1/1:0,0,0:10
033_4_60380	sctg_0033_0004	60380	C	T	999	DP=33;VDB=6.871874e-03;AF1=1;AC1=28;DP4=0,0,6,19;MQ=37;FQ=-29.2	GT:PL:GQ	1/1:32,3,0:12	1/1:255,39,0:47	1/1:0,0,0:9	1/1:0,0,0:9	1/1:0,0,0:9	1/1:168,15,0:23	1/1:117,12,0:20	1/1:0,0,0:9	1/1:0,0,0:9	1/1:0,0,0:9	1/1:43,3,0:12	1/1:0,0,0:9	1/1:0,0,0:9
033_4_60461	sctg_0033_0004	60461	A	C	999	DP=43;VDB=3.240121e-03;AF1=1;AC1=28;DP4=0,0,16,22;MQ=42;FQ=-28.8	GT:PL:GQ	1/1:14,3,0:11	1/1:255,78,0:85	1/1:0,0,0:8	1/1:0,0,0:8	1/1:0,0,0:8	1/1:157,12,0:20	1/1:209,18,0:25	1/1:0,0,0:8	1/1:0,0,0:8	1/1:0,0,0:8	1/1:43,3,0:11	1/1:0,0,0:8	1/1:0,0,0:8
033_4_61299	sctg_0033_0004	61299	A	G	999	DP=75;VDB=4.643698e-11;RPB=-1.402190e+00;AF1=0.81;G3=0.1818,1.111e-06,0.8182;HWE=0.00201;AC1=23;DP4=9,5,16,40;MQ=37;FQ=999;PV4=0.026,0.2,1.9e-39,1	GT:PL:GQ	1/1:252,39,0:42	1/1:0,0,0:4	1/1:183,33,0:36	1/1:166,21,0:24	1/1:58,6,0:9	1/1:0,0,0:4	1/1:0,0,0:4	1/1:183,30,0:33	1/1:97,12,0:15	1/1:80,9,0:12	1/1:80,9,0:12	0/0:0,21,255:12	0/0:0,21,255:12
033_4_64183	sctg_0033_0004	64183	T	A	999	DP=50;VDB=5.870556e-07;AF1=1;AC1=28;DP4=0,0,46,3;MQ=43;FQ=-26.8	GT:PL:GQ	1/1:0,0,0:5	1/1:192,18,0:22	1/1:0,0,0:5	1/1:0,0,0:5	1/1:0,0,0:5	1/1:0,0,0:5	1/1:255,129,0:99	1/1:0,0,0:5	1/1:0,0,0:5	1/1:0,0,0:5	1/1:0,0,0:5	1/1:0,0,0:5	1/1:0,0,0:5
033_4_64269	sctg_0033_0004	64269	G	A	999	DP=99;VDB=1.526211e-06;AF1=1;AC1=28;DP4=0,0,58,33;MQ=33;FQ=-28.1	GT:PL:GQ	1/1:0,0,0:7	1/1:131,15,0:21	1/1:0,0,0:7	1/1:0,0,0:7	1/1:0,0,0:7	1/1:32,3,0:10	1/1:255,250,0:99	1/1:0,0,0:7	1/1:0,0,0:7	1/1:0,0,0:7	1/1:64,6,0:13	1/1:0,0,0:7	1/1:0,0,0:7
033_4_64666	sctg_0033_0004	64666	C	T	999	DP=60;VDB=2.728054e-07;AF1=1;AC1=28;DP4=0,0,17,35;MQ=33;FQ=-27.3	GT:PL:GQ	1/1:0,0,0:6	1/1:58,9,0:14	1/1:0,0,0:6	1/1:0,0,0:6	1/1:0,0,0:6	1/1:0,0,0:6	1/1:255,144,0:99	1/1:0,0,0:6	1/1:0,0,0:6	1/1:0,0,0:6	1/1:32,3,0:8	1/1:0,0,0:6	1/1:0,0,0:6
033_4_64672	sctg_0033_0004	64672	T	C	999	DP=59;VDB=5.406422e-02;AF1=1;AC1=28;DP4=0,0,17,38;MQ=34;FQ=-27.3	GT:PL:GQ	1/1:0,0,0:6	1/1:58,9,0:14	1/1:0,0,0:6	1/1:0,0,0:6	1/1:0,0,0:6	1/1:0,0,0:6	1/1:255,154,0:99	1/1:0,0,0:6	1/1:0,0,0:6	1/1:0,0,0:6	1/1:32,3,0:8	1/1:0,0,0:6	1/1:0,0,0:6
033_4_7197	sctg_0033_0004	7197	A	G	999	DP=66;VDB=2.031290e-03;RPB=1.441172e+00;AF1=0.6757;G3=0.269,0.1094,0.6216;HWE=0.0244;AC1=19;DP4=7,13,14,30;MQ=42;FQ=999;PV4=1,1,8e-14,1	GT:PL:GQ	1/1:182,18,0:18	1/1:255,42,0:42	0/0:0,9,141:5	1/1:80,9,0:10	0/1:0,3,50:5	1/1:43,3,0:5	1/1:43,3,0:5	1/1:186,15,0:15	1/1:32,3,0:5	1/1:91,9,0:10	1/1:195,18,0:18	0/0:0,15,212:9	0/0:0,21,255:15
033_4_7241	sctg_0033_0004	7241	A	G	999	DP=73;VDB=2.436213e-01;RPB=9.780760e-02;AF1=0.7171;G3=0.2393,0.1057,0.655;HWE=0.0288;AC1=20;DP4=16,5,31,17;MQ=44;FQ=999;PV4=0.41,0.31,3.2e-12,1	GT:PL:GQ	1/1:239,24,0:25	1/1:255,39,0:40	0/1:0,6,100:3	1/1:172,18,0:19	1/1:0,0,0:3	1/1:100,9,0:10	1/1:0,0,0:3	1/1:255,30,0:31	1/1:75,6,0:8	1/1:69,6,0:8	1/1:76,6,0:8	0/0:0,12,143:6	0/0:0,27,255:20
033_4_7949	sctg_0033_0004	7949	T	C	999	DP=67;VDB=1.874974e-07;RPB=-5.108225e-01;AF1=0.6878;G3=0.2633,0.09259,0.6441;HWE=0.0325;AC1=19;DP4=10,5,20,26;MQ=42;FQ=999;PV4=0.15,1,1.8e-08,1	GT:PL:GQ	1/1:150,12,0:12	1/1:255,51,0:51	1/1:0,0,0:3	1/1:233,21,0:21	0/1:0,6,100:3	1/1:0,0,0:3	1/1:31,3,0:5	1/1:220,21,0:21	1/1:111,9,0:10	1/1:78,6,0:7	1/1:0,0,0:3	0/0:0,12,175:7	0/0:0,24,255:18
033_4_96	sctg_0033_0004	96	A	G	999	DP=61;VDB=7.756022e-02;RPB=3.401883e+00;AF1=0.3686;AC1=10;DP4=20,19,20,2;MQ=41;FQ=999;PV4=0.0019,4.6e-05,0.0089,0.37	GT:PL:GQ	0/1:81,0,134:82	0/1:20,3,0:4	0/1:0,0,0:3	0/0:0,3,20:4	0/1:0,0,0:3	0/1:14,0,14:14	0/0:0,9,99:9	0/0:0,6,36:7	0/0:0,72,255:71	0/1:0,0,0:3	0/0:0,6,66:7	1/1:87,12,0:7	0/1:122,0,26:32
033_6_580	sctg_0033_0006	580	A	T	999	DP=65;VDB=2.812078e-02;RPB=6.846532e-02;AF1=0.7359;AC1=21;DP4=16,2,37,8;MQ=44;FQ=404;PV4=0.71,0.0011,8e-09,0.19	GT:PL:GQ	1/1:255,45,0:46	1/1:20,3,0:6	1/1:20,3,0:6	1/1:43,3,0:6	1/1:0,0,0:3	1/1:43,3,0:6	1/1:0,0,0:3	1/1:0,0,0:3	1/1:240,24,0:25	1/1:208,21,0:22	1/1:238,30,0:31	0/0:0,12,175:6	0/0:0,39,255:32
033_7_19743	sctg_0033_0007	19743	T	G	999	DP=48;VDB=1.970429e-03;RPB=-1.239568e+00;AF1=0.5149;G3=0.5455,1.149e-05,0.4545;HWE=0.00591;AC1=14;DP4=10,3,27,5;MQ=44;FQ=999;PV4=0.67,0.18,3.7e-10,1	GT:PL:GQ	0/0:0,6,91:5	1/1:255,57,0:54	0/1:32,3,0:3	0/1:0,3,50:3	0/1:0,0,0:3	1/1:131,12,0:9	1/1:151,15,0:12	0/1:0,0,0:3	0/1:0,0,0:3	0/1:0,3,50:3	1/1:100,9,0:7	0/0:0,9,141:7	0/0:0,15,216:12
033_7_20281	sctg_0033_0007	20281	C	G	999	DP=56;VDB=3.066955e-01;RPB=1.324764e+00;AF1=0.7433;AC1=21;DP4=3,10,16,20;MQ=45;FQ=403;PV4=0.21,0.04,2e-21,1	GT:PL:GQ	1/1:69,6,0:8	1/1:255,57,0:58	1/1:25,3,0:6	1/1:43,3,0:6	1/1:0,0,0:3	1/1:43,3,0:6	1/1:0,0,0:3	1/1:43,3,0:6	1/1:0,0,0:3	1/1:119,9,0:11	1/1:215,21,0:22	0/1:0,6,100:4	0/0:0,24,255:17
033_7_20523	sctg_0033_0007	20523	T	C	999	DP=69;VDB=2.992392e-01;RPB=-8.841560e-02;AF1=0.4297;G3=0.5556,7.043e-06,0.4444;HWE=0.00192;AC1=12;DP4=8,14,12,32;MQ=45;FQ=999;PV4=0.57,0.011,3.9e-16,1	GT:PL:GQ	0/1:0,0,0:3	1/1:255,102,0:98	1/1:145,15,0:11	0/1:0,0,0:3	0/0:0,15,205:14	1/1:78,6,0:4	1/1:100,9,0:6	0/1:0,0,0:3	0/1:0,0,0:3	0/1:0,0,0:3	0/0:0,21,255:20	0/0:0,12,183:11	0/0:0,9,142:8
033_7_20612	sctg_0033_0007	20612	C	T	999	DP=56;VDB=1.160395e-01;RPB=-2.872341e-01;AF1=0.4555;G3=0.5,1.313e-05,0.5;HWE=0.00768;AC1=13;DP4=9,7,8,31;MQ=45;FQ=999;PV4=0.022,1,2.1e-20,1	GT:PL:GQ	0/1:0,0,0:3	1/1:255,93,0:89	0/1:43,3,0:4	0/1:0,0,0:3	0/0:0,9,129:8	1/1:197,18,0:14	0/1:43,3,0:4	0/1:0,0,0:3	0/1:0,0,0:3	0/1:0,0,0:3	0/0:0,12,167:10	0/0:0,12,175:10	0/0:0,15,218:13
033_7_21057	sctg_0033_0007	21057	C	A	999	DP=91;VDB=2.038378e-01;RPB=1.006432e+00;AF1=0.275;G3=0.7143,1.27e-06,0.2857;HWE=0.000726;AC1=8;DP4=24,18,23,19;MQ=46;FQ=999;PV4=1,0.39,2.4e-19,1	GT:PL:GQ	0/0:0,24,255:25	1/1:255,90,0:83	1/1:139,24,0:17	0/0:0,3,50:6	0/0:0,3,50:6	0/1:82,6,0:4	0/1:86,6,0:4	0/0:0,9,129:11	0/0:0,9,142:11	0/0:0,15,218:16	0/0:0,18,243:19	0/0:0,12,135:13	0/0:0,21,251:22
033_7_21399	sctg_0033_0007	21399	A	G	999	DP=91;VDB=6.935961e-05;RPB=4.715114e-02;AF1=0.8266;G3=0.1469,0.09047,0.7626;HWE=0.0483;AC1=23;DP4=4,6,28,48;MQ=44;FQ=999;PV4=1,0.35,1.1e-13,1	GT:PL:GQ	1/1:227,24,0:28	1/1:255,87,0:91	1/1:255,24,0:28	1/1:86,6,0:10	1/1:216,18,0:22	1/1:122,9,0:13	1/1:192,18,0:22	1/1:75,6,0:10	1/1:0,0,0:5	1/1:157,12,0:16	1/1:200,21,0:25	0/0:0,15,205:7	0/1:0,9,120:3
033_7_8274	sctg_0033_0007	8274	C	A	999	DP=65;VDB=7.008825e-03;RPB=1.102608e+00;AF1=0.6422;G3=0.3333,1.202e-05,0.6667;HWE=0.00532;AC1=18;DP4=14,2,28,11;MQ=45;FQ=999;PV4=0.3,1,9.2e-17,1	GT:PL:GQ	1/1:177,15,0:14	1/1:255,42,0:41	0/0:0,21,205:16	1/1:86,6,0:6	0/0:0,21,210:16	0/1:0,0,0:3	1/1:255,48,0:47	1/1:43,3,0:4	0/1:0,0,0:3	1/1:43,3,0:4	0/1:0,0,0:3	0/0:0,6,80:3	0/1:0,0,0:3
034_2_2336	sctg_0034_0002	2336	C	T	999	DP=82;VDB=3.626560e-42;AF1=1;AC1=28;DP4=0,0,82,0;MQ=29;FQ=-31.4	GT:PL:GQ	1/1:162,54,0:66	1/1:0,0,0:12	1/1:0,0,0:12	1/1:149,33,0:45	1/1:0,0,0:12	1/1:0,0,0:12	1/1:0,0,0:12	1/1:74,18,0:30	1/1:162,75,0:87	1/1:121,24,0:36	1/1:112,18,0:30	1/1:0,0,0:12	1/1:0,0,0:12
034_2_2338	sctg_0034_0002	2338	T	A	999	DP=82;VDB=3.626560e-42;AF1=1;AC1=28;DP4=0,0,82,0;MQ=29;FQ=-31.4	GT:PL:GQ	1/1:162,54,0:66	1/1:0,0,0:12	1/1:0,0,0:12	1/1:149,33,0:45	1/1:0,0,0:12	1/1:0,0,0:12	1/1:0,0,0:12	1/1:74,18,0:30	1/1:162,75,0:87	1/1:121,24,0:36	1/1:112,18,0:30	1/1:0,0,0:12	1/1:0,0,0:12
034_2_9112	sctg_0034_0002	9112	C	T	999	DP=64;VDB=4.627803e-32;AF1=1;AC1=28;DP4=0,0,64,0;MQ=32;FQ=-31.3	GT:PL:GQ	1/1:154,33,0:44	1/1:0,0,0:12	1/1:0,0,0:12	1/1:111,15,0:26	1/1:0,0,0:12	1/1:0,0,0:12	1/1:0,0,0:12	1/1:90,12,0:23	1/1:163,48,0:59	1/1:156,36,0:47	1/1:156,36,0:47	1/1:0,0,0:12	1/1:0,0,0:12
034_2_9114	sctg_0034_0002	9114	T	A	999	DP=64;VDB=3.244717e-33;AF1=1;AC1=28;DP4=0,0,64,0;MQ=32;FQ=-31.3	GT:PL:GQ	1/1:154,33,0:44	1/1:0,0,0:12	1/1:0,0,0:12	1/1:111,15,0:26	1/1:0,0,0:12	1/1:0,0,0:12	1/1:0,0,0:12	1/1:90,12,0:23	1/1:163,48,0:59	1/1:156,36,0:47	1/1:156,36,0:47	1/1:0,0,0:12	1/1:0,0,0:12
034_4_14444	sctg_0034_0004	14444	G	A	999	DP=87;VDB=9.150142e-03;RPB=1.251048e+00;AF1=0.3001;G3=0.7143,1.029e-06,0.2857;HWE=0.000274;AC1=8;DP4=11,40,12,17;MQ=45;FQ=999;PV4=0.075,0.27,7.7e-37,1	GT:PL:GQ	0/0:0,45,255:46	1/1:255,48,0:41	0/0:0,9,125:10	0/0:0,9,142:10	1/1:132,15,0:9	1/1:127,12,0:6	1/1:113,12,0:6	0/0:0,30,235:31	0/0:0,3,50:5	0/0:0,15,205:16	0/0:0,18,226:19	0/0:0,12,183:13	0/0:0,3,50:5
034_4_14647	sctg_0034_0004	14647	C	T	999	DP=32;VDB=1.954336e-01;RPB=1.148286e+00;AF1=0.4071;G3=0.6,1.301e-05,0.4;HWE=0.0167;AC1=11;DP4=9,3,13,7;MQ=46;FQ=999;PV4=0.7,0.086,7.2e-07,1	GT:PL:GQ	0/0:0,6,91:6	1/1:255,45,0:40	0/1:0,0,0:3	0/1:0,0,0:3	1/1:66,6,0:4	0/1:32,3,0:4	1/1:63,6,0:4	0/1:0,0,0:3	0/1:0,0,0:3	0/0:0,3,29:4	0/0:0,9,125:9	0/0:0,6,91:6	0/0:0,6,91:6
034_4_14973	sctg_0034_0004	14973	C	G	999	DP=76;VDB=9.999131e-02;RPB=-1.371098e+00;AF1=0.331;G3=0.7143,7.816e-07,0.2857;HWE=0.000219;AC1=9;DP4=21,8,24,17;MQ=46;FQ=999;PV4=0.31,0.081,6.3e-44,0.22	GT:PL:GQ	0/0:0,6,99:7	1/1:255,54,0:48	0/0:0,6,85:7	0/0:0,6,91:7	1/1:221,24,0:18	1/1:173,15,0:9	1/1:255,30,0:24	0/0:0,6,100:7	0/0:0,9,142:10	0/0:0,9,127:10	0/0:0,18,225:18	0/0:0,6,91:7	0/0:0,12,153:12
034_4_15170	sctg_0034_0004	15170	G	A	999	DP=97;VDB=5.711753e-02;RPB=1.239351e+00;AF1=0.4163;G3=0.6154,5.567e-07,0.3846;HWE=0.000156;AC1=11;DP4=22,12,35,25;MQ=46;FQ=999;PV4=0.66,0.022,2.4e-30,0.2	GT:PL:GQ	0/0:0,12,183:11	1/1:255,87,0:82	0/0:0,9,120:8	0/1:0,0,0:3	1/1:255,30,0:25	1/1:239,21,0:17	1/1:255,33,0:28	0/0:0,6,100:6	0/0:0,6,91:6	0/0:0,9,142:8	1/1:121,9,0:6	0/0:0,9,142:8	0/0:0,36,255:35
034_4_15462	sctg_0034_0004	15462	C	T	999	DP=71;VDB=4.592809e-03;RPB=2.149896e+00;AF1=0.371;G3=0.6923,2.549e-06,0.3077;HWE=0.000929;AC1=10;DP4=8,19,12,26;MQ=46;FQ=999;PV4=1,0.00095,6.9e-16,0.23	GT:PL:GQ	0/0:0,3,50:4	1/1:255,54,0:49	0/0:0,12,176:12	0/0:0,6,100:7	1/1:131,12,0:7	1/1:131,12,0:7	1/1:255,36,0:31	0/1:0,0,0:3	0/0:0,9,125:9	0/0:0,3,50:4	0/0:0,3,50:4	0/0:0,6,100:7	0/0:0,33,255:32
034_4_21005	sctg_0034_0004	21005	G	A	999	DP=55;VDB=1.489084e-01;RPB=8.241634e-01;AF1=0.3305;G3=0.6449,4.544e-06,0.3551;HWE=0.00131;AC1=9;DP4=24,3,25,0;MQ=48;FQ=999;PV4=0.24,0.00045,2.8e-08,0.31	GT:PL:GQ	0/0:0,12,173:12	0/1:18,3,0:5	0/0:0,15,176:15	0/0:0,9,125:10	0/1:78,6,0:3	1/1:131,12,0:7	0/1:58,6,0:3	0/0:0,9,125:10	0/0:0,6,91:7	0/0:0,6,91:7	1/1:198,48,0:42	0/0:0,6,91:7	0/0:0,6,100:7
034_4_21800	sctg_0034_0004	21800	T	G	999	DP=31;VDB=8.765940e-02;RPB=-7.817677e-01;AF1=0.2237;AC1=6;DP4=9,12,6,4;MQ=48;FQ=999;PV4=0.46,0.26,1e-07,1	GT:PL:GQ	0/0:0,9,142:12	0/1:122,0,35:44	0/0:0,3,50:7	0/0:0,6,93:9	1/1:173,15,0:7	0/0:0,0,0:4	0/1:32,3,0:7	0/0:0,3,50:7	0/0:0,9,141:12	0/0:0,0,0:4	0/0:0,9,142:12	0/0:0,9,141:12	0/0:0,12,183:15
034_4_36449	sctg_0034_0004	36449	G	T	999	DP=47;VDB=2.564629e-01;RPB=9.882929e-01;AF1=0.5646;G3=0.5,8.937e-06,0.5;HWE=0.00495;AC1=16;DP4=6,6,19,12;MQ=45;FQ=999;PV4=0.52,1,3.5e-12,1	GT:PL:GQ	0/0:0,9,125:6	1/1:255,48,0:46	0/1:0,3,50:3	0/1:0,0,0:3	1/1:125,12,0:10	1/1:212,18,0:16	1/1:86,6,0:5	0/1:0,3,40:3	0/1:0,0,0:3	0/1:0,0,0:3	1/1:80,9,0:8	0/0:0,6,91:4	0/0:0,15,216:12
034_4_36579	sctg_0034_0004	36579	C	T	999	DP=41;VDB=3.720173e-04;RPB=-1.605992e+00;AF1=0.4825;G3=0.5456,1.627e-05,0.4544;HWE=0.0104;AC1=13;DP4=5,7,11,14;MQ=39;FQ=999;PV4=1,1,6e-34,1	GT:PL:GQ	0/0:0,6,91:5	1/1:255,48,0:44	0/0:0,3,36:3	0/1:0,0,0:3	0/1:32,3,0:3	1/1:80,9,0:7	1/1:122,12,0:9	0/0:0,3,50:3	0/1:0,0,0:3	0/1:0,0,0:3	0/1:32,3,0:3	0/0:0,6,100:5	0/0:0,9,142:7
034_4_36587	sctg_0034_0004	36587	G	A	999	DP=55;VDB=1.047626e-01;RPB=-1.683911e-01;AF1=0.5065;G3=0.5833,8.125e-06,0.4167;HWE=0.00279;AC1=14;DP4=6,7,26,16;MQ=41;FQ=999;PV4=0.35,0.027,1.8e-10,1	GT:PL:GQ	0/0:0,6,91:5	1/1:255,66,0:63	0/0:0,3,50:3	0/0:0,3,50:3	1/1:75,6,0:5	1/1:139,15,0:12	1/1:211,27,0:24	0/0:0,3,50:3	0/1:0,0,0:3	0/1:0,0,0:3	1/1:114,12,0:9	0/0:0,6,86:5	0/0:0,6,100:5
034_4_36763	sctg_0034_0004	36763	G	C	999	DP=63;VDB=1.282586e-03;RPB=-1.630830e+00;AF1=0.3742;G3=0.5928,0.1087,0.2985;HWE=0.0203;AC1=10;DP4=9,15,17,15;MQ=45;FQ=999;PV4=0.29,0.38,1.4e-12,1	GT:PL:GQ	0/0:0,12,153:12	1/1:255,60,0:55	0/0:0,12,153:12	0/0:0,3,36:4	1/1:147,12,0:7	1/1:30,6,0:3	1/1:168,15,0:10	0/0:0,3,36:4	0/1:0,0,0:3	0/0:0,6,91:6	0/1:37,0,44:37	0/0:0,6,100:6	0/0:0,15,205:14
034_4_37877	sctg_0034_0004	37877	C	T	999	DP=43;VDB=3.293082e-08;RPB=1.278335e+00;AF1=0.5609;AC1=16;DP4=15,8,20,0;MQ=47;FQ=999;PV4=0.0042,0.38,2.4e-38,1	GT:PL:GQ	0/1:62,0,158:66	0/0:0,6,47:4	0/1:37,0,44:40	1/1:43,3,0:3	0/1:62,0,158:66	0/0:0,9,108:6	0/1:19,0,240:23	1/1:78,6,0:5	0/1:118,0,35:37	0/1:0,0,0:3	0/1:70,0,41:43	0/1:0,0,0:3	1/1:78,6,0:5
034_4_38619	sctg_0034_0004	38619	A	G	999	DP=35;VDB=3.359328e-02;RPB=2.400004e+00;AF1=0.2124;AC1=6;DP4=9,17,1,6;MQ=49;FQ=999;PV4=0.4,1,6.8e-41,1	GT:PL:GQ	0/0:0,6,91:9	0/1:33,0,91:30	0/0:0,3,50:7	0/0:0,0,0:4	0/1:62,0,166:59	0/0:0,3,50:7	0/1:107,0,77:86	0/0:0,6,91:9	0/0:0,3,50:7	0/0:0,3,50:7	0/1:34,0,83:31	0/0:0,3,50:7	0/0:0,18,195:21
034_4_39081	sctg_0034_0004	39081	G	C	999	DP=51;VDB=2.601777e-09;RPB=-5.256388e+00;AF1=0.4862;AC1=14;DP4=8,15,2,20;MQ=48;FQ=999;PV4=0.071,1e-22,0,0.0057	GT:PL:GQ	1/1:62,9,0:7	0/0:0,24,255:21	0/1:0,0,0:3	0/1:22,3,0:3	0/1:41,0,66:44	0/0:0,9,125:7	0/1:29,0,80:32	0/0:0,6,80:5	0/1:53,0,35:38	0/1:32,0,80:35	0/1:29,0,80:32	0/1:22,3,0:3	1/1:66,12,0:9
034_4_39082	sctg_0034_0004	39082	C	G	999	DP=55;VDB=2.601777e-09;RPB=-5.175714e+00;AF1=0.4953;AC1=14;DP4=8,14,2,20;MQ=48;FQ=999;PV4=0.069,1.4e-11,0,0.043	GT:PL:GQ	1/1:62,9,0:7	0/0:0,24,255:21	0/1:0,0,0:3	0/1:22,3,0:3	0/1:41,0,77:44	0/0:0,9,99:7	0/1:29,0,68:32	0/0:0,3,50:3	0/1:53,0,14:17	0/1:32,0,68:35	0/1:29,0,68:32	0/1:22,3,0:3	1/1:66,12,0:9
034_4_51113	sctg_0034_0004	51113	T	C	999	DP=82;VDB=4.214035e-02;RPB=1.397053e+00;AF1=0.09892;G3=0.9167,2.34e-06,0.08333;HWE=0.0129;AC1=2;DP4=25,13,25,7;MQ=47;FQ=999;PV4=0.3,1,1.2e-44,1	GT:PL:GQ	0/0:0,15,216:22	0/0:0,15,187:22	0/0:0,0,0:7	0/0:0,21,245:28	0/0:0,6,91:13	0/0:0,3,50:10	0/0:0,3,50:10	0/0:0,9,115:16	0/0:0,0,0:7	0/0:0,9,141:16	1/1:255,96,0:83	0/0:0,9,125:16	0/0:0,12,183:19
034_4_51215	sctg_0034_0004	51215	G	A	999	DP=75;VDB=3.228635e-02;RPB=-8.210289e-01;AF1=0.3588;G3=0.6364,5.419e-06,0.3636;HWE=0.00347;AC1=10;DP4=14,9,26,20;MQ=46;FQ=999;PV4=0.8,0.1,1.4e-25,1	GT:PL:GQ	0/0:0,21,251:21	1/1:197,18,0:13	0/0:0,6,89:7	0/0:0,9,142:9	0/1:0,0,0:3	0/1:43,3,0:5	1/1:78,6,0:3	0/0:0,12,183:12	0/1:0,0,0:3	0/0:0,12,183:12	1/1:255,111,0:99	0/0:0,6,91:7	0/1:0,0,0:3
034_4_51894	sctg_0034_0004	51894	G	A	999	DP=40;VDB=1.647899e-02;RPB=1.700840e-01;AF1=0.2089;G3=0.8571,1.537e-05,0.1429;HWE=0.0426;AC1=6;DP4=2,8,4,20;MQ=43;FQ=999;PV4=1,1,4.6e-09,1	GT:PL:GQ	0/0:0,0,0:4	0/0:0,6,78:10	0/0:0,0,0:4	0/0:0,0,0:4	0/0:0,6,90:10	0/0:0,3,47:7	0/0:0,0,0:4	0/0:0,3,50:7	0/0:0,0,0:4	0/0:0,0,0:4	1/1:255,72,0:63	0/0:0,3,47:7	0/0:0,9,140:12
034_4_51914	sctg_0034_0004	51914	T	C	999	DP=30;VDB=1.641469e-01;RPB=1.537043e+00;AF1=0.26;G3=0.8,2.079e-05,0.2;HWE=0.0482;AC1=7;DP4=0,8,7,14;MQ=42;FQ=999;PV4=0.14,0.048,6.5e-08,0.42	GT:PL:GQ	0/0:0,0,0:4	0/0:0,6,91:9	0/0:0,0,0:4	0/0:0,6,91:9	0/0:0,6,91:9	0/0:0,0,0:4	0/0:0,0,0:4	0/0:0,0,0:4	0/0:0,0,0:4	0/0:0,0,0:4	1/1:255,63,0:55	0/0:0,0,0:4	0/0:0,6,91:9
034_5_123135	sctg_0034_0005	123135	A	G	999	DP=88;VDB=7.317223e-02;RPB=1.208447e+00;AF1=0.1826;AC1=5;DP4=38,36,0,13;MQ=48;FQ=999;PV4=0.00039,1,1.2e-21,1	GT:PL:GQ	0/0:0,18,244:22	0/1:132,0,255:99	0/0:0,18,244:22	0/0:0,18,241:22	0/1:47,0,80:43	0/1:37,0,44:33	0/1:34,0,91:30	0/0:0,15,203:19	0/0:0,6,100:10	0/0:0,18,237:22	0/1:16,0,255:13	0/0:0,15,218:19	0/0:0,21,255:25
034_5_19118	sctg_0034_0005	19118	C	T	999	DP=64;VDB=4.057228e-05;RPB=-1.891955e+00;AF1=0.1762;AC1=5;DP4=30,20,7,7;MQ=46;FQ=999;PV4=0.55,1,1.8e-41,1	GT:PL:GQ	0/0:0,9,127:13	0/1:38,0,160:34	0/0:0,18,233:22	0/0:0,42,255:46	0/1:70,0,138:66	0/0:0,9,125:13	0/1:78,0,38:48	0/0:0,9,115:13	0/0:0,6,64:10	0/0:0,9,129:13	0/1:136,0,90:99	0/0:0,3,50:8	0/0:0,6,91:10
034_5_21390	sctg_0034_0005	21390	C	T	999	DP=85;VDB=4.342700e-02;RPB=3.395281e+00;AF1=0.2199;AC1=6;DP4=38,14,16,7;MQ=47;FQ=999;PV4=0.78,1,3.6e-09,1	GT:PL:GQ	0/0:0,3,50:7	0/1:186,0,66:75	0/0:0,21,249:24	0/0:0,9,113:12	1/1:208,21,0:13	0/0:0,3,32:7	1/1:90,9,0:3	0/0:0,15,192:18	0/0:0,15,192:18	0/0:0,18,207:21	0/1:190,0,22:31	0/0:0,6,83:9	0/0:0,30,255:33
034_5_43891	sctg_0034_0005	43891	C	T	999	DP=70;VDB=1.214591e-01;RPB=-1.292609e+00;AF1=0.1497;AC1=4;DP4=19,34,5,3;MQ=49;FQ=999;PV4=0.24,0.0073,2.1e-18,1	GT:PL:GQ	0/0:0,24,255:29	0/1:86,6,0:6	0/0:0,6,91:11	0/0:0,12,183:17	0/1:86,0,29:40	0/0:0,0,0:6	0/1:113,9,0:4	0/0:0,15,207:20	0/0:0,18,229:23	0/0:0,18,251:23	0/0:0,6,91:11	0/0:0,21,246:26	0/0:0,18,247:23
034_5_48026	sctg_0034_0005	48026	T	G	999	DP=91;VDB=6.652434e-04;RPB=-9.642857e-01;AF1=0.664;G3=0.4444,2.613e-05,0.5556;HWE=0.0438;AC1=19;DP4=5,1,48,8;MQ=44;FQ=999;PV4=1,1,6.9e-11,1	GT:PL:GQ	0/1:0,3,33:4	1/1:255,6,0:7	0/1:0,0,0:3	0/1:0,0,0:3	1/1:196,27,0:26	1/1:255,57,0:56	1/1:255,42,0:41	0/1:0,0,0:3	1/1:43,3,0:4	0/0:0,6,98:3	0/1:0,0,0:3	0/1:35,38,82:4	0/1:0,0,0:3
034_5_48286	sctg_0034_0005	48286	A	G	999	DP=91;VDB=3.884731e-05;RPB=-1.006734e-02;AF1=0.6529;G3=0.4999,1.469e-05,0.5001;HWE=0.0258;AC1=18;DP4=2,3,5,69;MQ=43;FQ=161;PV4=0.06,1,3.5e-11,1	GT:PL:GQ	0/1:0,0,0:3	1/1:211,33,0:32	0/1:0,0,0:3	0/1:0,0,0:3	1/1:255,42,0:41	1/1:255,78,0:77	1/1:255,69,0:68	0/1:0,3,33:4	0/1:0,3,50:4	0/1:0,3,50:4	0/1:0,0,0:3	0/1:0,0,0:3	0/0:0,6,91:3
034_5_51411	sctg_0034_0005	51411	A	G	999	DP=66;VDB=8.574934e-02;RPB=3.635599e-01;AF1=0.2592;G3=0.7015,0.08867,0.2098;HWE=0.0139;AC1=7;DP4=18,24,16,7;MQ=47;FQ=999;PV4=0.068,0.24,1.8e-20,1	GT:PL:GQ	0/0:0,24,255:26	0/1:70,0,34:42	0/0:0,3,50:6	0/0:0,9,125:11	1/1:255,39,0:31	1/1:122,9,0:4	1/1:151,15,0:8	0/0:0,15,211:17	0/0:0,9,125:11	0/0:0,15,176:17	0/0:0,9,141:11	0/0:0,18,244:20	0/0:0,18,235:20
034_5_5192	sctg_0034_0005	5192	T	C	999	DP=75;VDB=1.355908e-01;RPB=7.340431e-01;AF1=0.0821;G3=0.9286,9.659e-07,0.07143;HWE=0.00999;AC1=2;DP4=16,33,4,16;MQ=47;FQ=999;PV4=0.39,0.49,2.5e-18,1	GT:PL:GQ	0/0:0,18,224:25	0/0:0,12,175:20	0/0:19,40,255:28	0/0:0,9,141:17	0/0:0,6,100:14	0/0:0,3,50:11	0/0:0,6,91:14	0/0:0,9,142:17	0/0:0,15,211:23	0/0:0,6,100:14	1/1:255,57,0:43	0/0:0,15,194:23	0/0:0,15,168:23
034_7_15125	sctg_0034_0007	15125	A	T	999	DP=70;VDB=2.198317e-05;RPB=-3.851644e-02;AF1=0.8534;AC1=24;DP4=2,2,0,65;MQ=35;FQ=22.4;PV4=0.0026,1,4.5e-10,1	GT:PL:GQ	1/1:126,71,0:75	1/1:0,0,0:5	1/1:69,6,0:10	1/1:0,0,0:5	1/1:43,3,0:7	1/1:0,0,0:5	1/1:0,0,0:5	1/1:78,6,0:10	1/1:43,3,0:7	0/1:84,0,35:31	1/1:100,9,0:13	1/1:32,3,0:7	0/1:0,3,36:7
035_1_45050	sctg_0035_0001	45050	A	G	999	DP=99;VDB=1.447222e-02;RPB=-8.190289e-01;AF1=0.1919;G3=0.7692,1.292e-06,0.2308;HWE=0.00171;AC1=5;DP4=28,43,9,18;MQ=48;FQ=999;PV4=0.65,1,6.3e-37,1	GT:PL:GQ	0/0:0,24,221:27	1/1:255,66,0:57	0/0:0,12,174:15	0/0:0,21,255:24	0/1:43,3,0:7	1/1:152,12,0:5	0/0:0,0,0:5	0/0:0,15,205:18	0/0:0,39,255:42	0/0:0,24,255:27	0/0:0,9,125:13	0/0:0,39,255:42	0/0:0,18,244:21
035_2_101961	sctg_0035_0002	101961	A	T	999	DP=83;VDB=7.219701e-02;RPB=-4.329270e+00;AF1=0.2445;AC1=7;DP4=31,33,14,0;MQ=49;FQ=999;PV4=0.00019,0.014,2.6e-21,1	GT:PL:GQ	0/1:2,0,130:3	0/0:0,9,141:11	0/0:0,3,50:6	0/1:37,0,44:35	0/0:0,0,0:4	0/0:0,0,0:4	0/1:70,0,41:49	0/0:0,12,175:14	0/0:0,24,255:26	0/0:0,27,255:29	0/1:28,0,157:26	0/1:115,0,178:99	0/0:0,39,255:41
035_2_104029	sctg_0035_0002	104029	A	G	999	DP=63;VDB=4.113603e-03;RPB=2.641061e-01;AF1=0.1031;G3=0.9231,2.364e-06,0.07692;HWE=0.0157;AC1=2;DP4=31,9,17,6;MQ=48;FQ=999;PV4=0.77,0.16,7.4e-90,1	GT:PL:GQ	0/0:0,6,91:13	0/0:0,12,175:19	1/1:255,69,0:57	0/0:0,6,91:13	0/0:0,15,202:21	0/0:0,9,141:16	0/0:0,3,50:10	0/0:0,3,50:10	0/0:0,3,50:10	0/0:0,6,100:13	0/0:0,48,255:54	0/0:0,0,0:7	0/0:0,6,91:13
035_2_154020	sctg_0035_0002	154020	T	G	999	DP=39;VDB=8.137065e-02;RPB=2.108708e+00;AF1=0.2476;AC1=7;DP4=15,16,0,7;MQ=47;FQ=999;PV4=0.029,0.32,0.042,1	GT:PL:GQ	0/1:28,0,168:26	0/1:31,0,130:29	0/0:0,18,181:20	0/1:70,0,41:49	0/0:0,6,91:9	0/1:37,0,44:35	0/0:0,6,91:9	0/0:0,12,175:14	0/0:0,0,0:4	0/0:0,12,176:14	0/1:70,0,41:49	0/0:0,9,141:11	0/0:0,0,0:4
035_2_167812	sctg_0035_0002	167812	T	G	999	DP=32;VDB=9.240338e-07;RPB=1.686617e+00;AF1=0.6773;AC1=19;DP4=2,5,0,25;MQ=44;FQ=999;PV4=0.042,1,3e-06,1	GT:PL:GQ	1/1:78,6,0:7	0/1:0,3,50:5	1/1:175,21,0:21	0/1:70,0,34:34	0/1:0,0,0:3	0/1:0,0,0:3	1/1:167,18,0:18	0/1:0,0,0:3	1/1:43,3,0:5	1/1:100,9,0:9	0/1:0,0,0:3	0/1:94,0,85:85	0/1:37,0,44:40
035_2_44825	sctg_0035_0002	44825	T	C	999	DP=67;VDB=4.142501e-02;RPB=8.360246e-01;AF1=0.2753;G3=0.7,1.348e-05,0.3;HWE=0.0129;AC1=7;DP4=12,26,7,15;MQ=47;FQ=999;PV4=1,0.11,3.5e-13,1	GT:PL:GQ	0/0:0,3,50:6	1/1:255,57,0:50	0/0:0,0,0:3	0/0:0,33,255:34	0/1:58,6,0:4	0/0:0,0,0:3	0/1:43,3,0:6	0/0:0,33,255:34	0/0:0,3,50:6	0/0:0,0,0:3	0/0:0,0,0:3	0/0:0,27,255:28	0/0:0,9,142:11
035_2_98068	sctg_0035_0002	98068	A	G	999	DP=71;VDB=6.506461e-04;RPB=2.674059e+00;AF1=0.215;G3=0.7692,2.781e-06,0.2308;HWE=0.00248;AC1=6;DP4=14,30,10,13;MQ=47;FQ=999;PV4=0.42,1,1.1e-10,1	GT:PL:GQ	0/0:0,21,185:24	1/1:255,54,0:45	0/0:0,12,157:15	0/0:0,6,91:9	1/1:111,9,0:3	0/0:0,0,0:4	0/1:78,6,0:5	0/0:0,6,85:9	0/0:0,12,161:15	0/0:0,9,129:12	0/0:0,30,255:33	0/0:0,6,86:9	0/0:0,3,50:7
036_3_45302	sctg_0036_0003	45302	C	T	999	DP=64;VDB=1.430717e-01;RPB=1.732075e+00;AF1=0.2182;AC1=6;DP4=41,10,8,3;MQ=47;FQ=999;PV4=0.68,0.015,2.3e-17,1	GT:PL:GQ	0/0:0,3,50:7	0/1:50,0,41:45	0/0:34,40,115:9	0/0:0,12,149:15	0/1:64,6,0:5	0/1:32,3,0:7	1/1:141,15,0:7	0/0:0,15,173:18	0/0:0,27,255:30	0/0:0,45,255:48	0/0:0,3,50:7	0/0:0,18,223:21	0/0:0,12,151:15
036_3_45309	sctg_0036_0003	45309	T	C	999	DP=79;VDB=4.923761e-02;RPB=1.436141e+00;AF1=0.1905;AC1=5;DP4=55,11,7,1;MQ=48;FQ=999;PV4=1,0.35,1.7e-26,1	GT:PL:GQ	0/0:0,12,151:15	0/1:80,0,38:47	0/0:0,15,169:18	0/0:0,15,173:18	0/1:101,9,0:3	0/1:32,3,0:7	0/1:32,3,0:7	0/0:0,18,180:21	0/0:0,36,255:39	0/0:0,48,255:51	0/0:0,0,0:5	0/0:0,18,244:21	0/0:0,18,195:21
036_3_84035	sctg_0036_0003	84035	A	T	999	DP=52;VDB=5.995605e-08;RPB=4.427246e+00;AF1=0.6623;G3=7.164e-31,0.8677,0.1323;HWE=0.0227;AC1=19;DP4=6,5,17,1;MQ=43;FQ=999;PV4=0.018,2.9e-15,9e-39,0.00013	GT:PL:GQ	0/1:44,0,41:41	0/1:39,0,102:45	0/1:23,0,44:29	1/1:58,6,0:7	0/1:0,0,0:3	0/1:44,0,41:41	1/1:29,3,0:5	0/1:57,0,85:63	1/1:29,3,0:5	1/1:29,3,0:5	0/1:0,0,0:3	1/1:53,6,0:7	0/1:0,0,0:3
037_1_128432	sctg_0037_0001	128432	T	C	999	DP=74;VDB=3.543314e-03;RPB=-4.010544e-01;AF1=0.504;G3=0.4546,1.455e-05,0.5454;HWE=0.00787;AC1=14;DP4=15,10,27,21;MQ=45;FQ=999;PV4=0.81,1,1.2e-19,1	GT:PL:GQ	0/0:0,39,255:36	1/1:255,27,0:24	0/1:0,0,0:3	0/0:0,18,244:15	1/1:255,105,0:99	0/1:43,3,0:3	0/1:43,3,0:3	0/0:0,9,124:7	0/1:0,0,0:3	0/1:43,3,0:3	0/1:39,3,0:3	0/0:0,6,100:5	0/1:0,0,0:3
037_1_183988	sctg_0037_0001	183988	G	T	999	DP=71;VDB=5.127619e-02;RPB=3.535757e+00;AF1=0.3108;G3=0.3619,0.6381,9.224e-10;HWE=0.0483;AC1=9;DP4=37,23,11,0;MQ=47;FQ=999;PV4=0.013,0.0022,2.6e-15,1	GT:PL:GQ	0/1:11,0,181:11	0/1:74,0,207:74	0/1:25,0,151:25	0/0:0,21,254:22	0/1:22,0,195:22	0/0:0,12,158:13	0/1:18,0,218:18	0/0:0,15,193:16	0/0:0,9,132:10	0/1:50,0,41:45	0/0:0,24,255:24	0/0:0,0,0:3	0/1:23,0,83:23
037_1_192435	sctg_0037_0001	192435	C	T	999	DP=43;VDB=1.143901e-05;RPB=-3.618573e+00;AF1=0.3087;AC1=8;DP4=6,23,0,13;MQ=47;FQ=999;PV4=0.15,0.0036,7.8e-10,1	GT:PL:GQ	0/1:76,0,170:75	0/1:70,0,41:48	0/1:31,0,109:30	0/1:25,0,171:24	0/0:0,0,0:3	0/0:0,9,135:10	0/1:118,0,35:42	0/0:0,9,111:10	0/0:0,6,82:7	0/0:0,0,0:3	0/1:70,0,41:48	0/0:0,9,135:10	0/0:0,0,0:3
037_1_193448	sctg_0037_0001	193448	C	T	999	DP=89;VDB=1.292984e-01;RPB=-5.370632e-01;AF1=0.1383;AC1=4;DP4=26,53,0,9;MQ=49;FQ=999;PV4=0.053,0.096,1.1e-21,1	GT:PL:GQ	0/0:0,12,183:17	0/1:84,0,124:79	0/1:8,0,255:5	0/0:0,30,255:35	0/0:0,12,165:17	0/1:34,0,83:29	0/1:102,0,74:85	0/0:0,27,255:32	0/0:0,3,50:9	0/0:0,27,255:32	0/0:0,24,255:29	0/0:0,21,235:26	0/0:0,27,255:32
037_1_32402	sctg_0037_0001	32402	C	T	999	DP=85;VDB=4.609126e-03;RPB=9.592299e-01;AF1=0.09606;AC1=2;DP4=29,30,21,3;MQ=46;FQ=999;PV4=0.0012,7.7e-07,1.8e-21,1	GT:PL:GQ	0/0:0,12,176:19	0/0:0,24,255:31	0/0:0,2,255:9	0/0:0,12,176:19	0/0:0,0,0:7	0/0:0,6,91:13	0/0:0,9,141:16	0/0:0,9,142:16	0/0:0,6,100:13	0/1:38,0,160:31	0/1:189,0,211:99	0/0:0,15,202:22	0/0:0,3,50:10
037_1_54691	sctg_0037_0001	54691	C	T	999	DP=30;VDB=1.861649e-04;RPB=1.725178e+00;AF1=0.4658;AC1=13;DP4=7,9,6,8;MQ=43;FQ=999;PV4=1,1,0,1	GT:PL:GQ	0/0:0,3,50:3	0/1:68,0,144:70	0/0:0,6,91:5	0/1:23,0,83:25	0/0:0,6,73:5	0/1:32,3,0:3	0/1:0,0,0:3	0/1:0,0,0:3	0/1:0,0,0:3	0/1:26,0,44:28	0/0:0,9,37:8	0/1:0,0,0:3	1/1:64,6,0:4
037_1_55628	sctg_0037_0001	55628	G	A	999	DP=45;VDB=3.515848e-05;RPB=1.433475e+00;AF1=0.5546;AC1=16;DP4=9,6,23,0;MQ=38;FQ=999;PV4=0.0018,1,1.5e-09,1	GT:PL:GQ	1/1:32,3,0:3	0/1:105,0,29:31	0/1:0,0,0:3	0/1:23,0,77:27	0/1:23,0,83:27	0/1:0,0,0:3	0/0:0,9,69:6	0/1:67,0,66:66	1/1:45,6,0:5	0/1:23,0,83:27	0/0:0,6,75:4	0/1:84,0,35:37	1/1:58,6,0:5
037_1_56630	sctg_0037_0001	56630	G	A	999	DP=100;VDB=9.106484e-20;RPB=4.133215e+00;AF1=0.5249;G3=0.02081,0.8898,0.08941;HWE=0.00836;AC1=15;DP4=18,12,38,32;MQ=40;FQ=999;PV4=0.66,1,1.2e-29,0.061	GT:PL:GQ	0/0:0,12,158:9	0/1:211,0,129:99	0/1:195,0,55:58	0/1:169,0,96:99	0/1:97,0,121:99	0/1:76,0,85:79	1/1:255,33,0:30	0/1:153,0,86:89	1/1:32,3,0:3	0/1:95,0,74:77	0/1:0,0,0:3	0/1:114,0,25:28	0/1:90,0,154:93
037_1_56632	sctg_0037_0001	56632	G	C	999	DP=100;VDB=5.289316e-17;RPB=3.819163e+00;AF1=0.4063;G3=0.2029,0.7971,6.201e-07;HWE=0.0127;AC1=11;DP4=25,22,31,22;MQ=40;FQ=999;PV4=0.69,1,1.3e-54,0.036	GT:PL:GQ	0/0:0,9,135:8	0/1:211,0,129:99	0/0:0,21,248:20	0/1:169,0,96:99	0/1:97,0,121:98	0/1:73,0,106:74	0/0:0,33,255:32	0/1:151,0,122:99	0/1:32,3,0:4	0/1:95,0,74:79	0/1:0,0,0:3	0/1:114,0,25:30	0/1:90,0,154:91
037_1_96292	sctg_0037_0001	96292	T	C	999	DP=99;VDB=7.696975e-02;RPB=-4.415585e-01;AF1=0.1967;G3=0.7692,2.273e-06,0.2308;HWE=0.00328;AC1=5;DP4=37,40,9,12;MQ=48;FQ=999;PV4=0.81,0.39,3e-35,0.34	GT:PL:GQ	0/0:0,12,183:15	1/1:255,51,0:42	0/0:0,3,50:7	0/0:0,51,255:54	0/1:43,3,0:7	0/1:113,9,0:3	0/0:0,0,0:5	0/0:0,45,255:48	0/0:0,30,255:33	0/0:0,15,202:18	0/0:0,9,120:12	0/0:0,45,255:48	0/0:0,15,211:18
037_3_72	sctg_0037_0003	72	C	T	999	DP=77;VDB=4.635442e-02;RPB=-1.714999e+00;AF1=0.212;AC1=6;DP4=17,34,0,18;MQ=44;FQ=999;PV4=0.0034,1,1.3e-08,1	GT:PL:GQ	0/0:0,27,255:30	0/1:114,0,157:99	0/0:0,12,169:15	0/0:0,3,20:7	0/1:103,0,78:87	0/0:0,0,0:4	0/1:23,0,83:20	0/1:23,0,31:20	0/0:0,9,98:12	0/0:0,6,91:9	0/1:36,0,161:33	0/0:0,9,125:12	0/0:0,21,255:24
037_3_73	sctg_0037_0003	73	A	G	999	DP=73;VDB=1.402481e-02;RPB=-9.736166e-01;AF1=0.3054;AC1=8;DP4=16,29,0,20;MQ=44;FQ=999;PV4=0.0013,1,1.2e-12,1	GT:PL:GQ	0/0:0,27,255:28	0/1:114,0,166:99	0/0:0,9,141:10	0/0:0,0,0:3	0/1:105,0,65:72	0/0:0,0,0:3	0/1:23,0,83:22	0/1:23,0,31:22	0/1:23,0,68:22	0/0:0,6,91:7	0/1:38,0,150:37	0/0:0,9,125:10	0/0:0,21,255:22
038_1_11865	sctg_0038_0001	11865	T	C	999	DP=85;VDB=2.006545e-02;RPB=7.663162e-01;AF1=0.8552;G3=0.2143,1.038e-05,0.7857;HWE=0.0474;AC1=24;DP4=4,0,64,7;MQ=40;FQ=123;PV4=1,0.15,7.4e-05,1	GT:PL:GQ	1/1:255,57,0:61	1/1:100,9,0:14	0/1:0,3,50:8	1/1:203,21,0:25	1/1:43,3,0:8	1/1:140,15,0:19	1/1:43,3,0:8	1/1:128,12,0:16	1/1:200,36,0:40	1/1:166,21,0:25	1/1:205,33,0:37	0/1:0,3,50:8	0/1:0,6,91:6
038_1_11930	sctg_0038_0001	11930	A	G	999	DP=66;VDB=7.987861e-02;RPB=1.524986e-02;AF1=0.8626;G3=0.1667,3.269e-06,0.8333;HWE=0.015;AC1=24;DP4=3,3,24,19;MQ=39;FQ=202;PV4=1,0.099,6.7e-06,1	GT:PL:GQ	1/1:255,39,0:43	1/1:69,6,0:11	0/0:0,12,175:4	1/1:58,6,0:11	1/1:93,9,0:14	1/1:32,3,0:8	1/1:69,6,0:11	1/1:64,6,0:11	1/1:127,12,0:16	1/1:168,24,0:28	1/1:166,18,0:22	1/1:0,0,0:5	0/1:0,6,91:6
038_1_11944	sctg_0038_0001	11944	T	C	999	DP=72;VDB=3.854060e-01;RPB=-7.372961e-01;AF1=0.9;AC1=26;DP4=2,1,24,31;MQ=40;FQ=82.7;PV4=0.58,0.12,0.0053,0.014	GT:PL:GQ	1/1:255,39,0:45	1/1:90,9,0:15	0/1:0,6,91:7	1/1:197,24,0:30	1/1:75,6,0:12	1/1:69,6,0:12	1/1:32,3,0:9	1/1:102,9,0:15	1/1:217,21,0:27	1/1:163,21,0:27	1/1:199,21,0:27	1/1:0,0,0:7	0/1:0,3,50:10
038_1_12207	sctg_0038_0001	12207	G	A	999	DP=100;VDB=1.064493e-02;RPB=1.901207e+00;AF1=0.7229;G3=0.3103,0.04958,0.6401;HWE=0.0131;AC1=20;DP4=11,11,46,27;MQ=37;FQ=999;PV4=0.32,0.24,5.6e-49,1	GT:PL:GQ	1/1:255,63,0:64	1/1:64,6,0:8	0/1:8,0,241:15	1/1:158,18,0:19	0/1:0,3,50:6	1/1:153,21,0:22	0/0:0,15,184:9	1/1:91,9,0:10	1/1:209,45,0:46	1/1:130,15,0:16	1/1:201,27,0:28	0/1:0,3,50:6	0/0:0,24,255:17
038_1_30354	sctg_0038_0001	30354	T	C	999	DP=31;VDB=5.689378e-03;RPB=-1.430386e+00;AF1=0.5969;G3=6.426e-07,0.8256,0.1744;HWE=0.0314;AC1=17;DP4=3,5,4,18;MQ=44;FQ=999;PV4=0.34,1,3e-06,1	GT:PL:GQ	0/1:126,0,35:37	0/1:0,0,0:3	0/1:37,0,44:40	1/1:43,3,0:4	0/1:0,0,0:3	0/1:0,3,43:4	0/1:37,0,44:40	0/1:78,0,41:43	0/1:34,0,83:38	0/1:0,0,0:3	0/1:0,0,0:3	1/1:78,6,0:6	0/1:37,0,35:35
038_1_30500	sctg_0038_0001	30500	G	A	999	DP=58;VDB=8.814365e-10;AF1=1;AC1=28;DP4=0,0,39,0;MQ=42;FQ=-30.9	GT:PL:GQ	1/1:107,9,0:20	1/1:43,3,0:14	1/1:0,0,0:11	1/1:0,0,0:11	1/1:0,0,0:11	1/1:82,9,0:20	1/1:145,15,0:26	1/1:0,0,0:11	1/1:32,3,0:14	1/1:234,63,0:74	1/1:69,6,0:17	1/1:0,0,0:11	1/1:0,0,0:11
038_1_7275	sctg_0038_0001	7275	G	T	999	DP=53;VDB=6.144759e-02;RPB=5.231144e-01;AF1=0.3146;G3=0.7143,1.704e-05,0.2857;HWE=0.0285;AC1=9;DP4=9,3,27,10;MQ=42;FQ=999;PV4=1,0.069,9.6e-07,1	GT:PL:GQ	0/0:0,6,100:8	1/1:255,105,0:98	0/0:0,0,0:3	0/0:0,0,0:3	0/0:0,3,50:5	0/1:78,6,0:3	0/0:0,12,175:13	0/0:0,12,152:13	0/0:0,0,0:3	0/0:0,0,0:3	0/0:0,3,43:5	0/0:0,0,0:3	0/0:0,0,0:3
038_1_7283	sctg_0038_0001	7283	G	A	999	DP=35;VDB=1.165055e-02;AF1=1;AC1=28;DP4=0,0,14,1;MQ=34;FQ=-27.1	GT:PL:GQ	1/1:0,0,0:5	1/1:182,36,0:40	1/1:0,0,0:5	1/1:0,0,0:5	1/1:0,0,0:5	1/1:0,0,0:5	1/1:0,0,0:5	1/1:78,6,0:11	1/1:0,0,0:5	1/1:0,0,0:5	1/1:43,3,0:8	1/1:0,0,0:5	1/1:0,0,0:5
038_3_11816	sctg_0038_0003	11816	C	T	999	DP=95;VDB=2.429194e-01;RPB=1.750235e+00;AF1=0.8489;G3=0.1429,4.779e-07,0.8571;HWE=0.00128;AC1=24;DP4=13,7,53,14;MQ=44;FQ=999;PV4=0.24,0.016,5.1e-10,0.18	GT:PL:GQ	1/1:79,15,0:19	1/1:75,12,0:16	1/1:255,51,0:55	1/1:94,15,0:19	1/1:219,27,0:31	1/1:212,18,0:22	1/1:250,27,0:31	1/1:58,6,0:11	1/1:33,6,0:11	1/1:68,9,0:14	1/1:89,9,0:14	0/0:0,18,246:8	0/0:0,42,255:32
038_3_3651	sctg_0038_0003	3651	C	A	999	DP=100;VDB=1.553038e-01;RPB=2.352623e+00;AF1=0.9159;AC1=26;DP4=2,0,38,36;MQ=36;FQ=36.1;PV4=0.49,0.46,0.0038,1	GT:PL:GQ	1/1:158,18,0:25	1/1:102,9,0:16	1/1:213,24,0:31	1/1:101,9,0:16	1/1:249,27,0:34	1/1:150,15,0:22	1/1:64,6,0:13	1/1:215,24,0:31	1/1:166,18,0:25	1/1:255,36,0:43	1/1:255,33,0:40	0/1:0,3,50:10	0/1:0,3,43:10
038_3_445	sctg_0038_0003	445	C	T	999	DP=66;VDB=8.572435e-23;RPB=9.450786e-01;AF1=0.6883;G3=0.4,2.192e-05,0.6;HWE=0.0301;AC1=19;DP4=4,1,22,39;MQ=43;FQ=180;PV4=0.074,0.12,4.5e-17,1	GT:PL:GQ	0/1:0,0,0:3	0/1:0,0,0:3	1/1:255,75,0:74	0/1:0,0,0:3	1/1:255,51,0:50	0/1:0,0,0:3	1/1:255,57,0:56	0/1:0,0,0:3	0/1:0,0,0:3	0/1:0,0,0:3	0/1:0,0,0:3	0/0:0,6,91:3	0/0:0,9,141:5
038_5_1096	sctg_0038_0005	1096	T	A	999	DP=30;VDB=1.827295e-01;RPB=9.027076e-01;AF1=0.5404;G3=0.5,2.513e-05,0.5;HWE=0.0331;AC1=15;DP4=3,5,9,12;MQ=45;FQ=999;PV4=1,0.015,0,0.082	GT:PL:GQ	1/1:255,45,0:42	0/0:0,12,176:9	0/1:0,0,0:3	1/1:122,9,0:7	0/1:0,0,0:3	0/1:0,0,0:3	0/1:0,0,0:3	1/1:86,6,0:5	1/1:37,3,0:3	0/1:0,0,0:3	0/0:0,6,91:5	0/1:0,3,50:3	0/1:0,3,50:3
038_5_1666	sctg_0038_0005	1666	A	G	999	DP=35;VDB=2.163299e-02;RPB=-1.186732e+00;AF1=0.6499;AC1=18;DP4=5,1,16,4;MQ=44;FQ=999;PV4=1,1,1.1e-05,1	GT:PL:GQ	1/1:255,45,0:44	0/0:0,9,122:5	1/1:43,3,0:4	1/1:43,3,0:4	0/1:0,3,50:4	0/1:0,0,0:3	0/1:0,0,0:3	1/1:43,3,0:4	1/1:43,3,0:4	1/1:43,3,0:4	0/0:0,6,85:4	0/1:0,0,0:3	0/1:0,0,0:3
038_6_11623	sctg_0038_0006	11623	C	A	999	DP=30;VDB=3.993831e-03;RPB=3.010969e-01;AF1=0.4;AC1=11;DP4=6,5,0,14;MQ=43;FQ=999;PV4=0.0026,0.087,1,1	GT:PL:GQ	0/1:167,0,89:94	0/0:0,3,50:4	0/1:0,0,0:3	0/1:0,0,0:3	0/1:44,3,0:4	0/0:0,3,50:4	0/1:0,0,0:3	0/1:0,0,0:3	0/1:0,0,0:3	0/1:28,0,99:29	0/1:97,0,38:43	0/1:0,0,0:3	0/1:0,0,0:3
038_6_12296	sctg_0038_0006	12296	C	T	999	DP=36;VDB=2.526583e-02;RPB=-3.610927e-01;AF1=0.4231;AC1=12;DP4=2,2,20,4;MQ=35;FQ=158;PV4=0.19,1,0,1	GT:PL:GQ	0/0:0,6,100:7	0/0:0,6,98:7	1/1:253,72,0:67	0/1:0,0,0:3	0/1:0,0,0:3	0/1:0,0,0:3	0/1:0,0,0:3	0/1:0,0,0:3	0/1:0,0,0:3	0/1:0,0,0:3	0/1:0,0,0:3	0/1:0,0,0:3	0/1:0,0,0:3
038_6_12300	sctg_0038_0006	12300	A	C	999	DP=37;VDB=3.818173e-03;RPB=-3.610927e-01;AF1=0.4231;AC1=12;DP4=2,2,20,4;MQ=35;FQ=999;PV4=0.19,1,0,1	GT:PL:GQ	0/0:0,6,100:7	0/0:0,6,100:7	1/1:253,72,0:67	0/1:0,0,0:3	0/1:0,0,0:3	0/1:0,0,0:3	0/1:0,0,0:3	0/1:0,0,0:3	0/1:0,0,0:3	0/1:0,0,0:3	0/1:0,0,0:3	0/1:0,0,0:3	0/1:0,0,0:3
038_6_13421	sctg_0038_0006	13421	A	G	999	DP=40;VDB=2.144820e-01;RPB=-1.732897e+00;AF1=0.9141;AC1=26;DP4=1,0,8,23;MQ=43;FQ=10.2;PV4=0.28,1,0.00048,1	GT:PL:GQ	1/1:255,48,0:53	1/1:212,18,0:23	1/1:0,0,0:6	1/1:86,6,0:12	1/1:0,0,0:6	1/1:43,3,0:9	1/1:0,0,0:6	1/1:43,3,0:9	1/1:107,9,0:14	1/1:86,6,0:12	1/1:0,0,0:6	0/1:0,3,50:9	1/1:0,0,0:6
038_6_13905	sctg_0038_0006	13905	A	G	999	DP=73;VDB=1.038326e-01;RPB=2.035131e+00;AF1=0.4042;AC1=11;DP4=15,35,6,13;MQ=43;FQ=999;PV4=1,0.5,1.1e-08,1	GT:PL:GQ	0/1:218,0,255:99	0/0:0,27,255:26	0/1:0,0,0:3	1/1:78,6,0:3	0/1:43,3,0:4	0/0:0,18,247:17	0/1:0,0,0:3	0/1:32,3,0:4	0/1:0,0,0:3	0/1:0,0,0:3	0/1:0,0,0:3	0/1:0,0,0:3	0/0:0,6,76:6
038_6_13926	sctg_0038_0006	13926	A	G	999	DP=90;VDB=1.067347e-08;RPB=-3.582705e-01;AF1=0.1753;AC1=5;DP4=14,22,27,27;MQ=42;FQ=999;PV4=0.39,1,1,1	GT:PL:GQ	0/1:255,0,255:99	0/1:67,0,80:63	0/0:0,0,0:5	0/0:0,9,122:13	0/0:0,0,0:5	0/0:0,12,183:16	0/0:0,0,0:5	0/0:0,12,142:16	0/0:0,0,0:5	0/0:0,0,0:5	0/0:0,3,43:8	0/0:0,0,0:5	0/0:0,3,32:8
038_6_13935	sctg_0038_0006	13935	G	A	999	DP=93;VDB=3.065329e-02;RPB=-2.991465e-01;AF1=0.3763;AC1=10;DP4=29,34,12,12;MQ=42;FQ=999;PV4=0.81,0.0091,2.1e-07,0.22	GT:PL:GQ	0/1:231,0,255:99	0/0:0,12,144:12	0/1:0,0,0:3	1/1:86,6,0:3	0/1:0,0,0:3	0/0:0,12,183:12	0/1:0,0,0:3	1/1:142,12,0:7	0/1:0,0,0:3	0/1:0,0,0:3	0/0:0,3,43:5	0/1:0,0,0:3	0/0:0,3,32:5
038_6_14038	sctg_0038_0006	14038	A	G	999	DP=40;VDB=1.623954e-01;RPB=-6.776718e-01;AF1=0.5427;G3=0.4445,1.885e-05,0.5555;HWE=0.0146;AC1=15;DP4=4,8,13,10;MQ=41;FQ=999;PV4=0.29,1,7.7e-06,1	GT:PL:GQ	1/1:255,48,0:45	0/0:0,18,221:15	0/1:0,0,0:3	1/1:101,9,0:7	1/1:32,3,0:3	0/0:0,6,100:5	0/1:0,0,0:3	1/1:43,3,0:3	0/1:0,0,0:3	1/1:86,6,0:5	0/1:0,0,0:3	0/0:0,6,83:5	0/0:0,6,100:5
038_6_14199	sctg_0038_0006	14199	G	A	999	DP=35;VDB=3.533507e-02;RPB=2.179913e+00;AF1=0.536;AC1=15;DP4=5,6,3,15;MQ=45;FQ=999;PV4=0.2,1,2.2e-13,1	GT:PL:GQ	1/1:227,24,0:21	0/0:0,9,135:7	1/1:43,3,0:3	1/1:43,3,0:3	1/1:78,6,0:5	0/1:0,3,50:3	1/1:43,3,0:3	0/1:135,0,79:82	0/1:0,0,0:3	1/1:42,3,0:3	0/0:0,6,100:5	0/1:0,3,50:3	0/0:0,6,100:5
038_6_14264	sctg_0038_0006	14264	A	G	999	DP=41;VDB=3.077967e-01;RPB=1.026992e+00;AF1=0.888;AC1=25;DP4=1,2,18,19;MQ=44;FQ=83.1;PV4=1,1,0.00025,1	GT:PL:GQ	1/1:255,60,0:64	1/1:43,3,0:8	1/1:0,0,0:5	1/1:198,24,0:28	1/1:0,0,0:5	1/1:43,3,0:8	1/1:0,0,0:5	1/1:178,15,0:19	1/1:43,3,0:8	1/1:43,3,0:8	1/1:0,0,0:5	1/1:0,0,0:5	0/1:0,9,128:4
038_6_14399	sctg_0038_0006	14399	T	C	999	DP=31;VDB=2.572545e-01;RPB=2.909938e-01;AF1=0.8256;AC1=23;DP4=0,2,9,19;MQ=41;FQ=36.1;PV4=1,1,0.25,1	GT:PL:GQ	1/1:255,48,0:51	1/1:0,0,0:4	1/1:0,0,0:4	1/1:69,6,0:9	1/1:32,3,0:7	0/1:0,3,36:7	1/1:0,0,0:4	1/1:152,12,0:15	1/1:101,9,0:12	1/1:75,6,0:9	1/1:0,0,0:4	0/1:0,3,50:7	1/1:0,0,0:4
038_6_14732	sctg_0038_0006	14732	G	T	999	DP=48;VDB=1.477886e-06;RPB=-4.107143e+00;AF1=0.6498;G3=4.103e-08,0.7383,0.2617;HWE=0.0493;AC1=18;DP4=6,6,12,24;MQ=40;FQ=999;PV4=0.32,0.12,1e-06,0.081	GT:PL:GQ	0/1:130,0,71:72	0/1:0,0,0:3	1/1:106,9,0:9	0/1:82,0,62:63	1/1:13,3,0:4	0/1:0,3,45:4	1/1:69,6,0:7	0/1:117,0,96:97	0/1:26,0,43:31	0/1:26,0,44:31	0/1:0,0,0:3	0/1:132,0,66:67	1/1:221,24,0:24
038_6_18560	sctg_0038_0006	18560	A	G	999	DP=89;VDB=1.533117e-09;RPB=2.168039e+00;AF1=0.8298;AC1=24;DP4=0,2,31,37;MQ=42;FQ=46.8;PV4=0.5,0.17,0.00017,0.14	GT:PL:GQ	1/1:255,163,0:99	1/1:144,12,0:15	1/1:0,0,0:4	1/1:43,3,0:7	0/1:0,3,50:7	1/1:74,6,0:9	1/1:0,0,0:4	1/1:78,6,0:9	1/1:43,3,0:7	1/1:0,0,0:4	1/1:43,3,0:7	1/1:0,0,0:4	0/1:26,29,73:7
038_6_18938	sctg_0038_0006	18938	G	A	999	DP=78;VDB=9.751899e-02;RPB=-1.521952e-01;AF1=0.5796;G3=0.4286,2.541e-05,0.5714;HWE=0.0387;AC1=16;DP4=3,5,29,19;MQ=35;FQ=999;PV4=0.27,1,1.3e-23,1	GT:PL:GQ	1/1:255,129,0:99	0/0:0,15,196:12	0/1:0,3,50:3	0/1:0,0,0:3	0/1:0,0,0:3	0/0:0,6,100:4	0/1:0,0,0:3	1/1:58,6,0:5	1/1:32,3,0:3	1/1:58,6,0:5	0/1:0,0,0:3	0/1:0,0,0:3	0/1:0,0,0:3
038_6_18944	sctg_0038_0006	18944	G	C	999	DP=69;VDB=2.607067e-02;RPB=1.128664e+00;AF1=0.559;G3=0.4286,2.456e-05,0.5713;HWE=0.0279;AC1=16;DP4=4,5,32,20;MQ=37;FQ=999;PV4=0.47,0.29,2.8e-12,1	GT:PL:GQ	1/1:255,141,0:99	0/0:0,12,174:9	0/1:0,3,50:3	0/1:0,0,0:3	0/1:0,0,0:3	0/0:0,12,183:9	0/1:0,0,0:3	1/1:58,6,0:5	1/1:32,3,0:3	1/1:58,6,0:5	0/1:0,0,0:3	0/1:0,0,0:3	0/1:0,0,0:3
038_6_19058	sctg_0038_0006	19058	A	G	999	DP=76;VDB=3.019067e-07;RPB=2.958682e+00;AF1=0.4733;G3=0.4342,2.016e-05,0.5658;HWE=0.0243;AC1=13;DP4=3,12,0,47;MQ=42;FQ=999;PV4=0.012,1.1e-05,2.3e-07,1	GT:PL:GQ	1/1:194,132,0:99	0/0:0,21,249:19	0/1:0,0,0:3	0/1:0,0,0:3	0/1:0,0,0:3	0/0:0,15,176:13	0/1:0,0,0:3	0/1:13,3,0:3	0/1:32,3,0:4	0/1:0,0,0:3	0/0:0,9,141:8	0/1:0,0,0:3	0/1:0,0,0:3
038_6_3026	sctg_0038_0006	3026	G	A	999	DP=56;VDB=2.278307e-03;RPB=1.021721e+00;AF1=0.9212;AC1=26;DP4=1,2,21,25;MQ=44;FQ=95.4;PV4=1,0.13,2.1e-07,0.03	GT:PL:GQ	1/1:221,21,0:27	1/1:255,42,0:48	1/1:121,9,0:15	1/1:255,24,0:30	1/1:86,6,0:12	1/1:0,0,0:7	1/1:0,0,0:7	1/1:254,24,0:30	1/1:0,0,0:7	1/1:124,9,0:15	1/1:0,0,0:7	1/1:0,0,0:7	0/1:0,9,142:5
038_6_37448	sctg_0038_0006	37448	T	C	999	DP=93;VDB=1.211287e-02;RPB=-2.084137e-01;AF1=0.9473;AC1=27;DP4=2,1,25,45;MQ=43;FQ=92.5;PV4=0.55,1,2.8e-08,1	GT:PL:GQ	1/1:241,21,0:30	1/1:255,33,0:42	1/1:255,33,0:42	1/1:148,12,0:21	1/1:145,12,0:21	1/1:122,9,0:18	1/1:255,36,0:45	1/1:255,30,0:39	1/1:86,6,0:15	1/1:107,9,0:18	1/1:122,9,0:18	0/1:0,9,141:7	1/1:0,0,0:9
038_6_37568	sctg_0038_0006	37568	C	T	999	DP=66;VDB=1.998354e-06;AF1=1;AC1=28;DP4=0,0,16,42;MQ=43;FQ=-33.8	GT:PL:GQ	1/1:255,30,0:45	1/1:180,21,0:36	1/1:255,24,0:39	1/1:143,12,0:27	1/1:152,12,0:27	1/1:0,0,0:15	1/1:233,21,0:36	1/1:236,30,0:45	1/1:122,9,0:24	1/1:100,9,0:24	1/1:86,6,0:21	1/1:0,0,0:15	1/1:0,0,0:15
038_7_11924	sctg_0038_0007	11924	C	T	999	DP=66;VDB=6.775412e-04;RPB=-3.131244e+00;AF1=0.6056;G3=0.3847,3.256e-06,0.6153;HWE=0.000965;AC1=17;DP4=11,15,14,22;MQ=43;FQ=999;PV4=0.8,0.00073,3.7e-14,0.11	GT:PL:GQ	1/1:255,42,0:41	0/0:0,30,255:25	0/0:0,6,70:4	1/1:102,9,0:8	1/1:69,6,0:6	0/1:0,0,0:3	1/1:32,3,0:4	1/1:158,15,0:14	1/1:208,21,0:20	1/1:112,9,0:8	0/0:0,21,255:16	0/1:0,3,50:4	0/0:0,18,219:13
038_7_12315	sctg_0038_0007	12315	C	T	999	DP=71;VDB=1.585077e-02;RPB=2.569047e-01;AF1=0.6775;G3=0.3846,2.589e-06,0.6154;HWE=0.00126;AC1=19;DP4=4,11,17,33;MQ=44;FQ=999;PV4=0.76,0.12,3e-13,0.32	GT:PL:GQ	1/1:255,42,0:42	1/1:178,15,0:15	1/1:131,12,0:12	1/1:176,15,0:15	0/0:0,9,142:5	1/1:0,0,0:3	0/1:0,3,50:5	1/1:233,21,0:21	1/1:255,24,0:24	1/1:194,18,0:18	0/0:0,21,255:15	0/0:0,9,125:5	0/1:0,3,50:5
038_7_12444	sctg_0038_0007	12444	C	T	999	DP=86;VDB=2.284052e-02;RPB=1.342859e+00;AF1=0.7021;G3=0.4167,1.162e-05,0.5833;HWE=0.0076;AC1=20;DP4=13,8,28,25;MQ=44;FQ=999;PV4=0.61,1,1.6e-13,1	GT:PL:GQ	1/1:255,27,0:27	1/1:178,18,0:19	0/0:0,9,141:4	1/1:187,15,0:16	0/1:0,6,87:3	1/1:0,0,0:3	0/1:0,6,77:3	1/1:173,15,0:16	1/1:255,27,0:27	1/1:255,45,0:45	0/1:1,0,255:8	0/1:0,3,50:5	1/1:0,0,0:3
038_8_12665	sctg_0038_0008	12665	C	A	999	DP=79;VDB=6.498698e-07;RPB=4.128647e+00;AF1=0.6618;G3=0.4001,1.705e-05,0.5999;HWE=0.0239;AC1=19;DP4=1,6,15,21;MQ=39;FQ=999;PV4=0.23,0.056,1.1e-06,1	GT:PL:GQ	1/1:206,33,0:32	0/0:0,9,125:5	0/1:0,0,0:3	1/1:32,3,0:4	0/1:0,0,0:3	0/1:0,3,50:4	0/1:0,0,0:3	1/1:121,15,0:15	1/1:32,3,0:4	1/1:255,48,0:47	0/1:0,0,0:3	0/1:0,3,50:4	0/0:0,6,91:3
038_8_12668	sctg_0038_0008	12668	A	T	999	DP=74;VDB=6.498698e-07;RPB=4.128647e+00;AF1=0.6618;G3=0.4001,1.705e-05,0.5999;HWE=0.0239;AC1=19;DP4=1,6,15,21;MQ=39;FQ=999;PV4=0.23,0.028,1.1e-06,0.011	GT:PL:GQ	1/1:206,33,0:32	0/0:0,9,125:5	0/1:0,0,0:3	1/1:32,3,0:4	0/1:0,0,0:3	0/1:0,3,50:4	0/1:0,0,0:3	1/1:121,15,0:15	1/1:32,3,0:4	1/1:255,48,0:47	0/1:0,0,0:3	0/1:0,3,50:4	0/0:0,6,91:3
038_8_37977	sctg_0038_0008	37977	G	C	999	DP=93;VDB=8.445593e-02;RPB=-5.749932e-01;AF1=0.6354;G3=0.3846,2.175e-06,0.6154;HWE=0.000265;AC1=18;DP4=7,13,43,22;MQ=44;FQ=999;PV4=0.019,1,5.5e-18,1	GT:PL:GQ	1/1:255,48,0:47	0/0:0,18,241:13	1/1:212,24,0:23	1/1:193,18,0:17	1/1:255,30,0:29	0/0:0,6,91:3	1/1:255,51,0:50	1/1:122,9,0:9	1/1:43,3,0:4	1/1:150,12,0:12	0/0:0,15,204:10	0/0:0,12,183:8	0/0:0,9,141:5
038_8_38245	sctg_0038_0008	38245	T	C	999	DP=80;VDB=1.960865e-04;RPB=6.415767e-01;AF1=0.2596;G3=0.75,1.563e-06,0.25;HWE=0.000627;AC1=7;DP4=25,22,14,15;MQ=46;FQ=999;PV4=0.81,1,3.4e-21,1	GT:PL:GQ	0/0:0,30,255:32	0/0:0,30,255:32	1/1:186,15,0:8	0/0:0,18,251:20	1/1:165,15,0:8	0/0:0,6,83:8	1/1:255,57,0:49	0/0:0,15,218:17	0/0:0,12,165:14	0/0:0,6,93:8	0/0:0,6,80:8	0/0:0,18,251:20	0/0:0,0,0:4
038_8_39957	sctg_0038_0008	39957	G	A	999	DP=92;VDB=1.692048e-02;RPB=1.454388e+00;AF1=0.853;G3=0.1429,4.285e-07,0.8571;HWE=0.00237;AC1=24;DP4=16,0,75,0;MQ=40;FQ=333;PV4=1,0.083,3.4e-13,0.26	GT:PL:GQ	1/1:199,48,0:52	1/1:69,6,0:11	1/1:91,9,0:14	1/1:111,15,0:19	1/1:227,54,0:58	1/1:43,3,0:8	1/1:202,33,0:37	1/1:102,12,0:17	1/1:111,15,0:19	1/1:143,21,0:25	1/1:58,6,0:11	0/0:0,12,153:4	0/0:0,36,253:26
038_8_40685	sctg_0038_0008	40685	C	T	999	DP=85;VDB=2.111338e-01;RPB=6.681923e-01;AF1=0.7756;G3=0.2308,1.727e-06,0.7692;HWE=0.0014;AC1=22;DP4=7,10,26,31;MQ=42;FQ=999;PV4=0.79,1,2.8e-10,1	GT:PL:GQ	1/1:255,42,0:44	1/1:209,18,0:20	1/1:86,6,0:9	1/1:136,15,0:17	1/1:255,39,0:41	1/1:43,3,0:6	1/1:138,15,0:17	1/1:206,21,0:23	1/1:86,6,0:9	1/1:0,0,0:4	0/1:0,6,91:4	0/0:0,15,207:8	0/0:0,30,255:22
038_8_41224	sctg_0038_0008	41224	A	G	999	DP=73;VDB=1.126220e-06;RPB=2.892621e+00;AF1=0.6093;G3=0.4167,1.737e-06,0.5833;HWE=0.000214;AC1=17;DP4=7,13,34,16;MQ=41;FQ=999;PV4=0.016,0.25,3.8e-10,1	GT:PL:GQ	1/1:226,27,0:26	0/0:0,9,107:6	0/0:0,12,164:8	1/1:168,15,0:14	1/1:255,48,0:47	0/1:0,0,0:3	1/1:181,18,0:17	1/1:175,21,0:20	0/1:0,0,0:3	1/1:141,12,0:11	0/0:0,9,135:6	0/0:0,15,218:11	0/0:0,15,218:11
038_8_47049	sctg_0038_0008	47049	G	A	999	DP=98;VDB=1.655219e-01;RPB=-8.194069e-01;AF1=0.8588;G3=0.1429,7.868e-07,0.8571;HWE=0.00158;AC1=24;DP4=6,6,44,37;MQ=44;FQ=396;PV4=1,0.00032,1.8e-16,0.11	GT:PL:GQ	1/1:255,33,0:38	1/1:255,63,0:68	1/1:43,3,0:8	1/1:212,18,0:23	1/1:65,6,0:11	1/1:210,21,0:26	1/1:180,15,0:20	1/1:148,12,0:17	1/1:241,21,0:26	1/1:255,30,0:35	1/1:138,12,0:17	0/0:0,15,216:6	0/0:0,21,255:11
038_8_47216	sctg_0038_0008	47216	G	A	999	DP=74;VDB=1.474046e-03;RPB=3.237541e+00;AF1=0.6001;G3=0.3467,0.09429,0.559;HWE=0.00666;AC1=17;DP4=15,16,13,21;MQ=46;FQ=999;PV4=0.46,1,4.9e-23,1	GT:PL:GQ	0/1:77,0,40:41	1/1:151,15,0:14	0/1:0,3,50:4	1/1:43,3,0:4	0/0:0,12,174:8	1/1:239,21,0:20	0/0:0,30,255:25	1/1:212,18,0:17	1/1:187,15,0:14	1/1:86,6,0:6	1/1:121,9,0:8	0/0:0,15,210:11	0/0:0,30,255:25
038_8_47892	sctg_0038_0008	47892	A	G	999	DP=97;VDB=7.692162e-02;RPB=2.810458e+00;AF1=0.6292;G3=0.3571,8.453e-07,0.6429;HWE=0.000144;AC1=18;DP4=18,12,31,22;MQ=45;FQ=999;PV4=1,0.47,9e-29,1	GT:PL:GQ	1/1:187,15,0:14	1/1:255,69,0:68	0/0:0,6,66:3	1/1:131,12,0:12	0/0:0,21,255:16	1/1:121,9,0:9	0/0:0,27,255:22	1/1:122,9,0:9	1/1:107,9,0:9	1/1:249,24,0:23	1/1:121,9,0:9	0/0:0,21,255:16	0/0:0,15,212:10
038_8_5185	sctg_0038_0008	5185	C	T	999	DP=92;VDB=2.396985e-08;AF1=1;AC1=28;DP4=0,0,48,33;MQ=42;FQ=-36.5	GT:PL:GQ	1/1:255,45,0:63	1/1:100,9,0:27	1/1:207,18,0:36	1/1:255,33,0:51	1/1:255,33,0:51	1/1:78,6,0:24	1/1:255,24,0:42	1/1:216,18,0:36	1/1:212,18,0:36	1/1:172,15,0:33	1/1:192,18,0:36	1/1:0,0,0:18	1/1:0,0,0:18
038_8_51891	sctg_0038_0008	51891	G	A	999	DP=72;VDB=1.202634e-01;RPB=7.972223e-01;AF1=0.7244;G3=0.3571,2.602e-06,0.6429;HWE=0.00227;AC1=20;DP4=0,10,4,56;MQ=44;FQ=999;PV4=1,0.05,5.6e-14,0.16	GT:PL:GQ	1/1:198,33,0:34	1/1:94,9,0:10	0/1:0,3,50:5	1/1:75,6,0:8	0/1:0,6,91:4	1/1:255,63,0:64	0/1:0,6,91:4	1/1:123,9,0:10	1/1:151,15,0:16	1/1:151,15,0:16	1/1:190,24,0:25	0/1:0,6,85:4	0/0:0,9,125:4
038_8_6117	sctg_0038_0008	6117	C	T	999	DP=88;VDB=1.011621e-01;RPB=-2.014149e-01;AF1=0.9568;AC1=27;DP4=0,1,71,14;MQ=34;FQ=7.44;PV4=0.17,0.29,0.00024,0.23	GT:PL:GQ	1/1:173,24,0:34	1/1:197,33,0:43	1/1:140,18,0:28	1/1:139,24,0:34	1/1:218,39,0:49	1/1:142,27,0:37	1/1:19,3,0:13	1/1:223,33,0:43	1/1:132,21,0:31	1/1:101,9,0:19	1/1:142,18,0:28	0/1:0,3,50:13	1/1:0,0,0:10
038_8_6130	sctg_0038_0008	6130	T	C	999	DP=90;VDB=5.976352e-07;RPB=1.573431e+00;AF1=0.9508;AC1=27;DP4=1,2,80,7;MQ=35;FQ=79.2;PV4=0.026,1,7.1e-10,1	GT:PL:GQ	1/1:165,27,0:36	1/1:189,33,0:42	1/1:97,12,0:21	1/1:158,30,0:39	1/1:196,39,0:48	1/1:176,33,0:42	1/1:85,6,0:15	1/1:205,30,0:39	1/1:132,21,0:30	1/1:58,6,0:15	1/1:179,21,0:30	0/1:0,9,128:7	1/1:0,0,0:9
039_2_110847	sctg_0039_0002	110847	T	G	999	DP=61;VDB=1.030659e-01;RPB=1.780025e+00;AF1=0.675;AC1=19;DP4=17,8,19,12;MQ=45;FQ=999;PV4=0.78,0.025,5.8e-12,1	GT:PL:GQ	1/1:43,3,0:5	0/1:41,0,41:40	0/1:0,0,0:3	1/1:43,3,0:5	0/1:0,0,0:3	0/0:0,9,125:5	1/1:222,24,0:24	1/1:43,3,0:5	1/1:86,6,0:7	1/1:255,33,0:33	1/1:43,3,0:5	0/1:0,0,0:3	0/0:0,27,255:21
039_2_110876	sctg_0039_0002	110876	C	A	999	DP=46;VDB=4.739761e-02;RPB=-1.413384e+00;AF1=0.2356;AC1=6;DP4=15,19,1,11;MQ=45;FQ=999;PV4=0.035,1,1.7e-28,1	GT:PL:GQ	0/0:0,0,0:4	0/1:96,0,32:40	0/0:0,0,0:4	0/0:0,0,0:4	0/0:0,0,0:4	0/0:0,9,125:12	1/1:158,21,0:13	0/0:0,0,0:4	0/0:0,3,50:6	0/0:0,27,255:29	0/0:0,0,0:4	0/0:0,0,0:4	0/0:0,12,142:15
039_2_131844	sctg_0039_0002	131844	T	C	999	DP=83;VDB=6.704323e-03;RPB=1.490955e-01;AF1=0.4806;AC1=13;DP4=2,43,1,36;MQ=47;FQ=999;PV4=1,6.8e-05,9e-20,0.43	GT:PL:GQ	1/1:231,33,0:30	0/0:0,21,210:18	0/1:25,0,161:28	1/1:88,9,0:7	0/0:0,3,50:3	0/1:38,0,112:41	0/0:0,6,100:5	1/1:115,12,0:9	1/1:167,18,0:15	1/1:176,21,0:18	0/0:0,21,249:18	0/0:0,36,255:33	0/0:0,21,210:18
039_2_154185	sctg_0039_0002	154185	A	T	999	DP=70;VDB=1.963202e-02;RPB=7.480565e-01;AF1=0.5625;G3=0.5,5.947e-06,0.5;HWE=0.00164;AC1=16;DP4=6,10,18,28;MQ=42;FQ=999;PV4=1,0.087,1.5e-10,1	GT:PL:GQ	1/1:255,48,0:46	0/0:0,12,153:9	0/1:0,3,50:4	1/1:224,27,0:25	0/1:0,3,36:4	0/1:0,0,0:3	0/0:0,15,218:11	1/1:111,12,0:10	1/1:205,24,0:22	1/1:198,24,0:22	0/0:0,12,175:9	0/1:0,3,50:4	0/1:0,0,0:3
039_2_168547	sctg_0039_0002	168547	T	C	999	DP=88;VDB=2.905468e-04;RPB=-3.083289e-01;AF1=0.8337;G3=0.1667,1.093e-06,0.8333;HWE=0.00123;AC1=24;DP4=8,8,29,43;MQ=44;FQ=999;PV4=0.58,0.29,1e-17,0.19	GT:PL:GQ	1/1:255,27,0:31	1/1:233,21,0:25	1/1:0,0,0:5	1/1:255,39,0:43	1/1:107,9,0:13	1/1:198,18,0:22	1/1:0,0,0:5	1/1:255,27,0:31	1/1:233,21,0:25	1/1:187,15,0:19	1/1:192,18,0:22	0/0:0,27,255:17	0/0:0,21,255:11
039_2_169767	sctg_0039_0002	169767	A	G	999	DP=80;VDB=7.276729e-03;RPB=5.192589e-01;AF1=0.6279;G3=0.4286,4.224e-06,0.5714;HWE=0.00042;AC1=18;DP4=9,9,24,34;MQ=43;FQ=999;PV4=0.59,1,0.17,1	GT:PL:GQ	1/1:179,18,0:17	0/0:0,9,91:5	1/1:150,12,0:11	1/1:255,33,0:32	0/0:0,12,140:8	0/0:0,18,222:13	0/1:0,3,43:4	1/1:255,48,0:47	1/1:233,21,0:20	1/1:239,21,0:20	1/1:203,18,0:17	0/1:0,3,50:4	0/0:0,9,142:5
039_2_169892	sctg_0039_0002	169892	C	T	999	DP=55;VDB=1.900071e-02;RPB=3.847493e-01;AF1=0.4683;G3=0.6154,5.048e-06,0.3846;HWE=0.000885;AC1=13;DP4=8,8,15,19;MQ=44;FQ=999;PV4=0.77,1,0.11,1	GT:PL:GQ	1/1:131,12,0:9	0/0:0,9,91:8	0/0:0,3,50:3	1/1:255,45,0:41	0/1:0,0,0:3	0/0:0,9,140:8	0/0:0,6,58:5	1/1:167,18,0:14	1/1:152,12,0:9	1/1:187,15,0:12	0/0:0,6,86:5	0/0:0,6,100:5	0/0:0,6,93:5
039_2_23161	sctg_0039_0002	23161	T	C	999	DP=44;VDB=1.250494e-01;RPB=-3.069703e-01;AF1=0.4102;AC1=11;DP4=9,11,10,8;MQ=47;FQ=999;PV4=0.75,0.073,3e-50,1	GT:PL:GQ	1/1:142,12,0:8	0/0:0,9,142:8	0/0:0,6,91:6	0/1:110,0,38:43	0/0:0,6,100:6	0/0:0,3,50:4	0/1:0,0,0:3	1/1:187,15,0:11	0/1:43,3,0:4	1/1:107,9,0:6	0/0:0,3,50:4	0/0:0,21,255:20	0/0:0,6,100:6
039_2_48332	sctg_0039_0002	48332	C	T	999	DP=91;VDB=5.300752e-03;RPB=-3.627537e-01;AF1=0.4413;G3=0.5209,0.1077,0.3714;HWE=0.0149;AC1=12;DP4=15,28,27,16;MQ=43;FQ=999;PV4=0.017,0.35,2e-39,1	GT:PL:GQ	1/1:131,15,0:11	0/0:0,75,255:73	0/0:0,6,91:6	1/1:255,42,0:38	0/0:0,15,203:13	0/1:0,0,0:3	0/0:0,6,90:6	1/1:255,45,0:41	0/1:32,3,0:4	1/1:101,9,0:6	0/0:0,6,91:6	0/0:0,9,140:8	0/0:0,6,91:6
039_2_49703	sctg_0039_0002	49703	T	C	999	DP=72;VDB=2.611456e-03;RPB=6.245728e-01;AF1=0.5385;G3=0.5,9.072e-06,0.5;HWE=0.00362;AC1=15;DP4=16,14,16,20;MQ=46;FQ=999;PV4=0.62,1,3e-26,1	GT:PL:GQ	1/1:231,21,0:19	0/0:0,54,255:51	0/1:0,3,50:3	1/1:255,45,0:42	0/0:0,6,83:4	0/1:0,3,33:3	0/1:0,3,50:3	1/1:255,27,0:24	1/1:78,6,0:5	1/1:86,6,0:5	0/1:0,0,0:3	0/0:0,21,249:18	0/1:0,0,0:3
039_2_49868	sctg_0039_0002	49868	C	T	999	DP=86;VDB=3.742548e-02;RPB=2.138715e+00;AF1=0.4161;G3=0.6154,5.792e-06,0.3846;HWE=0.000817;AC1=12;DP4=29,14,15,26;MQ=46;FQ=999;PV4=0.0083,0.0084,8.4e-19,1	GT:PL:GQ	1/1:131,12,0:8	0/0:0,75,255:74	0/0:0,3,50:4	1/1:255,63,0:58	0/0:0,15,202:14	0/0:0,9,125:8	0/0:0,3,32:4	1/1:255,30,0:25	0/1:0,0,0:3	1/1:186,15,0:11	0/0:0,6,66:6	0/0:0,12,163:11	0/0:0,6,91:6
040_1_100016	sctg_0040_0001	100016	G	A	999	DP=88;VDB=8.434789e-03;RPB=3.212110e-01;AF1=0.7085;G3=0.2262,0.09915,0.6747;HWE=0.0194;AC1=20;DP4=14,11,37,16;MQ=42;FQ=999;PV4=0.31,0.18,1.6e-15,1	GT:PL:GQ	1/1:255,51,0:52	1/1:121,9,0:10	0/0:0,9,125:4	1/1:206,27,0:28	1/1:43,3,0:5	1/1:0,0,0:3	1/1:43,3,0:5	1/1:240,30,0:31	1/1:69,6,0:8	1/1:176,18,0:19	1/1:69,6,0:8	0/0:0,18,251:12	0/0:0,30,255:23
040_1_100028	sctg_0040_0001	100028	A	T	999	DP=80;VDB=2.145416e-02;RPB=1.069294e-02;AF1=0.5573;G3=0.4042,0.1024,0.4934;HWE=0.00952;AC1=16;DP4=18,11,30,17;MQ=42;FQ=999;PV4=1,1,9.8e-21,1	GT:PL:GQ	1/1:255,51,0:49	0/1:0,3,43:3	0/0:0,21,255:17	1/1:182,21,0:19	0/0:0,9,135:6	0/1:0,0,0:3	0/1:0,0,0:3	1/1:201,24,0:22	1/1:69,6,0:5	1/1:207,21,0:19	1/1:111,9,0:8	0/0:0,21,255:17	0/0:0,21,255:17
040_1_10471	sctg_0040_0001	10471	A	G	999	DP=38;VDB=8.964466e-02;RPB=-1.092075e+00;AF1=0.1436;AC1=4;DP4=15,15,2,6;MQ=49;FQ=999;PV4=0.26,0.082,1.5e-16,1	GT:PL:GQ	0/1:160,0,32:43	0/0:0,18,247:23	0/0:0,6,86:11	0/1:98,9,0:4	0/0:0,15,203:20	0/0:0,6,91:11	0/0:0,0,0:6	0/0:0,21,255:26	0/0:0,3,50:9	0/0:0,0,0:6	0/0:0,0,0:6	0/0:0,15,216:20	0/0:0,0,0:6
040_1_114446	sctg_0040_0001	114446	C	T	999	DP=89;VDB=2.664520e-01;RPB=-1.606341e+00;AF1=0.3283;G3=0.6923,7.392e-07,0.3077;HWE=0.000183;AC1=9;DP4=21,21,24,13;MQ=46;FQ=999;PV4=0.26,0.00023,7.5e-19,1	GT:PL:GQ	0/0:0,9,127:10	1/1:255,57,0:51	1/1:173,18,0:12	0/0:0,27,255:27	1/1:185,21,0:15	1/1:175,15,0:9	0/0:0,0,0:3	0/0:0,24,255:24	0/0:0,3,50:5	0/0:0,18,247:18	0/0:0,12,183:12	0/0:0,12,170:12	0/0:0,9,125:10
040_1_114485	sctg_0040_0001	114485	A	G	999	DP=100;VDB=2.220876e-01;RPB=3.009170e+00;AF1=0.3364;G3=0.6429,4.454e-07,0.3571;HWE=0.000135;AC1=9;DP4=27,27,26,14;MQ=46;FQ=999;PV4=0.21,5.8e-05,4.4e-18,0.11	GT:PL:GQ	0/0:0,24,255:24	1/1:255,63,0:57	1/1:167,15,0:10	0/0:0,24,255:24	1/1:255,27,0:21	1/1:131,12,0:7	0/1:43,3,0:5	0/0:0,33,255:33	0/0:0,12,153:12	0/0:0,21,255:21	0/0:0,6,91:7	0/0:0,15,187:15	0/0:0,12,153:12
040_1_126034	sctg_0040_0001	126034	T	C	999	DP=49;VDB=1.454814e-01;RPB=3.425801e-01;AF1=0.5913;AC1=17;DP4=6,4,9,7;MQ=41;FQ=999;PV4=1,0.017,2.4e-12,1	GT:PL:GQ	1/1:31,3,0:4	0/1:78,0,38:40	1/1:131,15,0:13	0/1:0,0,0:3	1/1:63,6,0:6	0/1:0,0,0:3	1/1:97,12,0:11	0/1:0,0,0:3	0/1:0,0,0:3	0/1:0,0,0:3	1/1:31,3,0:4	0/0:0,9,142:6	0/0:0,12,175:8
040_1_127167	sctg_0040_0001	127167	C	T	999	DP=89;VDB=7.357831e-02;RPB=2.608520e+00;AF1=0.1482;AC1=4;DP4=49,8,14,3;MQ=48;FQ=999;PV4=0.71,1,4.8e-34,1	GT:PL:GQ	0/0:0,9,104:14	0/1:70,0,41:51	0/0:0,3,36:8	0/0:0,0,0:6	0/1:86,6,0:6	0/0:0,0,0:6	0/1:248,0,69:80	0/0:0,12,162:17	0/0:0,9,129:14	0/0:0,39,255:44	0/0:0,9,115:14	0/0:0,21,237:26	0/0:0,27,255:32
040_1_130392	sctg_0040_0001	130392	G	A	999	DP=62;VDB=1.017584e-02;RPB=1.214996e+00;AF1=0.8805;AC1=25;DP4=1,4,24,26;MQ=41;FQ=145;PV4=0.36,1,1.1e-05,1	GT:PL:GQ	1/1:129,12,0:17	1/1:43,3,0:9	1/1:32,3,0:9	1/1:78,6,0:11	1/1:86,6,0:11	1/1:43,3,0:9	1/1:255,45,0:50	1/1:127,12,0:17	1/1:75,6,0:11	1/1:253,30,0:35	1/1:181,21,0:26	1/1:0,0,0:6	0/0:0,12,160:3
040_1_138542	sctg_0040_0001	138542	C	T	999	DP=91;VDB=1.836161e-03;RPB=1.359629e-01;AF1=0.7763;G3=0.2017,0.09468,0.7036;HWE=0.031;AC1=22;DP4=7,5,32,39;MQ=44;FQ=999;PV4=0.53,0.12,4.3e-14,1	GT:PL:GQ	1/1:209,18,0:20	1/1:43,3,0:6	0/0:0,9,135:3	1/1:142,12,0:14	1/1:152,12,0:14	1/1:216,18,0:20	1/1:43,3,0:6	1/1:216,18,0:20	1/1:255,33,0:35	1/1:255,42,0:44	1/1:255,45,0:47	0/1:0,6,91:4	0/0:0,15,205:8
040_1_138594	sctg_0040_0001	138594	T	C	999	DP=96;VDB=5.645053e-02;RPB=-1.521899e+00;AF1=0.5429;G3=0.4783,0.09338,0.4284;HWE=0.00618;AC1=15;DP4=11,10,43,25;MQ=44;FQ=999;PV4=0.45,0.13,4e-17,1	GT:PL:GQ	1/1:255,39,0:37	0/1:0,3,50:3	0/0:28,40,198:9	1/1:255,24,0:22	0/0:0,12,153:9	0/0:0,6,91:4	0/1:0,3,50:3	1/1:255,51,0:49	1/1:199,21,0:19	1/1:255,27,0:25	1/1:255,36,0:34	0/0:0,6,91:4	0/0:0,12,176:9
[truncated: 6,819 more rows]
