# Supplementary material for: Combination of RNAseq and SNP nanofluidic array reveals the center of genetic diversity of cacao pathogen Moniliophthora roreri in the upper Magdalena Valley of Colombia and its clonality
Source: Front Microbiol. 2015 Aug 27;6:850. doi: 10.3389/fmicb.2015.00850 (PMC4550789; doi:10.3389/fmicb.2015.00850)
Supplement: Supplementary file 1 [file Data_Sheet_1.ZIP › All supplementary materials/Supplementary Excel file 3.xlsx]

## Sheet: Sheet1
Supplementary Excel file 3: BLASTn search of partial genome segments flanking 25 randomly selected homozygous and heterozygous SNPs against the M. roreri MCA 2997 (taxid:221103) whole-genome shotgun contigs
SNP name	Contig no.#	REF	ALT	~100 bp SNP flaking sequence	BLASTn search against the M. roreri MCA 2997 (taxid:221103) whole-genome shotgun contigs
					Contig hit	Query cover	E value	Ident
Putative heterozygous SNPs
371_3_16072	sctg_0371_0003	T	C	TGTCTACCCGGGCAAATTCTAGATAGTCGTCGCGATGAATAACAGCATGGATCAAGATAGATCACGAACGAGTAGCCAACTTACCGATGTCCAAAACCAAAGGTGTAATGTCCTTCATMCTTGGTAYCAGGTGGCGATGGCTTATGCGTACCATCTTCATTCAAAAACCGCTCGGGCCGAAATTCATCTGGATTTGGGCCATACGTTGTTTCGTCGTGATTCATTGCCCTTCA	sctg_0371_0003	1	9e-118	0.99
					sctg_0376_0003	0.98	2e-84	0.91
					sctg_0533_0001	1	6e-80	0.89
					sctg_0376_0004	0.98	3e-68	0.87
400_1_3130	sctg_0400_0001	A	G	GTGACCAATGTCATAGCCTCCGTTCCCGTAGTCGGTGGCRYCCTCGCYGCCATCATCAACCTACTTTGGCCTAATAGCGCCAGGGACGTGTGGGCTGAGATTCGAARAGAAGTCGAAGCCCTCATYRAMCAGAAAATCGAAGAGGCAGTGTACAATCTGATTGCGGCCAAGCTCCCTGGACTTAACGACTCATCCAAGCTTTATCTCAACCTCGTCACGGGAAATGCCTCAGGCGAAACCATTCGC	sctg_0400_0001	1	6e-116	0.96
					sctg_0188_0001	1	7e-52	0.78
139_2_5872	sctg_0139_0002	C	T	GCGTGAACGCAAAGATCTCTCCTTGTGGGTACCACCTTTGCTACGGCCCCGGTAAATCATTACATAGTTGTAAATCCAGYCAAGGCGTTCGAYTACCGTCTCCACCGTCAAACTATGTGGTCCATATTTTAAAAGCACCCAGCATAGMACATGGAAGAAAGACTCAAGATCATCCGTGCGTTTGTGACAGGTTGCATTTCCMAATAGAAGCTCGGCGGACATAAATTCCCAGGTTCCCTGTGAAGATTGAGATGAGTCATTAAATCTTCATGGAATACAAACATATTCTACTCACTGTTAT	sctg_0139_0002	1	3e-151	0.99
					sctg_0242_0002	0.99	7e-90	0.84
					sctg_0242_0003	0.99	4e-86	0.83
052_1_6589	sctg_0052_0001	A	C	GAACAACAGAGGTTGCCGATTTGGGAGAGGTGCTTCAAGCGCTCGGCGGCTTCGKCTTCGTCTTCGTGAGGGGAGTTTGGTCGACGTGAGCCAACGAAGCAGGTCCGCGYTTTTTGGAGTATGAAMAGCCATTGTCACCTTCGCGGTGGTGGCGAACAGCTAAAGGGAGCCGAAGAGACGTATTCCTYAGATATTCCGACTGATGAAGCCTTTCTTTTAGATTAATATCAGCTTGGGCCGAGCGAGAAAA	sctg_0052_0001	1	2e-123	0.98
					sctg_0052_0002	0.85	4e-55	0.81
075_6_22587	sctg_0075_0006	A	G	CTTGTCTTGTAGGAACAAGCCCTCCCCAGGCCTTCCTTTATTCCTCAATGAGTGTGATGCGAACCAAAACATCTTTGCTTCGTATGGTCAGTACGACTTTTTGAAGAAGACTTACAAGAAGTAYGATCCCGAAAGGTATGTGACCTTCCAGCTTCCCTCGTGAATCATTGCTGACTGAACAATATCTAGATTCAACGTTCGCTTCACCGATGGACCGAAAGGACTATAAACACACGCTCACTAATTTA	sctg_0075_0006	1	1e-124	0.99
					sctg_0424_0003	1	6e-110	0.95
					sctg_0459_0001	0.99	1e-99	0.92
					sctg_0375_0001	1	2e-90	0.89
					sctg_0469_0001	0.99	5e-66	0.83
485_1_1286	sctg_0485_0001	T	C	CCACTGGAACATTAATGATCATGAGTTTGGGCGATTCATCATCTTTGATATTCGACAGTCCGCRCTWTGCAGCTTGAAATTGGCAAACTCCAACCTCCATTCGATCCAYAACAACATTCAGTACAAYACTTGAAGCTGGTTTCCCTCGAGGCTTTCTACAGGATTCTTGAGATACCCAGGTTTCGAATAGATCGCGTCGCACAGATGCACAGCTCATTG	sctg_0485_0001	1	5e-104	0.98
183_3_25175	sctg_0183_0003	T	C	CAGCGTAGTATTGATACTAGCCAGTATTGGCTCCGAGTCTTCGAATCTAGTCTTTTACACCGCTGGAGAAACCATCAATGTCGTATACAGTATCACAAACGTTATTGTCAACACTATGATTACCYTCCTCACTGGTATGGTATTTACATTTTATATGACTCGTTCCCAATTCTGACCTATTCATGCAAAGCTGGACGTATTTGGTGGATCCATCGACAAGTCC	sctg_0183_0003	1	5e-111	0.99
					sctg_0052_0004	0.97	2e-47	0.79
188_1_6918	sctg_0188_0001	G	A	AGTCCGAGGGGGAGGCTAAAAACTTGACGTGCTGTATCTCTACTCCTTTCTGTGGTTCCGCAATAATGCCGTACTCGTCGCTCCGGTTGCTAGCATCACCCCACATCAYTGGTCCTGTACCGGCGTCATRACGAACTTGAAGCACCCGGGGACCAKAGTCGAAAWACTCGATGTAAATCTCGCGGAYTCCTTTGAGAGGCTTGCTCCAGGGGGTGGTCGCCCAGCCGGCCCAGCTGTTCGCTGTCGCGTCCCAATCA	sctg_0188_0001	1	4e-125	0.98
					sctg_0004_0001	0.85	2e-72	0.86
058_2_8046	sctg_0058_0002	G	T	AATTTTGGCCGCGATCGACCTTGCTTCGTTTACTGGCATAAGTCTCCTTTCGCCATTGCTTGTCAAGATGCTGGCTCTGTCGAAGTCAGATCGCGATGTTCTTTCGTCACTKGTCARCTTGAACAGCATCRTATCGTCGGGTGCTGCGTTACCACGGGCAGAGGAAGAATATGCAYGTCAGTATAACATCAACATAGTTGTAAGCTTCTTCGTTGGTTGACGGGTGCTACTA	sctg_0058_0002	1	5e-111	0.97
					sctg_0058_0001	1	1e-98	0.94
					sctg_0056_0002	0.99	3e-56	0.8
509_2_1908	sctg_0509_0002	A	G	CAAAAGGCTAGGTCCGCTGGAGCAAGTAGTCGCATCCAGACGCGGTGAGTCATTGGAGCTACACAATTAGGTT-ATGCTACCATCTGGTGAGTGTATATAGATCCTCTACGAGACAAATCCATCTATRAATCACCTATCACAGAGACAGTTGATCAAACATAGTGAGAAG-ACCATGTGATACCATTACTGGACAAAAATCACCCAGGAGAAAATCTTCTGAGTACACTTACTTACTGTAAGGTCTGGAAGTAGTGTTAC	sctg_0509_0002	1	3e-127	0.99
					sctg_0233_0003	1	9e-121	0.97
					sctg_0113_0004	1	1e-118	0.97
					sctg_0459_0002	1	7e-116	0.96
					sctg_0064_0002	1	4e-113	0.95
					sctg_0167_0005	1	2e-110	0.94
					sctg_0159_0003	1	6e-66	0.81
626_1_1947	sctg_0626_0001	C	T	GGACCCACATGGCGGTTACATTGCCGATATCAATGCATTACTTGTCGACACCACTGCTGTTGGAGACCARGCAGGGAAAGAACAGTTTGAATGTGATATTGTGATGACAGGAGAATTCAAAAAGGTCGTYAACGACAGCGATACAGACGATGTGAGTGCTTTTATCATTTGTCGTTCGCTAAATTACTCATTCAAGTCGGCGCGCAGAAYATYTCCAAACTCGTCGGCAATATYAACCACCTCATGGGATCCGATCCTA	sctg_0626_0001	1	3e-126	0.98
					sctg_0431_0001	1	2e-116	0.95
					sctg_0124_0002	1	6e-110	0.93
					sctg_0179_0002	0.98	4e-81	0.85
					sctg_0523_0004	0.98	4e-81	0.85
268_2_4954	sctg_0268_0002	G	A	CGATATTGGTTCCCACCCTACGGGCACTGCACCCAGATTTTCGAGGTGCTCTTCGCATACTTCGACTTTTTT-CTTTTTT-CTTTAATAAGTTGGTTTCGACTTAATTTGAAAGGCCGCGTCATTCRTCCACCTGTTATTATYTGCAAYCATGGATCCTTCCACCTCACCACTAGCCATAGCCTCAACTACCACTGCTACTCCTCTTCACCTACTGAYGGCAAACYGGYCCTCGTTTTCATTCATAGGCTCCCT	sctg_0268_0002	1	6e-123	0.98
					sctg_0268_0001	0.49	2e-39	0.88
309_1_515	sctg_0309_0001	T	C	TGTATCAGGATCTTCGTTTGGTGTTCATTCAGGAGCTTTATTTAGGAGGTATTCTGGCAGTGTTCGTTTGACTTTGAYGAAAAGGTGCGTATCAGGTCTTCCTAAGTCTTTAACAAATCTTCATAAYATCcTCTGGCTKCCTAGTTCCACACAGTTC-GC-AACTACAAATGGGCTCTCCAATAAACACACCATACTCTCATTTCATCCTACACACAMATACCTCCTCTTCTACGACTCTCGGGAGCTCTTATAACA	sctg_0309_0001	1	3e-126	0.98
					sctg_0382_0001	0.99	6e-104	0.92
					sctg_0123_0002	0.99	4e-94	0.89
					sctg_1352_0001	0.99	4e-93	0.89
					sctg_0221_0001	0.99	4e-93	0.89
					sctg_0452_0001	0.99	9e-83	0.86
					sctg_0007_0001	0.61	1e-62	0.93
					sctg_0174_0002	0.56	7e-59	0.94
471_2_2261	sctg_0471_0002	G	A	TTGCCATGGGTAGAGCAGGCATAGACATGCTCCTTGTCCTCTCGCAAGTCGTGCTGTCCATCGTGCTGCCATTCATCACTTTACCACTTATCTAYGTGACCTCTTCCAAAGAGCTTATGTCTGTCAGRGTCCCCGCGAAAGGCGAGGAGAGCGGCGAGACAACAAAGGACTTCAGCAATAACTGGTTTTCGACGGTGATAGCATCCGGGATATGGCTCTTGGTGGCCATCGCGAATGTCTATGTACTCTCTACACTT	sctg_0471_0002	1	6e-129	0.99
					sctg_0755_0001	1	2e-97	0.9
719_2_1711	sctg_0719_0002	G	T	CCAGTAAACATGGCAACATACTGCCCAGACGAACCCTCCCAAACTCAGTTATGGTTATGTTCTATGCCTCTATGCTATTCCAGCACCTTGGTGTGAGCCGTATGCCAAGTGTCAGGCCAGACACAAGCCACACTACCCGATTTCTTGCC-CATACCACAATACTCTACTGTTAAGCTACACATAACAACGGCACCACTCACATGAGCATAGTTTAGAACTAAAKTAGGTAGAATTTTGGTGTATCCCGCCCAT	sctg_0719_0002	1	9e-127	0.99
					sctg_0346_0002	0.91	3e-70	0.85
					sctg_0006_0002	0.69	3e-69	0.93
					sctg_0745_0002	0.74	4e-68	0.9
					sctg_0959_0002	0.65	1e-56	0.89
139_2_7482	sctg_0139_0002	T	C	CTTGGCATCTGAGCGAATGTTGCSCCATCTCTGTCGCTGGAAGTTCGGCCGACGAGGGAGTCCTGGAGGCGCAGGCAGAAACTTGGCGAGAAATTYGATGGGTGACACTGGACCAAACCACTCGTTACTAGTTTCGGGTTCATCTTGAACAAGGCTGGGGACCTCGGATGCAAATGTCGATCTACCAGTGTCCAACTTTAGCGGTGAACTCGAGGAATCAA	sctg_0139_0002	1	2e-109	0.99
					sctg_0139_0001	1	5e-54	0.79
139_2_5940	sctg_0139_0002	A	C	TTGTGGGTACCACCTTTGCTACGGCCCCGGTAAATCATTACATAGTTGTAAATCCAGTCAAGGCGTTCGAYTACCTTCTCCACCGTCAAACTATGTGGTCCATATTTTARAAGCACCCAGCATAGMACATGGAAGAAAGACTCAAGATCATCCGTGCGTTTGTGACAGGTTGCATTTCCMAATAGAAGCTCGGCGGACATAAATTSCCAKGTTCCcTGTGAAGATTGAGATGAGTCATTAAATCTTCATGGAATA	sctg_0139_0002	1	7e-122	0.97
					sctg_0242_0003	0.99	4e-75	0.84
					sctg_0242_0002	0.99	2e-71	0.83
467_1_4618	sctg_0467_0001	T	C	AAGATTGCCRAGAATCGGTCTGCTGGCTGRGGTTCTGCTAGGTCGATCGCGAAGCACAATGTTTGATTGCCAGCTCCACYRTTTGTCAACTCGAAGATACACAGACGCGGGACTACAAACTTYTACTCTCATAAWTTCAAGGTTGGCGGTGTCATTATATCAATAATTCATGGTATACTCACGAAATTCGTCACAATCAAGACCAGACGCCCGTACACACCCTRAAACGCCTCCYTGCTCGTGT	sctg_0467_0001	1	8e-115	0.96
					sctg_1210_0001	1	1e-87	0.87
					sctg_0863_0001	1	3e-82	0.85
					sctg_0801_0002	1	8e-71	0.82
064_6_804	sctg_0064_0006	G	T	CTGAGCAAGAGCTCCATTACAAGCGCCACWCRTACTACAA-GGAAGGATTCGAGGCTGGTACGAAGGCACGGCCYGCAGGCACCAGCRTYGCTGTGGATACCTYAGATCTCATACCGCCCACATTKCACACTTCCTGTTCCACACAGACAGCCACAGACACCCCCTCATACATGACATCATCCACCCAGACCACCTCAGAAGCCCTGACACCGTTGTCGCCATCTGCTTTGTCGCGATCGTCATTCAAT	sctg_0064_0006	1	4e-113	0.95
					sctg_0294_0003	1	3e-102	0.92
					sctg_0079_0004	1	5e-73	0.83
					sctg_0494_0002	0.9	3e-69	0.84
534_1_2290	sctg_0534_0001	C	T	GGGTTCCACCAGCAGATGGCCATAATACCACTGGTCAATTCACKCCTTCAGCACACAGCSTAACTGGGATGAATGCAGTCAGYCTTCCAGGATTCTCACAGCCCATCGATCCCATGGTACTTCAAGCYAGCGAGGAACTAGGCGGTGCCTTCAGCTACAATGAGGATATCAACTCGGGGAACCCCCTCGGGCTCGGTAAACAATCTCTATCATTTGTGCAGTACGACGCTAATACTGCTGATGTGGTAAGGCTGG	sctg_0534_0001	1	3e-126	0.98
					sctg_1329_0001	1	1e-113	0.95
644_1_7173	sctg_0644_0001	C	A	ATATCAACGTCACCTTCCTCGTGTCCTCGCGAGTCGTATCTTYGGgCTTCGGGCTCCACCCTCGGCTCCGAACCTTTGGTTTATCGGTTGGGTGAAACTGTATCTGGGGYACTTTGCGTGCAGAAAATACGCAGCTCCTTTTTCCCCTCGGGCGTTCTAACTTTCGGATAGATAACTCGGGGCTCACCCTTAAGAATAATTGCCTCAAGTCGCTATGGTCGAGCGGGAAGTCTTATCCTTTCAGATGCGAATG	sctg_0644_0001	1	3e-120	0.98
					sctg_0177_0001	1	1e-99	0.9
					sctg_0199_0002	0.58	1e-61	0.95
273_2_4217	sctg_0273_0002	G	A	TCGTCAATCCGCATCAACGTATTTTGGTTCCTCAGTCTCATCCTCAGCCTCACGTCTGCACTGTTTGGCCTGCCGTGCAAGCAGTGGGTACGAGAGCACCAACGAGATACCACAACCCGAACGCCRGGCGAAGCTCTGGCACTCCGTCAGCTTCGCCGAGACAGTTTCGGAAAGTGGGGAGTGTTGTCATTCCTGTCAGCGCTGCCTATCCTTCTCGAGGTCGCTCTGCTATTCTTCTTTGTCGGTGTGTT	sctg_0273_0002	1	3e-126	0.99
					sctg_0424_0003	1	6e-110	0.95
					sctg_0885_0002	1	4e-106	0.94
					sctg_0260_0001	1	4e-106	0.94
					sctg_0398_0002	1	2e-104	0.93
					sctg_0853_0002	1	9e-102	0.92
					sctg_0186_0003	1	9e-102	0.92
052_1_6801	sctg_0052_0001	C	T	TTTAGATTAATATCAGCTTGGGCCGAGCGAGAAAAGAGCATTGCATACCATCACGTGTCTTTTGACTTCAGAAACCACTTTATAGACRTTCCAGCAGATATTGACGACCAGAGGAAGCCTCAYCATGGGTCCCTAAGCTATTTTTATAGGCTGGAGGAGGWTCGAGGCCATGTGAGGTGCCCACGCATGAGATACGCGTGTTCGACAAGATTTTCCAGGTCAAATTTTAGGGATGTCTATCTTGATAAT	sctg_0052_0001	1	2e-123	0.99
					sctg_0052_0002	0.99	2e-51	0.78
188_1_6918	sctg_0188_0001	G	A	GAGGGGGAGGCTAAAAACTTGACGTGCTGTATCTCTACTCCTTTCTGTGGTTCCGCAATAATGCCGTACTCGTCGCTCCGGTTGCTAGCATCACCCCACATCATTGGTCCTGTACCGGCGTCATRACGAACTTGAAGCACCCGGGGACCAKAGTCGAAAWACTCGATGTAAATCTCGCGGAYTCCTTTGAGAGGCTTGCTCCAGGGGGTGGTCGCCCAGCCGGCCCAGCTGTTCGCTGTCGCGTCCCAA	sctg_0188_0001	1	2e-121	0.98
					sctg_0400_0001	0.87	2e-72	0.91
075_6_22716	sctg_0075_0006	A	G	AGCCGCCAGAATCCCGAGCCGCAGGCAGGGCCCGGCTTAGGCCAGGGCTTTTGGG-TATCACTTGCCTACAGCCACGGGYTGCACTTTCCATCATATCGTCTAGGGCTCAAGCCCTGGGCTTGGGCYTTCAGAAATGCAAGCCCGAGCCCTGAGCCCGGTCGAAGCCCTACAGTAGGGCTTGGCTCGGCCTTGTGAGCCCCAGTGAGAAACCCGCTGATGGTAATCCGACGACATCCGATGGAATACG	sctg_0075_0006	1	2e-116	0.97
					sctg_0013_0001	0.76	2e-84	0.96
					sctg_0180_0002	0.8	8e-83	0.94
					sctg_0182_0001	0.75	4e-80	0.95
					sctg_1157_0001	0.81	1e-74	0.9
					sctg_0195_0001	0.76	5e-73	0.92
					sctg_0683_0001	0.71	2e-70	0.93
					sctg_0834_0001	0.76	4e-68	0.89
534_1_2245	sctg_0534_0001	C	T	TTTCTCACCATCACCCCACTAAGAACGAGAAATGGGTTCCACCAGCAGATGGCCATAATACCACTGGTCAATTCACTCCTTCASCACACAGCCTAACTGGGATGAATGCAGTCAGYCTTCCAGGATTCTCACAGCCCATCGATCCCATGGTACTTCAAGCCAGCGAGGAACTAGGCGGTGCCTTCAGCTACAATGAGGATATCAACTCGGGGAACCCCCTCGGGCTCGGTAA	sctg_0534_0001	1	2e-115	0.99
					sctg_1329_0001	1	6e-110	0.97
Putative homozygous SNPs
002_9_133533	sctg_0002_0009	T	C	CAAATTTATTCTCGTACAGCAGCTACCTGGCAATCACAGTACTGTCTGTTTTGCTGGGATGTGCGAGACTCCTTCTTCATGGTATGTTTCAATCTGTGGACCCGCTTTTTCTCGCTCTTATGTCCTTCACAGATCGTTTTGATCCACTCCATTGCAATGCGCTAATTAC(T/C)CGAGGAAGTTGGCTGGATTCTGACCACAAAGTATGGCAGCCGGATGGTGCGGACCCAAATTTCTATGCTCGTGTTCACTCATCCTCATTTTGTACTAAAATACAGGTTGTATGCTCCATCAATACGAACCGGTTGATTCCGAAAATTGCTTCAACTCCCGCGACAT	sctg_0002_0009	1	6e-176	0.99
002_9_149383	sctg_0002_0009	A	T	TACGACGGCTGTGTTGGTTGTGGTTGTGTCAGATTCAGCTGATCTAATGACCCTATCCGAGTCAGGTCCGGAGACATGCAGAGCAAGTAGTCCGCGGCATCGACGTCACCGTGTTGCGCTGCGACAGTGAGTCCGTCAACATAGCAGGAATTGTCAATTTCAGATACGATG(A/T)ATGGGCGTGCTTGATGCTGAGGGTGAGCCTGAGCCGCACCGTAAGCATTCACAGGTGCTCGGAAGGACTTTTCTTGTTCGTCAGGATGGATCAAGGTGGAAGGTGGTAACCGGACGTGCACTAACTGCAGTGAACGTGTGCCAGATCC	sctg_0002_0009	1	4e-167	0.99
003_1_241128	sctg_0003_0001	A	G	GTAGCGCTTCTGAACAAGTTGGGTGCCGGGTTCGTGGAGAACAACTATGCGGTGATTGTGGGACATCTCCTGACAGACGTGGTGGCTAAAACTCGT(A/G)TGCGGTATGATATACTGCTCACCCGGAAGTTGGTTGGAATCATTTTGCGGGATTTGATTGGAGTGAGGATGTTGAGCGAACAAGGGCAAATTGGAGCTATCCGAGACTTGTCCAACGCATATCTGAAACGTTGGCC	sctg_0003_0001	1	9e-119	0.99
003_2_2768	sctg_0003_0002	C	T	ACAGCAGAGACCGGTACTTGTCCATCATCCGCTTCACGCCCTCCCGTTTACTCTCTAATGCGAGAATGGCAGTCCTTAGTCGACTGATCTCCACATCATAATCATTCAACTCCTTCTCTGCATCAAGAAGCACCTGATTTATGA(C/T)TTGCTTGTCCGTAAGTGATATGGTATTCCTGAGCAATCCTCCCAAGGTCGTAGACCGACTCAAGGGGGTATTCCTGGCGGATGCCTGTATATTCATGCTCTTCTGTGCTTTAAAT	sctg_0003_0002	1	9e-134	0.99
003_4_114902	sctg_0003_0004	G	A	CCTTCGCAAATGACCAGGATCTCTAGCGAGCACGCTCACCCAAACGTACCCTTCGAGGACTTACGTCGCCGTCTAGCGACCATTAATGGTTCTACTTCTTCATTGTCAGTTGCCCAGACTCCTTCGCGTTC(G/A)CCTCTTTCTCCCCTCGCTGTCCCGCCTGCCAGTTTAGCAGGAGTTGCCACATCACCTGTCGCTGAACGCCCGGGCAGCCCCACGGAGTCAGTGGTGTCAACCACAAACTCTACTTCATTCCGGCCATTGAG	sctg_0003_0004	1	2e-135	0.99
003_5_3633	sctg_0003_0005	C	T	TTCTGGTCATCCTTCTCGTCAGCTTTGAGGCAGATACGTCGAAGCCCAAAGTGGACGACACTCCATGCTGCAGAAAGGCGAACAGTACCCGTACGCATTCCAATGGACGAGAACTGGGAGAGTGCGCAAA(C/T)GCTGAAAATGGTGCTCCACGTGGTCTCGCTGACTTCAAGGGGTTTTAACCCGGACGTTTGGCTCTGCAGGACATCTTCTACGATCTTCCAAAATACTCGCCCAGTGTTGCAGGGAGTC	sctg_0003_0005	1	1e-127	0.99
005_2_20094	sctg_0005_0002	T	C	CTACCAAGGCGGATGCGGCCATGTTAGAAGGATGGAACAGAAGTATCGATGTTTTACTGGTCTTCGTGAGTTGACACGTCTGTTGACCAAAAGCTTTAAATTCTGACCGGTGACGCTCCGTGCAGACTGGTCTCTTTTCCGCAGTGCTCACGACGTT(T/C)ATTATCCAATCCTACGATGTGATGATACAAGATCCAGCCGACATCACGAATAGTCTTCTCAGCGAATTGATTCTCCTTCAATTTAACAATACCGACAATGCACCCCAACTTGCAAGAGAGAGCCTCAAATCTCGGACTTCGTCGCATCAGATCCACTGGGTG	sctg_0005_0002	1	4e-167	0.99
005_3_35569	sctg_0005_0003	T	G	TATAGCCACGTAAGCATGCGAGACATCTATACCCCTTCTCACAATGCTCCAAGCACTGTTCATGTCTACCGATGTCCCCATAGGACCCCGCAACGAGGTCACACCCGCCGAATGGGCACCGGTAAGAAACCATGCCATGGTGTTGTCGTTCGGTGTGATGT(T/G)TGAGTGTGGAGAGGGAGTCGAAGCGAAGGGGACAAGAGGCTTTGTAGCATCGTAGAACGAGTGGTGTGTCGGACAGGCTTTTACTGAGATCTGAAGAGGACGGCGCGTGTTCCAGGCTCTTGACAGCAATATCCTCTTGGATAGAACTTGAAGCTTGTTTGGCG	sctg_0005_0003	1	2e-170	0.99
034_4_15170	sctg_0034_0004	G	A	CCTACCCCAGACCGTGATCTTCAACGCGTGCGATTCTCTCAACGTACACACGAACACACGGCCAAGCTTCTTTAACAGTCGCGTTTGA(G/A)CATGATATTGCCGTGATCAGACCATTCCGACCGTACGATGGGTAAGTCGTGGTCTCCTCCTGCGAATGTCGAACGCGCTGTTTAGATATGCAGGGGTGGAAAGAT	sctg_0034_0004	1	3e-97	0.99
061_2_74886	sctg_0061_0002	T	C	GCCAGTCTTCATGGCGACGTAAAGAGCATTGATATCGGTGAATGAGGATCACATAGACATCCATTGGTCGAGATCATCGTCGAAGAACATGTCTAGTGGTGCATTGGCCCAGAAGGTGCCAGC(T/C)ACAGACGGGTCATACCAAAACATGCTCCATGGTTCTGCGGCGTCGGGACGGTCACGCTGGAACAATGCATACTTGGGTTCGCTGTAGACGGATGCGTAGAAGATGATGCTATTGGCGGTGGAGGA	sctg_0061_0002	1	1e-127	0.99
064_1_5323	sctg_0064_0001	C	A	ACCACGGGTATACCACTCCACCCCACGTTAAGCCTAACACAGCCGAAGTGGTACTGGATATGACAATGAAGTTTCCACTGAAATTTGAAGAATTAGTGATCTTGAGTCTCTGCTGGTGATTGAATCTACGCACATCCAATCCATCCTGCGAAGTTTGGACTGAAT(C/A)GTGCCTGGAGGGATAGGCAGCCGAAGGAAGAGAACGACGACGGCAATGGTAACAGCGCAAATGGGAAGGTTGAGGTAGAACAGCCATCGCCACTGTCCTTGATTGGCTAAAGCGCCTCCGACTAAAGGTCCTACTGCGGTAGCAAACGACCATCCTCT	sctg_0064_0001	1	2e-169	0.99
067_4_42549	sctg_0067_0004	T	A	GTGTTGCGTTTAATGCCTCACTACAACGCCAAACTCCTCGACGTATAAAAGACTGGGGGTCAATCACCCTACTTTCCTCAGGCTTCAGCTTCATCTGTTCTTTCCAAGCTCACTTCTACATCTCAGGACTGG(T/A)TCCTTTCTCCCATTTTACACACCTTTTCACTGCACGGACTATTCTTTTCAATTCTCCCAACCTTTAGCCAAACTCTCACCATGTTCTCCCGCCTCTCCGTCGTACTCACTCTTACGCTGGCGCTGATCTCCCAAGTTCATGCCCACGCTGTCGTC	sctg_0067_0004	1	4e-127	0.99
097_5_45051	sctg_0097_0005	C	G	CCGCGGCTTTTGTATTGCTTTTCCTCCCGCAATCTTGCAGCACGAAGCACTTTGGTGGACTTTTGAATTGGAACAAGACCTCGTACAACGATTCCTGAATGATGTCCAGAAAAGATTA(C/G)TAAAGAATCTCTACTCCATCGAACAGGCAGCTATGGAATCGAGCCCGGAAGGCCATGCTCTCTTGATGCTGCCGAGTGA	sctg_0097_0005	1	3e-99	0.99
106_4_13642	sctg_0106_0004	C	A	ATCAGGAAGTCTAGCTCGCTGAGAAATCCGAGTCCTGTACCTAGCGAGGAAGAAGATGGTAATGACGTGACTCCTACACCATCTCGAGTCGTCTCTGCTTCAAAGCAGGCGTCTGATAAGCCTGACTCTACAATAGGCGCTCGACCT(C/A)ATCAACGTGAGGAGGCAGAATCTACACAGCTGTTCCCTCGCTCCGAAGATCCAGACTCAACTGATTCACGTTTCAACATAATCCGACACTTCACAAATCGAAAGCACACGGTATCGTTCTCAATCGGTAAGATTG	sctg_0106_0004	1	1e-146	0.99
106_4_56826	sctg_0106_0004	T	A	GATTATATATTGCTCGACAATCCTCAGTATCTTATACATACAGCGGGGCACCGACAAACTTGCCGAATCTACCTCTTGACCAGCAGTTCACTTGGACTACAGCCACAGGGGGCGTTGGATGGGACGCTGGAAGATGGGTGAAACC(T/A)TTGAAGAAATGTGCCAGGACTTGGGCCCTTGTACCAGAAGGGGTTCCGATGGAAGTGCAAGAAAAGGTTTTGGAAGAGTTGGCCGGAATCATGAAAGATGTGCTCCAGGAGCTTGATTTGCGCGAAGAATATTCG	sctg_0106_0004	1	2e-145	0.99
112_1_50358	sctg_0112_0001	C	T	CGGTGAAAGGTCCCCGTGGCATGCAACAAAATCATCGCCCGACAGGTTTAAGATCGTCAATGAATTCACCAGCATGTGGAAGACAAACTGGCGAAGTTCAACTTCGATACCAGAACGGCGTCTTGAACCGAATTTGCAGTAGAAGAATCGGAAAGAGGTGGTGG(C/T)AGGGAGGGATATGTGTTTCAGCATGTGAACACACTAAGGGACATATGCCAATTCAACATGCAAATACTCTAGGTGCTTGAGGTTGATTACATTCGAAACGCGTTCCATGGAGGCAGACATCGGCCCGGGAAGAATTGGAAGACGAAGCTCT	sctg_0112_0001	1	7e-165	0.99
146_1_53682	sctg_0146_0001	A	G	CGGCGACTGCGTCCTATTCTTGACCTGATGATTAACAGCAGGCGTTTGTATCGGAGGCGGACTTTCGTGCATTGTAGTCTGACGGGGATCATCGATACGGAACATATGGGAC(A/G)TGGACGTCGAAGCACTTGCAGTTGGAGATATTTTCGCCCAGCCCATGCCTATCCGTACATTGATGAGACTGAAGGATATGCCTGCTACGACGGCACAACAACTTGCCATTATGGTTTCGATGTAGGAT	sctg_0146_0001	1	3e-123	0.99
223_1_13272	sctg_0223_0001	A	G	CTGCTGCTGCTAGCAACCCTACCATGTCCGGAGAACACGAAATCTTCCTCAACTTTGACCGCATCCCAGCT(A/G)TCCAGCCCGGTCCCGACTCACCACGCGTCCTCATCGTTGGCGTAGGCATCGTCGGAATGTCTACAACATGGACATTGCTTGACCGTGGTTACCATGTTACTGTGGTAGCAGAACATTTT	sctg_0223_0001	1	2e-95	0.99
236_1_1840	sctg_0236_0001	G	A	GAAACCACTCCCAATATCGCCTTTGAATACCACGCAAATAGATCCATTTTAACCGGGCGACCACCTAGCAGCAACCGGTTGGTCTCGAGTTATACCGTGGAATGGGATGATACTGAGAGCGACGACCAGGAGGCTCTTCTCGCTGGAAA(G/A)GGTTCCCATTTCTACTTCGCACGTTTCATTTAGAGGAGGGAAATCTGGCGCTTGGGCCTTCCCCTTTCAGTTGCCTCTCAAGG	sctg_0236_0001	1	9e-119	0.99
242_1_45524	sctg_0242_0001	G	A	GTGGCACTGGGCAAAGGCTATTCGAACAGGGTGGCCCAATCAGGCAAGTGCTGACAAAGAGACGCGTGCATCACGAACTGCGGCGACACCAGTCCTCTTGTTTGCATCATCCATCTTTCTTCACGTCTGACTTGGACCAAGAAACGCCCTTCGTATCGT(G/A)AACTTATTGAATGTAAGTGCTTGATTCTGTGAGCAGTATGCGAACCATGTCCATGTATTGATTATATCTAACCTTCAGATGGATACCAAGATGAAAGG	sctg_0242_0001	1	1e-132	0.99
249_2_17352	sctg_0249_0002	C	G	ACGTGCAGGGCTCGACGGGCCTGCTGCTCCGGATGGGTCAAGTGGGCATCCTGCAAATGGGTTGCTGCAAGAAGATCTTGACAAGCTGGCTTGCATTTGCAAGTCAAGGTAGGAGTCCTGAC(C/G)TCGTGATTGAGGTCGACGCTATCCTCTGCGAAACATGCATTTGAAATCCGCGGTAATGAATGTGGAGAACC	sctg_0249_0002	1	4e-97	0.99
251_3_4488	sctg_0251_0003	A	G	TAATTTACTATATTTCTCCATCTGAGCAGACTCCTTACCGCAACCTCCGTAGCGCTCTCTAATACATCCTCGCCGACTACTCAAATCCAGCCGCGTTTAAAAGAAGAGAGAGATCAACGGGGGCTTATCGATGCCATCAAGTTCCGGATCCAGTATTGGGG(A/G)ATATTGACAATATATGTGCGAACCTTATCATTAAATGTGCTCCTGGCACCGTCCATTAATGAGGCATGAATAACCCAAAACCTGGACAGAAACGCCGTGTGGGCCCCATGTTCGGTTCAGTCCAAACTGCCACAGCATGTTCGAACAGGTTGATAGGGTTCG	sctg_0251_0003	1	2e-169	0.99
253_2_13292	sctg_0253_0002	A	T	TAGTCGCTTGTGGTTCGAGTGTGGGCGGAACGGTGTTTCCGATCGCTACGAGGAGGTTGATTGTCCAAGTTGGGTGAGTGTCGACAGTTTGCGATAGATACCATCCTGGACCTTAGCTAACACACCTTTGTCGGCAGGTTCCCATGGGCAATGCGAATCCT(A/T)GGCTTCATCCTCCTCTTCTGCCTGGCCATATCCAATCTGACCCTTGCTAGACGTCTACCCCCCAAACACGCAGACGGGGGTATGTTAAACCTCTCCGCATTCAAGTTCGCTCCCTTTACTATCTGGTCGTTGGC	sctg_0253_0002	1	9e-154	0.99
285_1_14071	sctg_0285_0001	C	A	AGTAAAGAAATTGAGACAATTTGTGATGGTATGAATAGCGTGTTTCACTCACCAGTACAATAATTCCAGGTATTATTTTGGACCTGGATAG(C/A)AGGTTATGAATTCTATTCGCAAAGTACAGTTGAAATACAGATCCAACTGTTGAGAGGTTCAACACCACAGTATTCGCGGTGTTGTATAATCACAGACCTAGTCCATCGAGGAGATAAGTATCGAGCCATACATGATTTATGCG	sctg_0285_0001	1	7e-120	0.99
351_3_37305	sctg_0351_0003	C	T	AGATGATCATCCATCTCAATTGACTAACGCTCGGGAGAAAAGAAGGTATCAGTATCTTAGTAGCCCG(C/T)TTCTTAGAAGGGGCCTAAGGAAAATGCCATGGTATTGCTCGACTCGAGAGGCAAGGAGGCTTGATCTCGACGTGGTCCTCGAATCGTTCAGAGAGGCGTT	sctg_0351_0003	1	1e-82	0.99
371_3_3583	sctg_0371_0003	G	A	TTTATTGACTGCTTTCATACACGTTCATAGGTGTGAGGTGAATATTTTGACCTCGACCTACAGATGCCCCTCAGCTCAGTCGTAATG(G/A)CCGTTGGAGCTCCAGAGTACGTCGTATCAATGTACTCTGCTATGAGCAGGGAGTCCGACACCGCAATTTGACGTATGGAGTCAATACGCACCGACAGACAG	sctg_0371_0003	1	3e-94	0.99
425_2_19648	sctg_0425_0002	G	A	ACTACTCCCCACCTCTCCACCTGTGACTCATGGTCCATCCGGAGACCCCGCAGGCTATGGTGTACCTCGCAGTTCAGCGCCAATTTCGTCTAACCCCAGTACGAGTGACGTGCGCAATGCGACAGTGTTGGACACAAGTTCTTGGGCTGTAAGGTACGAACT(G/A)TCGAACGCTACGGGTCAGAATATAAAGGGTGAGTGACGACCAACTCCAACTTCGCAGGTTGACGTGAACATCATGATATAGGCTGCTTTCGTTGCTGGAACCA	sctg_0425_0002	1	4e-137	0.99
471_2_3815	sctg_0471_0002	A	G	GGAATCGTCTTGGTCAGGTAATCAAGAACGGCGTTGTTGTCGCTGAGTGTCTGGATAGACAAGGGGGAGATGTTTTCAATGCCCATTTTGCTTAATCCAAAGCCATTCATCGCCCAACGATCGTGGTCGCATG(A/G)AATTGGGACATAAGGTCCTCCCCTGCATGCGCCAGTTCTTGGGTCAACCCACAATTCACTAAGCTCCTGTTATATTTCCTTGTCAGCGAGGGT	sctg_0471_0002	1	2e-115	0.99
529_1_20196	sctg_0529_0001	T	C	TGGTCTGGAGAGCTCGAGCCTCGGAGATTGAAAATTGAGCAAAGGCCAAACGTCGGGCAAATTCGAATTTCTAAAGTGGTACTCACTGTCAGTATCCTTATACTGGTGCGTACGCATACTCCATGTTCTG(T/C)CTCACTCCTACTAACTAGCAAATAGCAAATTTCGACCACAGATGGATCCCAGGTGAATCTTGGACTGCGTACAGCAACTCCTGAGCAATTCTCAGCTCAAGCGCTCAACCTTGCACCCTCCATCCCACTGCGGGTGAGTGA	sctg_0529_0001	1	2e-140	0.99
#Moniliophthora roreri MCA2997 Genome sequencing contig no. (http://www.ncbi.nlm.nih.gov/bioproject/213737)
*SNPs with blue cell color are further confirmed by Sanger sequencing.
