# Supplementary material for: Combination of RNAseq and SNP nanofluidic array reveals the center of genetic diversity of cacao pathogen Moniliophthora roreri in the upper Magdalena Valley of Colombia and its clonality
Source: Front Microbiol. 2015 Aug 27;6:850. doi: 10.3389/fmicb.2015.00850 (PMC4550789; doi:10.3389/fmicb.2015.00850)
Supplement: Supplementary file 1 [file Data_Sheet_1.ZIP › All supplementary materials/Supplementary Excel file 4.xlsx]

## Sheet: SNPs
Supplementary Excel file 4: Confirmed SNPs and thair location within M. roreri genes based on BLASTn search.
SNP Id	SNP		BLASTn againest M. roreri MCA 2997 CDS				Sequence and SNP
	REF	ALT	Putative Id	Accession	Query cover	E value
001_2_478051	C	T	Hypothetical protein partial mRNA	XM_007844213.1	1	1e-110	AGGAGATCGTTGTTCAGGACATCGAAGATGCTATCAAGACAGCGAATTCTGATGCACCGTCAGATTCGACATCCCAAGTGTCAGGACGGCCTGGTATGCAACGACATGCGTCAA(C/T)ACGGAGCATATCTTCCCAAGGGCACGACCGAAGTTTGTTTGGCAGAAGGTCTTCTGTCTCTTCGCGCATTTCCACTGGGGATGCACCCTCTTTCATTTCTCCATCC
002_9_149383	A	T	Nucleoporin partial mRNA	XM_007844556.1	1	1e-165	TACGACGGCTGTGTTGGTTGTGGTTGTGTCAGATTCAGCTGATCTAATGACCCTATCCGAGTCAGGTCCGGAGACATGCAGAGCAAGTAGTCCGCGGCATCGACGTCACCGTGTTGCGCTGCGACAGTGAGTCCGTCAACATAGCAGGAATTGTCAATTTCAGATACGATG(A/T)ATGGGCGTGCTTGATGCTGAGGGTGAGCCTGAGCCGCACCGTAAGCATTCACAGGTGCTCGGAAGGACTTTTCTTGTTCGTCAGGATGGATCAAGGTGGAAGGTGGTAACCGGACGTGCACTAACTGCAGTGAACGTGTGCCAGATCC
003_1_241128	A	G	Clathrin-coated vesicle protein partial mRNA	XM_007844695.1	1	2e-117	GTAGCGCTTCTGAACAAGTTGGGTGCCGGGTTCGTGGAGAACAACTATGCGGTGATTGTGGGACATCTCCTGACAGACGTGGTGGCTAAAACTCGT(A/G)TGCGGTATGATATACTGCTCACCCGGAAGTTGGTTGGAATCATTTTGCGGGATTTGATTGGAGTGAGGATGTTGAGCGAACAAGGGCAAATTGGAGCTATCCGAGACTTGTCCAACGCATATCTGAAACGTTGGCC
003_2_2768	C	T	Hypothetical protein partial mRNA	XM_002391764.1	0.74	2e-77	ACAGCAGAGACCGGTACTTGTCCATCATCCGCTTCACGCCCTCCCGTTTACTCTCTAATGCGAGAATGGCAGTCCTTAGTCGACTGATCTCCACATCATAATCATTCAACTCCTTCTCTGCATCAAGAAGCACCTGATTTATGA(C/T)TTGCTTGTCCGTAAGTGATATGGTATTCCTGAGCAATCCTCCCAAGGTCGTAGACCGACTCAAGGGGGTATTCCTGGCGGATGCCTGTATATTCATGCTCTTCTGTGCTTTAAAT
003_4_114902	G	A	Phosphoinositide 3-kinase regulatory subunit 4 partial mRNA	XM_007844810.1	1	5e-134	CCTTCGCAAATGACCAGGATCTCTAGCGAGCACGCTCACCCAAACGTACCCTTCGAGGACTTACGTCGCCGTCTAGCGACCATTAATGGTTCTACTTCTTCATTGTCAGTTGCCCAGACTCCTTCGCGTTC(G/A)CCTCTTTCTCCCCTCGCTGTCCCGCCTGCCAGTTTAGCAGGAGTTGCCACATCACCTGTCGCTGAACGCCCGGGCAGCCCCACGGAGTCAGTGGTGTCAACCACAAACTCTACTTCATTCCGGCCATTGAG
003_5_3633	C	T	Hypothetical protein partial mRNA	XM_007844828.1	1	3e-126	TTCTGGTCATCCTTCTCGTCAGCTTTGAGGCAGATACGTCGAAGCCCAAAGTGGACGACACTCCATGCTGCAGAAAGGCGAACAGTACCCGTACGCATTCCAATGGACGAGAACTGGGAGAGTGCGCAAA(C/T)GCTGAAAATGGTGCTCCACGTGGTCTCGCTGACTTCAAGGGGTTTTAACCCGGACGTTTGGCTCTGCAGGACATCTTCTACGATCTTCCAAAATACTCGCCCAGTGTTGCAGGGAGTC
005_2_186295	G	A	AAA-ATPases partial mRNA	XM_007845184.1	1	1e-134	GCTCCAATGATTCGCCGTCCCTGAACTTTTTGTAAAGCTCTTCATCACTCGGACACAATTCCAGGCATGAAGGTGATACGAGAATCGAGGCGCAGTCGGGAAGATCCCAAAACCCAGGAATGGGAAGCGCCA(G/A)CGACCTCTCTAGTTCCGTCTTCAAAACGACGATACGAGGGAGCTGAGCGAACTCGCCTCTCCTTTCTTCGTTCGAGTGTACTTGATCATGACTCTGATACTTCCGCAACTCGTTAAGAATCCTGTTTCGCA
005_2_20094	T	C	Hypothetical protein partial mRNA	XM_007845119.1	0.75	3e-96	CTACCAAGGCGGATGCGGCCATGTTAGAAGGATGGAACAGAAGTATCGATGTTTTACTGGTCTTCGTGAGTTGACACGTCTGTTGACCAAAAGCTTTAAATTCTGACCGGTGACGCTCCGTGCAGACTGGTCTCTTTTCCGCAGTGCTCACGACGTT(T/C)ATTATCCAATCCTACGATGTGATGATACAAGATCCAGCCGACATCACGAATAGTCTTCTCAGCGAATTGATTCTCCTTCAATTTAACAATACCGACAATGCACCCCAACTTGCAAGAGAGAGCCTCAAATCTCGGACTTCGTCGCATCAGATCCACTGGGTG
005_3_35569	T	G	Hypothetical protein partial mRNA	XM_007845219.1	1	5e-169	TATAGCCACGTAAGCATGCGAGACATCTATACCCCTTCTCACAATGCTCCAAGCACTGTTCATGTCTACCGATGTCCCCATAGGACCCCGCAACGAGGTCACACCCGCCGAATGGGCACCGGTAAGAAACCATGCCATGGTGTTGTCGTTCGGTGTGATGT(T/G)TGAGTGTGGAGAGGGAGTCGAAGCGAAGGGGACAAGAGGCTTTGTAGCATCGTAGAACGAGTGGTGTGTCGGACAGGCTTTTACTGAGATCTGAAGAGGACGGCGCGTGTTCCAGGCTCTTGACAGCAATATCCTCTTGGATAGAACTTGAAGCTTGTTTGGCG
006_5_190126	T	C	Histone-lysine n-methyltransferase set9 partial mRNA	XM_007845416.1	0.27	2e-23	GGAATGATGTTGCAAATGGCAGTGTGAGAAATTTTAAAGTTCCCGACTTGTTCGTAAAGACCTGTGTCTCTTAGCTTTCACCCTCTACCCTCCTCCCCCTCTCATCATCCCTATTCCCCAAATTT(T/C)CCCCCCTTTCATACCCTCGACGCGTAGCCATCTGCGTCTCTGCAATGGCACCTGCCGTCTCGTCTTCGACGTCCTCGAAAGGGGTCCTGACCTGGCGCCCCACAAAAA
007_1_389216	C	A	Copii vesicle coat protein partial mRNA	XM_007845645.1	0.77	4e-100	TCAAGTAGCCACACTGACGCTACGTATGTGCACCAAGATGCTAGCAATGCCTCATCAATGCAGCTGGAACCCGAAGACCCCGAAGGGAGCCCGTACATACCGAGTGTGGGGTCAGCATCTGCACAGCCAA(C/A)AACGGCTGGTGTTGAGGCGTTTTCAGTCGCTGACAATACGTCGACACTTTCAGCAGGCAACGAGAATCTTTATTTACCAAAGACTCAGACCTCGGGCCCGTCGTTCACTACCCAGTCAATTACCAATG
010_2_73242	G	A	Guanylate kinase partial mRNA	XM_007845995.1	0.27	6e-24	CTTTTCCCTACACCAGAGGGTCCGGAGAGAACGAGAGGACGAAGGAAATCAGGAAACGGTGCCATCAAGTGTGAAGGAAAGCCTTAAGACTTCGGGGGCCCGGGAACAGA(G/A)GATTTGGCGCCAGCGGCTAAAGAAAAGGTACCAACAGGTCACGCTATGTCACAAGGCTTAGCAACTCTCCAAGATCCCTTCCGACGTTTCACTCCGCACCTCTTTTACCTCCCCAGTCTTGGTCGACA
011_2_167175	G	A	Hypothetical protein partial mRNA	XM_007846184.1	1	1e-130	TCGAACGCGCTCTCGAACAGGTCGATGCCGCATTATCCAACGTCTTGACGAAAAAGCCTCATAACCAAGGCATGGCTGAATGGCAAAAAGTATGCAGCCTCTTGCAGAGGCTTGAAGAGACTGCCTGC(G/A)AAAAGGGCGAATCAGGCCTGACTGTCGCTCTCTGCAAACCTTTCCAGCGATTGTTCAAGTACCCGCTACTCATCCAAAATGTGCTGTTCCACACGAATCCCAGTACGTCTGAATATGACAGCATGCTG
011_2_264020	A	G	No hit				TTGACAAACAGGGTCGTACAGAGATCGGATTTATGCATCCAAAGATATAATTAGGTTGGACAGTGTGCCGTGTCATAATGTGCTAACCAGAGAACGTAAGCTGTTCGTCCCACGCCTACATCCCAGATGGGCCTGAGAATTCGCTGACAGAACGGAGCGG(A/G)CAGGTGGAGGATAAGCTCCATACTTATGCCGAGGAACCTCGAGGAGTCTTCACGATTGACACGAAGATGAAATGCACGAATCGATATTCGCTGAGTTGAAAGCTTAAAGTGAAAGATCGAAGATGTATCTCAACGCCTCGATCAAAGTAGAATATTTAATACACGCACT
011_2_94611	T	C	Iron permease ftr1 partial mRNA	XM_007846159.1	0.48	9e-27	GAGGAGAAAGGAGTTTGAGTTCAAACTGAAAGTGCCCAGGCCTTGCTACCCACCGTTATTGTCGAATGCTTGCTGTAGCTTAATGCGCCACTTGGCCTTGGCTGGTTTTCGATATCAGGAGTTTAAA(T/C)TGCGGGGAACGGCAGGAGTCAAATTCACCTCTATCCATTTTCAGCATAGTGATTCCCATAATAAAAATGACAATGGAGGCAATGAGCTCGAAGATTCCTGGGAAGGACGTTAGTTTTTC
012_1_97241	C	G	Hypothetical protein partial mRNA	XM_007846278.1	1	1e-125	CAACTCCTTCATCTTGAGCTGGAACATGAGCAGAGAGATCAGACTGCACAAGACATGAGAGAACGGCTTGTTGCCCCTGGTGCCGCTCTCATGTTCTTGTCCATCATTTCCCCTTACCCGCTCCCAAGAAACTACCACAAGAACAACGCGC(C/G)GGCTCTTAAAAGCTTGAAGCTGGAAGTTCCATTCACTTCGTGGTCATGGAAATCACCCATGCTTCAGGAGAACCTTACCTTCCTTTCGCTCGATAA
012_2_10096	T	A	No hit				CATATTTTGTGACCGCGTGTACTCTTATGGACTCAAAGACCCAGTCAATTTGTACAATAGAAATCCGGAGAGTGTATTACAATGCCATGT(T/A)GCTTGCAAGGTGAACACTCGACGATCTTCGGTCCTAGATATGACCAACGCGCAAAACGGGGCCAGTACTTTTTTCCCTACAAGATGTGTTTCTCAGCGATGAACACGAGCGCAAGTGA
013_1_29032	T	C	Cu-transporting p-type atpase partial mRNA	XM_007846392.1	1	6e-158	AGATACATCTTTACGGTGTTGTCATTTCTGACGAGAGACATGTAGACAATGCCGAGTATGAAGGTTGGAATGGCCAGGATCACAGTGAAAATCAGCCGCGTTAACATGTTTGACTGTTCCTGAAGCCTTATAGCCCGCGAGCGCTCTTCTAGAGA(T/C)GGCGGGTGAAAGATTGTGACCACGAATTGAGGTGAATCCGAAGTGATTGCATGTATAATGCTGCGAACGGTAAATTTTGGAGGGTCAGGGTCGTAGGAAAGCGTCAGGAGAGGTTCACGATAATCCTTCAAAGGTTTCACCACCGTCACG
013_1_29530	G	A	Cu-transporting p-type atpase partial mRNA	XM_007846392.1	1	2e-122	GTCTTCAATAGACTCTCGCATTTTGTCTGCCAAATCTTGACGATCTATTATGGCGGTTGCAGAATTGGCTAGAAGATTGACCGCAATTTCAGAGACACCAGGAATTTCTTGCAAGGCACGATGTAGGGC(G/A)TTCGTGCAGGCCGAGCACGTCATGCCCGACACAGAGAAAAGAACCTGGAATGAAGAGACACTATCGATGGGGGTTAGGGGAGGCTTTGATATTAAATCAGTCGATGTTTTTT
014_4_35197	G	A	Extracellular triacylglycerol lipase precursor partial mRNA	XM_007846629.1	0.47	3e-52	AAGATAAGTCATAATGCAGAAGAAGTAACCTCGACTCCACTTACTTGGCCCCAGATGGTTACCTAAGAAATAGAGGTGTCGGTGACACGAAAAACATATGAAACAATGATCTAACCTTTTCTGG(G/A)TCTCCGCCAAACGCTCTAATGTTCGAGTTTACGAATCGTAGTGCTGCACGCTGATCAAGCAGCCCGGCATTTAAGTCCTGTGGATCCATCAAGGAACTGGCAAGCTGTGGAGACACATCA
017_2_50682	T	C	Hypothetical protein partial mRNA	XM_007846923.1	1	6e-108	TGAAGTTCTTGGTGTCCGGTGAAGTTGGTGAGGCATAATCACTCATGTAGGAGGTTGAACGATATGAGTGCGTAGAAGTGCTAGCAAACGACCGATG(T/C)GTTTCTTTGTCTAATGACTCTTCATCGGTGGTGTAAGGATTGTTCTGCCCAAAAGTACCTGCTGACGACGCATTTGATGCTCTTTGCGAGCCACGCCTCGAAGAGGGCTGATAAACTT
019_3_4682	T	C	Hypothetical protein partial mRNA	XM_007847136.1	0.81	3e-66	TCCAGCTCAGCCTTCTGGTTGGTGTAGTCGCTGACCAGCTTCTGGGCATCGTTCTGCACTCGGTTCATTTCGGCTTGCAGTTTCTTCGTCTCAACTTCCAACTCTCTCCTCGTTTCCTCGTC(T/C)TTCTGTCTGATTGCATCTACACTCACGTCAGATATACGGATTCTGTTGGGCAACAGAGTACTAACCTTGCATCTCCTTCTGGAGTTCTCTCATTTCACGTTCGTGTCTTCTGATTTGCTCCATGAGC
020_1_122379	A	G	Midasin nuclear AAA ATPase partial Mrna	XM_007847274.1	1	0	AATTATATTTCACATAGTCCCCCAGGTCGCATACTGCAAAGCCATCTGACAGCTCTTGAAGCGGCCGGCAGTTGCATTTCCCGGTCGTGGCTTTCAATTCTTACTGGGAAGAGGCACAGCGGGAAAACCTCCTTAGCACGGCTTCTTGCTCAACTTACCGG(A/G)CACAAACTCTATGAAATATCCATTAACAGTGCTACCGATACCATGGATCTTTTGGGTGGTTTCGAACAGATTGACCCTCAGAGCCGCATGTTGTCAATCGTTCATGACACTATCTCATTGGTATGCAGAGCTCTACGTTCATCGCAATGCCAATCATATACTCTGATGGACGACGTCATCGCGCTG
021_2_171552	A	G	DNA replication licensing factor mcm6 partial mRNA	XM_007847400.1	0.8	7e-63	ATCCGTGAACTTCGACGTATCTATCTGCAGTTGCCACGCAGTTCGGTTACCACATGTAGGATTGGGGCAGAGCGAAGGCTGAAGTTGAGGGTTAGCTTGGGATAAGTTACCTGATACAACTAAACATGTACTTCGGTGAATTTGAACTGCTGCTCAATATC(A/G)TGAACGAGGCCATTGCATACTTCACAAATGAAACTGCCAAAGAGCAATTCAGGACGAACTTCACTCGTACGAGTTACAGTGCCGCTAATGCTCAACAGGGTCCC
022_2_122943	T	C	Heat shock protein mitochondrial precursor partial mRNA	XM_007847513.1	0.37	2e-23	GAGTGTAGACCTGACGGAGCTGGCAAGGGATGGAAAGCTTGACCCTACTATTGGTAGAGATGAGGGTGAGTGTGAATTGCTCCGTGTTCCTAACAAAGGTTCTCACTTAACCTCTAGAAATTCGAAGGACCATTCAAAGTGCGAAGCC(T/C)TCAGCCTGTAAAATATGTTCAGTTCTAATTCATCAACACAGTTCTTTCACGAAGAACCAAGTCCAATCCTGTGGTATGTGTCTCGATTACTCAGGTCAATTGATTTCA
022_2_213401	C	T	Helicase sen1 partial mRNA	XM_007847551.1	1	2e-128	AGACTCAGCCATCTGCGTCAAACAAGGTTGCTCCTCCGTCCAAGGTCCCCGTGCCAGCTACTACGAAAGCTCTCAAATCATCTGCCTATCAGTTCAAAAGTTCTGATCAGGAGAAGCTTGACGCGGCC(C/T)ATTCACTTCCCAAATTCCGAAAGACTAGTACTACAACCGTACAACCATCTTCTGCTCGCGCTTCTTCAGCACCGAAAAGCGCGAGTTCGAGGGCGCCCTCGCCATCCGCAGTTTCCGATTCGAG
022_2_215186	T	C	Helicase sen1 partial mRNA	XM_007847551.1	0.91	2e-118	GCCTCGCGTCGAAAGGCACGTCAGGAAGTCCTCCAAGAGGCAGACGTCATCTGTTCTACACTTTCTGGGGCTGGTCACGAAATTCTGGAAGCCTTCGATTTCGATATGATCATCATCGATGAAGCGGC(T/C)CAGGCTATTGAACTCAGCTCTCTCATTCCGCTGAAGTTCCGTTGCGATCGTTGTGTTATGGTCGGGGATCCTCAGCAGTTGCCGCCCACTGTTTTGTCACGGCAGGTTCGTAACGTACTCACTCAGC
028_3_25640	C	A	Hypothetical protein partial mRNA	XM_007848129.1	1	2e-117	GTTTTCCCAACATGTCTTTCGCCTTCATCCTTGCTTCGACACTCCTATGCACTAGCACCTTCCCGCCTCCTTGCGGCTCTGGAATAACTCGTCCATGTCCCCAGTTTATTCCCAACCGCATTCTGATCGAACCAGGGGACTTTCGCAGGAGTGG(C/A)ATAACCTCGAGAATACCCCAGAGCCACCATTTCATGCTGAGTTGATCGTATATCGGACAAAGTAGATCGGCATGGTCG
029_1_114136	A	G	Hypothetical protein partial mRNA	XM_007848233.1	1	1e-164	TAACAGAGACGTAGGGAACCCCGGTGACGGGGGTCTGGACTTTCGCAATAGCTTTGAGTAGACGCAGCAACATGTGCAATTCCTTTTGGAGTCCTTCTACACCCGTGTTGGTAGCATCAATGTTGAGCGCCATGTATATCGAGGCAGGTAACACCTTCAGATG(A/G)ATGCACAGCTCCATTATCGACTCTATCTCTTCTTCGACGTGAATCCTTTCCCAGACTGCCTTGATTAGTCGATAGAAATTATTGTTCGGTGCATACATCCTGAGCTTTGTGAGTTCGGTCTGCAGGTTATCCCATCCTATTCTGATTTGCTCCC
029_1_114648	T	C	Hypothetical protein partial mRNA	XM_007848233.1	1	5e-129	CGATGCCATGGGCCCTGAAAGTATGCCAGCAATAGGTCCCATAATCTCCGTAATCCGATGTACTCCTGGTCGTACACTGATAACGGAGCAC(T/C)GTCAGGAGGAGTTTCGGGAATATGGAAAGTCTGGAAGCCAGACAGATTCCATTTGACATGCAACTTGTCCCTCCGATCTCCAAATAAACGAACGCTGAGACGATAAGCATGGGCGACGATGTCGCGAAACAGCTGACTTCGCAGAAATCCGTCATTCCCGCT
032_3_68884	A	G	No hit				TGGGGCTTAAGGGTGCAAGTCACAATAATCATAAAAGGGATTTGTCACCTATACTACCAATGCATCTGTGCTTCTAATCATGAATCAAATTTATCAAAGCACCATCTTGCACTCCCAAACTTCACTGTGACTAGTAAGAATGGGATCAATACTCTTTTG(A/G)AGAAGGTCACCAAAATGGTGGATGGGGGGTTTGTCTGGTAATTATGCAGCAACATAGATATTATTCGCACGTTAATGACCGGTCTTGACTAGCTTGACTTCTCGGTTTGGAAAGCTTTTCGTCGCTCTTAATCGAAGCGATTATCAGATCAAGGGCGAGAACTATATTCCTTACGTTTCC
033_2_18107	T	C	CID1 partial mRNA	XM_007848581.1	1	1e-130	TCAGGGGGCGGCGGACTTGTCCACTTCCCTCGCTTGGGTGCCATGTGTTCAGGCGGTGGGCGCGATTGTACATGCTGGCTTTGAAGAGGGCTAGGCTCAGATAGTTTAACCGGAAGGGAAAGCTTGTC(T/C)TGCGCAGGGCCGGTTTTGGACCGCATAGGGCGACTTCCGACGGTATACGGGGTCTGTGGCGGTGGAGCAAACGATGCTGGCGCTGTGACAAGATCCTCGTCTTTCCTTTCCTCGCATAGATCCGCTAA
034_4_14973	C	G	No hit				AAAGACTTTACCGTCGTGTCAAACTTGACAAGACTGTGAGTCTGCGATCCATGACCAGATTACCCTCCAACATTCAGCATCTC(C/G)TACGGATTCCATCACAAAGACCGAGACGATGCTAAATTCCAGTATACCACTCGAACCTAAGTACCCGCACCCGATCCAATACTCCCATTCCTGAGACCTACACACCA
040_1_162137	G	A	Hypothetical protein partial mRNA	XM_007849149.1	0.61	3e-61	GCTGACTTGTTGAAGGAGCCAAATTCTGCGGGAAAACAATCAAGGTGAGTATAAGCGAATAACATTGTTTTGACTCTCTTACCTATGAAGAGATCCTCCAC(G/A)AAATCAGAGTCCCCCTTTTTGGCGAGGTGACTCCTACGTGTCGGGGTAATGCTAGAATTACCGATAGCTCCAGGTATATTTGAGCCTTGGATCGAAAAAGAAATATTCCCAT
041_3_43502	G	A	Ubiquitin carboxyl-terminal hydrolase 6 partial mRNA	XM_007849186.1	0.25	1e-11	CCGTCCTTTCCTATTTGAAGCAGAGGCTTACGCTAGTACTCCCTTCAGCTGGAAATGCCAGTCGGATTGCG(G/A)AAGTCTGTCGTGACGTCTTCCCTTGTTTCATTCCGCTGATCACAGCGTCTAGTTTGGGCAATACATGTTACATGAACTCGACTGTACAAGCCCTA
041_4_30779	T	C	Glycoside hydrolase family 115 protein partial mRNA	XM_007849216.1	1	1e-105	TTCGTCACCTCCCTCGTCAAGAATGTTTCCCATGAACCCGCAACTGATGATACATCCAAGTTTGTTGCGTTCACCACCGCGTCAATGAGAGATGACCTCCC(T/C)AATGTTCCAACAATTATGGGCCGAGTGGAGTTGGTGACGTCGCTCGAAGTGGCGTTCAATAGTTGAGGCTTGACGCCAGAAACTCGCTCGATATCTGCAGCGAAGTCGAG
047_4_18295	G	A	Hypothetical protein partial mRNA	XM_007849619.1	0.31	3e-26	TGATAGAAATTTAATGCCTCGTAATCCGTCTGACCGTGGTGGACAGAAAGAGAAACGAGATTTGACGTAAGGAGCTAGCGCCGCTGTCGACCGTGAC(G/A)TCATCCTCCCGGAACCTTCCTGCAAACGATGAACACTTCCTCCTCAAAATTCAAGCCCAAAGACAATGCTGATGAAGTCTTAAAGTCATTCGTTGCTGTGAGAGATCTTTATCTGATTCA
047_4_67748	T	C	No hit				TTTACTTTGCGTCTCTTTACTTTGCGCCCGGTGTTTTGTTCCGGCTTCTTGCCTATCATTTTCTGTCTACCGGCACTAGTGACTCATGGTTCCTTCTTTGCATTATCCCTTTCGACGCGTTTGGTCACTCGGACTCTCACTTGACCCTTTTACTGCGGTGACTATTATGAT(T/C)GCGTATCTGTTTTCACTCACGGATGGAGTCCTTCTTATGTCCAGCTGCATAATGCCTTTCTAATAGCCGAGTTCCAGTGCACCTTCTTCCGTTCCGTATCCTCGCATTACGCGTGGATCTGTCCATCCTGGTGTTTTGGCGAGA
064_1_5323	C	A	MFS multidrug transporter partial mRNA	XM_007850622.1	0.82	7e-93	ACCACGGGTATACCACTCCACCCCACGTTAAGCCTAACACAGCCGAAGTGGTACTGGATATGACAATGAAGTTTCCACTGAAATTTGAAGAATTAGTGATCTTGAGTCTCTGCTGGTGATTGAATCTACGCACATCCAATCCATCCTGCGAAGTTTGGACTGAAT(C/A)GTGCCTGGAGGGATAGGCAGCCGAAGGAAGAGAACGACGACGGCAATGGTAACAGCGCAAATGGGAAGGTTGAGGTAGAACAGCCATCGCCACTGTCCTTGATTGGCTAAAGCGCCTCCGACTAAAGGTCCTACTGCGGTAGCAAACGACCATCCTCT
067_4_42549	T	A	Putative gegh 16 protein partial mRNA	XM_007850790.1	0.26	2e-29	GTGTTGCGTTTAATGCCTCACTACAACGCCAAACTCCTCGACGTATAAAAGACTGGGGGTCAATCACCCTACTTTCCTCAGGCTTCAGCTTCATCTGTTCTTTCCAAGCTCACTTCTACATCTCAGGACTGG(T/A)TCCTTTCTCCCATTTTACACACCTTTTCACTGCACGGACTATTCTTTTCAATTCTCCCAACCTTTAGCCAAACTCTCACCATGTTCTCCCGCCTCTCCGTCGTACTCACTCTTACGCTGGCGCTGATCTCCCAAGTTCATGCCCACGCTGTCGTC
068_3_109697	G	A	Vegetative incompatibility protein het-e-1 partial mRNA	XM_007850863.1	0.51	9e-77	AACCGGAGAAGTGGATCAGGTCTACCCATACTTCGCACCCAACAATCCTTATTCAAGCAGTCCTTATCCAAATCCCTATTTATACTTCGCATCCAACAATCCCTATTCAAATATTCCATATCCCTCTTTGAATTTCCCGCTGGGACAAACGTCCCAGTA(G/A)AGATATTCTTGTTGTATCACAGATCGAAATGATTGAGTTGCACGGGTTCGGCGAACCGAAACCAGGAACTTAAGGTTTTGTGGGGTTTGGACAGGAGTGGGAAGAGTGTTGAGGAACCAAGTGGATCGTTTATTTGCCGTGAAGTGGGTCGG
070_2_21877	G	T	Hypothetical protein partial mRNA	XM_007850936.1	1	1e-150	CTCCACTTGTATTCTCCCACTTGTATCCTCGACATCTGGTGATTGCGTGTCCCTTCTCTGTGGCAATACGCGACTGCATCGCTCGAATGGATTCTGGGAGGATCTGTCGTAGTACACCAGAATGCCCTATGGCTGTCTCCTGGTGCCACAGGT(G/T)CAATTCCAGTACAAAATTCTCCACGAGAAATAATGCCTCTCCGTAGAAGGAGGCAGTATATTCGTCAATGTTTTGTTCACGATACGCGTCATCCTCGACAGCCAGCTTCTCGAGCAAGTATCCCCTGGTTCGACAATAC
070_2_35565	T	C	Hypothetical protein partial mRNA	XM_007850942.1	1	8e-132	GACGCTAGGGCTCCTGCGTTCGACCTTAACCTTGACGCCAGCAGTCATTGGGTGTTGGGTATCCGGTGCAGATACAGAAGCGTTCATTGAGCC(T/C)TCGGATGCCAGTTTCTGCCGTTTCGGAGATCGTAATTCTGTAGGCTCGTGCTGAGTCTGGCCCTCCGTCCCTGATACCAAAGTTGAATTTATAGGACGTTTGAGTGAGATGACAATATTGACACTGCCTTGCCATTGAACGCCAACGTTCTCGGTATCAGTTGGA
070_2_5411	T	C	Hypothetical protein partial mRNA	XM_007850930.1	1	3e-121	CGCAACCGCATCCAGTCCAGCCTCAACCCCTTCCTCAAATACATCCGGACGGAATTTTCGTGCATTAAGGTCATTATTACCCTTTGCACCCAATAAAAATGCTACACCCGTCTCACCCTCTGCTACCCTTCCAT(T/C)TCAACACATTGGGCAGAACTCAGGAGGAGGAACGGCGATAAAAAGTCCATTCGCGAGCTTTGGTACCGTTAGGAGGTCGATGAATCTCACTCGAGAAAAGGAGAA
070_5_12920	A	G	Hypothetical protein partial mRNA	XM_007850955.1	1	4e-135	CCAGAATCGTGTATCGACCGCAATTCGGACACAATCCTCCGCATCTTCCACAGGTACCGGGACGAACTCAGGTATATTTGCAACACCCACATTCTATCCGAAACATCGGGCAGTCCCAGCGCGTTACAAGAGTCGGAGGTGGTAATGGGTACGATTTT(A/G)ACGCGGTATACCGACAAAAACTGGAGGAAAGATCGAACCTGGAGGATGAAGCTTCATACCAAGATGCTTGTTCGGGATGTGAAGGTATCACTGAAGGTGTTGAATA
072_2_48583	C	T	Hypothetical protein partial mRNA	XM_007851060.1	1	1e-125	TTGGGTGGGACCCCGAAAGTAGGTAACCATCCGATCCCTCTTGCGAGCATTCGGAAATCATCCAAGTTTCCGCCCGTTGGATTTTCCTTACTTGACGGGGCATGGTAGATTGCCTGGAGAATTATCTCCAGTTCAGATGAAGCAAGATCTTT(C/T)AGAAAAATGATCCGCTCCTCCATTTCCTGGCCGTTGAGAGGTAGTAAGCCTTTGAAGTTGTTGTTGGAGGATTGGAGGAGAGTGTGTTCATCGGC
077_2_12289	T	A	Hypothetical protein partial mRNA	XM_007851321.1	0.79	4e-55	AAGTATTACTCTGATTCCTACAAAGACCACCACGATAGTGGGCACTATAACCCCGACTTATTCCATTCAGCCTAACGAGTAAGCAGGCCTCGTTTCTTGAATAATTCCTGAATACTTAGGCCAACTCCTTAGGTTTGAGCGTAATAAGGG(T/A)CCCATTATCGGCCTTACCGTTGTTGCAGCCATTCTTGCACTCATTGCCATCGGGATCGGGATATGGGTGTGCAGGCGACGTAGACGACAAGTCGTGGGGCGG
079_6_25466	G	A	Transposase of insertion sequence partial mRNA	XM_007851395.1	0.74	3e-76	AGAGTATGTTGTAAGTTATCGGCCTGAAACAAGCCATAACCAGAAGCTACGTACCGAGCTTCAACTGTATCGCGGATGCCTTCAAAGTGATGGACGCTTGCGCTATCCATA(G/A)TAAGGACTGAGTTTGGTTGAGGAAAGGGTTGCATGGCATCCAGAAGCGCCTCCAGGTATCCATGGAACTGTTCGCCACCCCAGGGCCGCGTCAGAATATCC
079_6_26440	G	C	No hit				CTGGCAGAGAGAACGGATGCGGCGAGACTCTTGGGCGCGGTTGGCGTGTATGATGTCGAATTCGTAATTCGAATCTCGTCCGCAGTTTTCCCACGGTCCGGGTCCAGACCTTGCTTCTTGACTATCATCTACATTCAACATTGCAAGAGTCGACGGTGC(G/C)CACTGGCGACCTCATTTACGATGTACTCCATGATAGGGTAAAAAGTATGACCTTCTCCGCGCTCTCATCGCCTTGTTGAGGTGATTTACTGGAACAATATCTAAAATCATCATTCGCTTAGGTTTCGCTTTGTTTATTCTCGAACTCACCTATCCTCGTC
097_5_45051	C	G	NACHT/WD40 domain-containing protein partial Mrna	XM_007852228.1	1	7e-98	CCGCGGCTTTTGTATTGCTTTTCCTCCCGCAATCTTGCAGCACGAAGCACTTTGGTGGACTTTTGAATTGGAACAAGACCTCGTACAACGATTCCTGAATGATGTCCAGAAAAGATTA(C/G)TAAAGAATCTCTACTCCATCGAACAGGCAGCTATGGAATCGAGCCCGGAAGGCCATGCTCTCTTGATGCTGCCGAGTGA
098_1_11640	A	G	No hit				GAGAGCCATTTGTATCGGTTGATGAAGGTCACTTACGTTGCAGGGCGTGAGTTTATTCCGAGTTCCAGTACCCTTGAATGAAAGGTCCCTCGAATGGATAGAGACGAGTTGCTGCCGCAGATTAGTAAAAAGCATGTCATGACAACCAACTAGTGAGTAA(A/G)ATGCAGGCCAAATGGACCCGAACGAACGCTTTCAGAGGTCGCTTGGATAAGCATCCAAAGGCTACCGAACTTCTTCGATAGGATTGCGTGCA
106_4_13642	C	A	No hit				ATCAGGAAGTCTAGCTCGCTGAGAAATCCGAGTCCTGTACCTAGCGAGGAAGAAGATGGTAATGACGTGACTCCTACACCATCTCGAGTCGTCTCTGCTTCAAAGCAGGCGTCTGATAAGCCTGACTCTACAATAGGCGCTCGACCT(C/A)ATCAACGTGAGGAGGCAGAATCTACACAGCTGTTCCCTCGCTCCGAAGATCCAGACTCAACTGATTCACGTTTCAACATAATCCGACACTTCACAAATCGAAAGCACACGGTATCGTTCTCAATCGGTAAGATTG
106_4_56826	T	A	No hit				GATTATATATTGCTCGACAATCCTCAGTATCTTATACATACAGCGGGGCACCGACAAACTTGCCGAATCTACCTCTTGACCAGCAGTTCACTTGGACTACAGCCACAGGGGGCGTTGGATGGGACGCTGGAAGATGGGTGAAACC(T/A)TTGAAGAAATGTGCCAGGACTTGGGCCCTTGTACCAGAAGGGGTTCCGATGGAAGTGCAAGAAAAGGTTTTGGAAGAGTTGGCCGGAATCATGAAAGATGTGCTCCAGGAGCTTGATTTGCGCGAAGAATATTCG
112_1_50358	C	T	No hit				CGGTGAAAGGTCCCCGTGGCATGCAACAAAATCATCGCCCGACAGGTTTAAGATCGTCAATGAATTCACCAGCATGTGGAAGACAAACTGGCGAAGTTCAACTTCGATACCAGAACGGCGTCTTGAACCGAATTTGCAGTAGAAGAATCGGAAAGAGGTGGTGG(C/T)AGGGAGGGATATGTGTTTCAGCATGTGAACACACTAAGGGACATATGCCAATTCAACATGCAAATACTCTAGGTGCTTGAGGTTGATTACATTCGAAACGCGTTCCATGGAGGCAGACATCGGCCCGGGAAGAATTGGAAGACGAAGCTCT
128_3_831	C	T	Hypothetical protein partial mRNA	XM_007853298.1	0.71	2e-72	TCCCCACGTACTATTATTCCATTCGTGTTCTGGGGTCCATTAGACTGATCAGTGTAACATAGGCGCCAAATGATAATTCAAGATTACGACGAAA(C/T)CTTTCGACTCTATGCTTCGATACGAGACAGTACCCAACCAGATATCGCACCGCCGACAAGTTGGGATACCGCCTCTCGTACCCGCTTCGTTCAGGCTGTTATCGAGAAGAATCTACCTC
139_3_1898	G	A	AMP-dependent synthetase and ligase partial mRNA	XM_007853646.1	0.89	4e-100	TGCCGATCGTGGATCATCCCAATACGCTTTCATAACATTCGGCCCTCGGATCCATATTTCTCCGGGTTCGTTGGGTTTACGTTTGAGATCCGAGTCGTTCATG(G/A)CTAGGACATCGTTGACCGGTAAAGGACGACCACTTGAAGCAAGTAGGACGAGTAAGGAATCGAGTACGCGTTCAGCGGGAGATGTGTCATGAACCAGGCTTTTCGTGGTACCGTCGTCAGGGGT
146_1_53682	A	G	Hypothetical protein partial mRNA	XM_007853847.1	1	8e-122	CGGCGACTGCGTCCTATTCTTGACCTGATGATTAACAGCAGGCGTTTGTATCGGAGGCGGACTTTCGTGCATTGTAGTCTGACGGGGATCATCGATACGGAACATATGGGAC(A/G)TGGACGTCGAAGCACTTGCAGTTGGAGATATTTTCGCCCAGCCCATGCCTATCCGTACATTGATGAGACTGAAGGATATGCCTGCTACGACGGCACAACAACTTGCCATTATGGTTTCGATGTAGGAT
151_2_15134	C	T	Peptide transporter mtd1 partial mRNA	XM_007853991.1	0.61	4e-60	ATTGATAGCATTAGTTACAATGGTCTTCCCGCAAAACTTTGAAAACTCACCGAGAATCGTTCCCCAAAGCTGCGTCAGAAACATGACGCGAGGAGGCACCTTGAGGTATTGTCCAATCTTCAAATCTCCTGCGAGCCCTAT(C/T)GAAGTTGATACAACGTCGTGACTCCACATCGAGAACTTGAAGAAAGATGTACCGGTTAGAATTTTTCGATGCCGCGAATTTTCAAGATGGTGGCTTACATAGAGATTAGCAACAGGACGACCGGGATTGATTGCACCAGCAACC
185_1_34368	G	C	Aryl-alcohol oxidase partial mRNA	XM_007854883.1	0.58	6e-34	ATAGGGAACTTGGGAGTTGAGGACACCCTCGTTACTAATAAATAGGACAATGAGCCGGAAAGGTGAGATCGAGAACAGAACTATTACACACTTGACACCCGCCTCCACGACAAGAACGTTGAATTTCTCATCCTCCGTAAGTCTGTTCGCAAG(G/C)ACACTACCCGCCGTGCCACCTAGAGGAGATCAACATCACATTACTCCGAGAACAAGCTGAAGAACATACCGCCGATGATGACGAAATCGTATCGA
189_1_12300	A	G	Dead box rna helicase partial mRNA	XM_007854963.1	0.62	9e-57	ATTGAGCGCAGTCGATTGCGCAGTTTCCTTTGATGGCGGAAATTTGTACTCAAGTTTATAATTTTCCCTTGATGCCTGCCATCGCGCCGCCAAAAAAATCGAAACGGCCTCAGAAACCTCTCAAGTCTGCAAAGGCCAAAAGGATCGCAGA(A/G)GTTCAAAAAATTGAGAATTTGGACAAATATGCTTTGGCATTCGTGAGTACCACCCTTTGAACCCAGACTCGGTGCTAATTTTCAACTACAGGAACCACCTGCCGATTTCAAAGCTTTCAATGATCTTCCAATCTCCGAACTCACGAAAAGGGGGCTCAAGAAGGCTTC
198_2_34374	A	G	Hypothetical protein partial mRNA	XM_007855180.1	0.42	3e-17	GCCTTCAAATCAACAGGTGGATCTCGTGATCAACACTACTGGACATGCTTTCTGTGAGTTTTCAATCTTTGCTGTCTGAAGCAACTGTAATGAGTAATTATCTGCGAGCAGTACCTGCAGTGGCCATGATGTTATTTGCGTCACAAAGGGTTTGTGT(A/G)TATCTCAATGTTCTTATGAAACTCTTAGGCGTATTTGTTCACAGGACTTCTTCAGCGCTTGGAAGGAAGCGGCGAAGAGCCTTGTATTCTGAATTGCCAGGGATACTCATGCTAGTCATATGGTGCTTCCCGGTGAACCGCAGGCGTTCTTCTTTATACTAAAAATGCTTCTGT
223_1_13272	A	G	D-amino acid partial mRNA	XM_007855718.1	0.87	3e-81	CTGCTGCTGCTAGCAACCCTACCATGTCCGGAGAACACGAAATCTTCCTCAACTTTGACCGCATCCCAGCT(A/G)TCCAGCCCGGTCCCGACTCACCACGCGTCCTCATCGTTGGCGTAGGCATCGTCGGAATGTCTACAACATGGACATTGCTTGACCGTGGTTACCATGTTACTGTGGTAGCAGAACATTTT
226_2_8873	T	G	Actin partial mRNA	XM_007855791.1	0.67	7e-68	CTTTCCGCGTCTTGTGGCCGAGGGATCCCTTGAAGTGACATCATGTAGGACCACAAACGAGGCCCCGAATCAAATAC(T/G)TTTTCCAAAAGCGAGATAGTATAACTCCAGGAAGACTGCGTTGGGGGCATCCCGACACAGAAAGCTTGGAAAAACGCTTCCACCGTTTTGACAAAGGTTTTGGGTGTCCTTTCTCCAAGCGACTGCGTTGCCAG
236_1_1840	G	A	No hit				GAAACCACTCCCAATATCGCCTTTGAATACCACGCAAATAGATCCATTTTAACCGGGCGACCACCTAGCAGCAACCGGTTGGTCTCGAGTTATACCGTGGAATGGGATGATACTGAGAGCGACGACCAGGAGGCTCTTCTCGCTGGAAA(G/A)GGTTCCCATTTCTACTTCGCACGTTTCATTTAGAGGAGGGAAATCTGGCGCTTGGGCCTTCCCCTTTCAGTTGCCTCTCAAGG
238_1_12447	A	G	No hit				TTTACATAACAGCTGTGAGCACTCTCGATGACAAGGGTGTACTAGCACTGATTCTCGCTAAAACCAGTCTATACACCTTCAACCGACTTGTCATCCCAAGATTCATGTTCCCAAAATTCTAAAGCAATCGAGAGCACCCAAAATTCCTCC(A/G)CATCCATAATGGTCTCCACCTCTCCGAAGCAGGATGAGGCCAATCTATCGGATGATGACGAGGA
242_1_29593	T	C	No hit				CATTCTTTGCATTATTACCGGCTATATCAGGTCCGAAAGTCGTAATCGGAGACACCAATCAACTCCGATGATATAGGACACCGCC(T/C)TGGTCTCTCCTGGCAGTTGATAATTTCAGAGCAGGTGTCGATCCTGCTTCTTCCTTTTTCACTTCAC
242_1_45524	G	A	No hit				GTGGCACTGGGCAAAGGCTATTCGAACAGGGTGGCCCAATCAGGCAAGTGCTGACAAAGAGACGCGTGCATCACGAACTGCGGCGACACCAGTCCTCTTGTTTGCATCATCCATCTTTCTTCACGTCTGACTTGGACCAAGAAACGCCCTTCGTATCGT(G/A)AACTTATTGAATGTAAGTGCTTGATTCTGTGAGCAGTATGCGAACCATGTCCATGTATTGATTATATCTAACCTTCAGATGGATACCAAGATGAAAGG
245_1_15944	A	G	Cytochrome p450 partial mRNA	XM_007856192.1	0.81	2e-73	TTTAGTGAACCAGCGCTCGGGAACGAACTTCCTTGGATTAGAGAATCGTACTGGATCCATTTGCATCGTCCAGACGTTGCCAAATACGAGACTTCCTTTGGGAATGAAATAGCCATTGTAAAACACGTCTTCTGACGAGCG(A/G)TGAGGAATGCCTGGCTTCTCTTTTAACGAGGGCAACGACATGTACGACAACTAGGAAAACGTACCTACTGGCGTCGGGGGCCGACACCGAAGCAGTTCTTTGATGCATGCAATAACGTAGGGAAGTTGTTCTTCATCTTC
249_2_17352	C	G	No hit				ACGTGCAGGGCTCGACGGGCCTGCTGCTCCGGATGGGTCAAGTGGGCATCCTGCAAATGGGTTGCTGCAAGAAGATCTTGACAAGCTGGCTTGCATTTGCAAGTCAAGGTAGGAGTCCTGAC(C/G)TCGTGATTGAGGTCGACGCTATCCTCTGCGAAACATGCATTTGAAATCCGCGGTAATGAATGTGGAGAACC
251_3_4488	A	G	No hit				TAATTTACTATATTTCTCCATCTGAGCAGACTCCTTACCGCAACCTCCGTAGCGCTCTCTAATACATCCTCGCCGACTACTCAAATCCAGCCGCGTTTAAAAGAAGAGAGAGATCAACGGGGGCTTATCGATGCCATCAAGTTCCGGATCCAGTATTGGGG(A/G)ATATTGACAATATATGTGCGAACCTTATCATTAAATGTGCTCCTGGCACCGTCCATTAATGAGGCATGAATAACCCAAAACCTGGACAGAAACGCCGTGTGGGCCCCATGTTCGGTTCAGTCCAAACTGCCACAGCATGTTCGAACAGGTTGATAGGGTTCG
251_4_7835	C	T	Hypothetical protein partial mRNA	XM_007856315.1	0.35	2e-33	GGAGACCGCCAATTTGATTATCAGAACGCAATTGGACATACCGTACACGAGGAACATTGCCTGTAGGTCGTGGTAAACATCATGAGTAACAGTGGGAGTGACGATGAGAACGTCTATCAGAAGGCACTCACCGAGAAAGTGCTGA(C/T)AGGCTGGACAATGATGGGTTTGGCGGAGAGAAAAGGTGCGAGCCGTTCCTCAGCACTGCGGGACATTGTGGGAGGAAAGCAG
253_1_19439	G	A	No hit				ACTGATACAGCTGTCTCCTCACGACAATATAGGAACGATGACTTCGCGGCGAACCCTATTACTCACTTCCAAGACAGCGAGTGAACGATCGAACGGTGAATTCGAAGGATTAACTCACGGTTACGGACACACTGACAACACTGGATCTCTTCA(G/A)GGTCGGCCAGGTTTAAGTCGATGTTGCTGACATTGCATCCGTACATGCTATGCACCCGTCACCTGGACCTGGTTACAGGCGACAATATCCTCGTTAGTTGCCGCATGGAGGTCGAACGTTGAGATTACTAACAGTAGCTGAAGCACTAACACAGACCATATTGACT
253_2_13292	A	T	Monocarboxylate permease partial mRNA	XM_007856347.1	0.79	9e-77	TAGTCGCTTGTGGTTCGAGTGTGGGCGGAACGGTGTTTCCGATCGCTACGAGGAGGTTGATTGTCCAAGTTGGGTGAGTGTCGACAGTTTGCGATAGATACCATCCTGGACCTTAGCTAACACACCTTTGTCGGCAGGTTCCCATGGGCAATGCGAATCCT(A/T)GGCTTCATCCTCCTCTTCTGCCTGGCCATATCCAATCTGACCCTTGCTAGACGTCTACCCCCCAAACACGCAGACGGGGGTATGTTAAACCTCTCCGCATTCAAGTTCGCTCCCTTTACTATCTGGTCGTTGGC
271_5_3631	A	G	pyridoxal-dependent decarboxylase domain protein partial mRNA	XM_007856675.1	0.74	2e-73	GCATCTTGAGTTGGTTTTTTCAGTGCGACAGATGGAACGAAGGATTGTTTCCTTTCTCTACCACCAGTGGGAACGTCTCGGAGCGTTGT(A/G)GAAAAGTAAGTGCCCCAGGCTCCGTCAGCATGGAGCACGAAACTGAGGCCTTTTTTACGGTACTGTCGTGAACGCATGAGCGCATTTCCAATAAAATCATTCTGTATGATAGATACCTCGTC
285_1_14071	C	A	Hypothetical protein partial mRNA	XM_007856905.1	0.57	9e-37	AGTAAAGAAATTGAGACAATTTGTGATGGTATGAATAGCGTGTTTCACTCACCAGTACAATAATTCCAGGTATTATTTTGGACCTGGATAG(C/A)AGGTTATGAATTCTATTCGCAAAGTACAGTTGAAATACAGATCCAACTGTTGAGAGGTTCAACACCACAGTATTCGCGGTGTTGTATAATCACAGACCTAGTCCATCGAGGAGATAAGTATCGAGCCATACATGATTTATGCG
293_1_8934	G	A	Glycosyltransferase family 2 protein partial mRNA	XM_007857046.1	0.68	5e-33	TGCGATGGAACCCCAAGGTCAAGTCTATTATACCTGGGATGATATACGCAACA(G/A)TGGTCGTAATCTGGCCGTGTACGAGTCGTGAGTATTTTCTTTTTCGGTCCTGGTGCCCCCGCTTATGTCGCTATTACAGCAACGTGCTCGATCTCAGTCTCCTTGGATGGCTG
294_2_1004	G	C	Cytochrome p450 partial mRNA	XM_007857069.1	0.77	5e-48	GATAGCCCGCAGGAATGTCATGATCACGTATATCGGTATTGTCGCCTGTCTATTAACGATAGTTTCGGGAA(G/C)CTGAAAAAGGACGATATTCAGGTGCACCTCGTTTGCGATCGCGTCTCTCATATATAATGATACATCTCATCCTCATGCAATCATAAAAGAGCTATCAAGTTTCGTCAATGATATAGCAATAGCCGGCG
299_2_18162	G	A	Hypothetical protein partial mRNA	XM_007857137.1	0.57	3e-60	CCCAATTGTTGTTGTTGTACCGGCGGTTATCCTGATTATCATAGTGTTTGCTGCCATTGTTGTACTGGTTTCCGCCGACACTATTGAAGTTACCGCCACTGATTCGAAAGCCGTGGGTGTTGTTGAACATGCCGAGTAATGAGGGAGACGGTGGTAGT(G/A)AAAATGAAAGAGAAAGACAACGGTGGTAGGTTTATAAAGGAGGAATAGCTGTTTGGCGTTTAGCTGTGC
320_2_2162	T	C	No hit				TTAGCGTTCCTACTCGAGAACTTCAGTGGTTCCTCGAGACCGGAATGATCTATTTCATTGCCAACGTCAGCCTTTCTTTCGTGCACAAGTGATTCGGTGCTCACTCTGAATCTGGCACAGAAACTCCAGAAGAATATGCATCTGACAAA(T/C)ATCCAAATCGGCGTTTCTTTTTCTCCATCTCGATTTGCCACTAACGCGTTACAACCTACATTCAGAGTGTCATACGTGAATGTCGGACATCAACTTACTTTAATTGAGGTTGTCAGTACCCTCAGCCCGGTATAACACGCGTCAATGACGCGTAATTGATGCAAATAAAAAAGAAT
348_1_25653	C	T	MFS multidrug transporter partial mRNA	XM_007857794.2	0.67	8e-106	GTAGCTTGCCATTTGTAACTCACCCTACGCAAATAGCTATATCGGAACTCTATACCTCCTTACGTCGACTGTTTTTCTTCCCCTGTTTGCTTCTGTAGCCGATATCTATGGACGACATTTCGCTATGCAAGCATCCTTGGTCTTTTTCATA(C/T)TTGGAAGCGCGTTAAGCACAGGTGCGAAGAACATGGGAATGATGCTGGCCGGACGCGGCATCGCAGGTATTGGTGCTGCTGGATTACTTACCGTAAGTGACATTGAGTTGCCAAAGGATTAGTCAGTAAAATGATCACCCTGCAGGTCGTACGCGCTATATTAT
351_3_37305	C	T	No hit				AGATGATCATCCATCTCAATTGACTAACGCTCGGGAGAAAAGAAGGTATCAGTATCTTAGTAGCCCG(C/T)TTCTTAGAAGGGGCCTAAGGAAAATGCCATGGTATTGCTCGACTCGAGAGGCAAGGAGGCTTGATCTCGACGTGGTCCTCGAATCGTTCAGAGAGGCGTT
371_3_3583	G	A	No hit				TTTATTGACTGCTTTCATACACGTTCATAGGTGTGAGGTGAATATTTTGACCTCGACCTACAGATGCCCCTCAGCTCAGTCGTAATG(G/A)CCGTTGGAGCTCCAGAGTACGTCGTATCAATGTACTCTGCTATGAGCAGGGAGTCCGACACCGCAATTTGACGTATGGAGTCAATACGCACCGACAGACAG
425_2_19648	G	A	Hypothetical protein partial mRNA	XM_007858696.1	0.74	1e-98	ACTACTCCCCACCTCTCCACCTGTGACTCATGGTCCATCCGGAGACCCCGCAGGCTATGGTGTACCTCGCAGTTCAGCGCCAATTTCGTCTAACCCCAGTACGAGTGACGTGCGCAATGCGACAGTGTTGGACACAAGTTCTTGGGCTGTAAGGTACGAACT(G/A)TCGAACGCTACGGGTCAGAATATAAAGGGTGAGTGACGACCAACTCCAACTTCGCAGGTTGACGTGAACATCATGATATAGGCTGCTTTCGTTGCTGGAACCA
471_2_3815	A	G	Hypothetical protein partial mRNA	XM_007859090.1	0.88	4e-99	GGAATCGTCTTGGTCAGGTAATCAAGAACGGCGTTGTTGTCGCTGAGTGTCTGGATAGACAAGGGGGAGATGTTTTCAATGCCCATTTTGCTTAATCCAAAGCCATTCATCGCCCAACGATCGTGGTCGCATG(A/G)AATTGGGACATAAGGTCCTCCCCTGCATGCGCCAGTTCTTGGGTCAACCCACAATTCACTAAGCTCCTGTTATATTTCCTTGTCAGCGAGGGT
529_1_20196	T	C	No hit				TGGTCTGGAGAGCTCGAGCCTCGGAGATTGAAAATTGAGCAAAGGCCAAACGTCGGGCAAATTCGAATTTCTAAAGTGGTACTCACTGTCAGTATCCTTATACTGGTGCGTACGCATACTCCATGTTCTG(T/C)CTCACTCCTACTAACTAGCAAATAGCAAATTTCGACCACAGATGGATCCCAGGTGAATCTTGGACTGCGTACAGCAACTCCTGAGCAATTCTCAGCTCAAGCGCTCAACCTTGCACCCTCCATCCCACTGCGGGTGAGTGA
540_1_935	C	A	Epoxide hydrolase partial mRNA	XM_007859555.1	0.66	5e-68	GAATAAGCTGGGTACATGCTCTACATATACTTCTTAAGTACCGGTCCAGACCAGGTATACATAGGAAGACATCATGCGTAGCCATTTTTACCGGGAACGACGCCATA(C/A)GCTGGACCGCCTTTCCTAAACATTTTCCTTAGATCTGCTACCAACGCGTCTGGCTGTTCATGCGCGGCAAAATGCCCACCACGTTCATGATCCGACGTGAAAACGAT
648_2_9043	T	C	No hit				TCTGAGCATTGGGAGATAAATTTATCACACCGGGTGATGATGGTAATAACAGAGAAAGAGGCAAATTGACGCGGCATCAGATTCAATTCCTAATCACGCCGCATCAGCCGCGTCGTCAAAATTCCGCCTCCTCAATATCGGATTCTTTTCTCGCTACA(T/C)AATATATACAATTTATCATGCATAAGATCCTACTTTCCCGTCCCTCACTGGACTGTAACACTGTACGCGGATCTTTTCACCAAAAATGTTAGTCAAACGCATCCCACAAAACCTGAGCAAAAGCAAGAACGCTACTCACGCAGTGAATACCGCATCACCCGAT
851_1_3790	C	T	ATP-dependent clp atp-binding subunit partial mRNA	XM_007860954.1	0.85	6e-92	CTGTCGTCGTTGAGTTAGAAGCTGAGGAGCGCAACTACTGGAACGTGTAGGTGACGGAGGAACCGAGGATAGAACCGACTTGGATTTATAAGAAACAAGACCTAAAGATGAAGATGGCCGCGGCGTGGAATCAGTATCGGACATAGGGATAAAAGA(C/T)GGCTGTGGTGACAATCGTTGAGTGGAACGCTAAACTTGAATGTCAGAAAATGCGAAAGACTGGAGCGGAGGGTACTTACCGATAATGTTGAGGAGTTAAATAGCGAAAACATTTCAGAGTCCGAGATAGCAGATGCAGGTGTAGATGCAGATGGTGGTACAGATGGCGTATGTGCATGGGC
